# Supplementary material for: Identification of cellular genes and pathways important for tumorigenicity of hepatocellular carcinoma cell lines by proteomic profiling
Source: Oncotarget. 2017 Sep 27;8(56):96171–83. doi: 10.18632/oncotarget.21821 (PMC5707090; doi:10.18632/oncotarget.21821)
Supplement: Supplementary file 2 [file oncotarget-08-96171-s002.xlsx]

## Sheet: QUANTITATIVE VALUE-NORMALIZED
		Displaying:Quantitative Value (Normalized Total Spectra)
Identified Proteins (1035)	Accession Number	7.4 HCC (Average)	7.5 HCC (Average)	RATIO
28S ribosomal protein S29, mitochondrial	E7EM60	1.0668	0
40S ribosomal protein S15	P62841	2.1336	0
40S ribosomal protein S21	P63220	3.2005	0
Acyl-CoA dehydrogenase family member 9, mitochondrial	Q9H845	1.0668	0
Acyl-CoA synthetase short-chain family member 3, mitochondrial	Q9H6R3	0.53341	0
Adipocyte plasma membrane-associated protein	Q9HDC9	1.6002	0
ADP/ATP translocase 2	P05141	0.53341	0
Aflatoxin B1 aldehyde reductase member 2	O43488	1.6002	0
Aldo-keto reductase family 1 member C1	Q04828	8.5345	0
Alpha-mannosidase 2	Q16706	1.6002	0
Annexin A3	P12429	4.2673	0
AP-2 complex subunit mu	E9PFW3	1.0668	0
Apolipoprotein B (Including Ag(X) antigen)	C0JYY2	3.2005	0
Apoptosis regulator BAX	Q07812	2.667	0
Ataxin-2-like protein	Q8WWM7	2.1336	0
Choline-phosphate cytidylyltransferase A	C9JEJ2	1.6002	0
COP9 signalosome complex subunit 4	D6RAX7	1.6002	0
Cullin-3	Q13618	1.0668	0
Cysteine and glycine-rich protein 2	F8VW96	1.6002	0
Cytochrome b-c1 complex subunit 2, mitochondrial	P22695	1.0668	0
Cytochrome c oxidase subunit 5A, mitochondrial	P20674	2.1336	0
Dipeptidyl peptidase 4	P27487	0.53341	0
EH domain-containing protein 4	Q9H223	1.6002	0
Enhancer of mRNA-decapping protein 4	Q6P2E9	1.0668	0
Erythrocyte band 7 integral membrane protein	P27105	2.667	0
Ethanolamine-phosphate cytidylyltransferase	Q99447	2.667	0
Exocyst complex component 4	Q96A65	1.6002	0
Filamin-C	Q14315	20.27	0
Gap junction alpha-1 protein	P17302	2.667	0
Glucosamine-6-phosphate isomerase 1	P46926	1.6002	0
Glutathione S-transferase kappa 1	Q9Y2Q3	0.53341	0
Glycogen synthase kinase-3 beta	P49841	1.6002	0
Guanidinoacetate N-methyltransferase	Q14353	2.667	0
Guanine nucleotide-binding protein G(q) subunit alpha	P50148	1.0668	0
Heme-binding protein 2	Q9Y5Z4	2.1336	0
Histone H1.1	Q02539	3.7339	0
Histone H2B type 1-K	O60814	1.0668	0
Hsp70-binding protein 1	Q9NZL4	1.0668	0
Integrin beta-1	P05556	3.2005	0
Isocitrate dehydrogenase [NAD] subunit alpha, mitochondrial	P50213	2.1336	0
Junction plakoglobin	P14923	1.0668	0
Keratin, type I cytoskeletal 19	P08727	5.3341	0
Large proline-rich protein BAG6	P46379	2.1336	0
Medium-chain specific acyl-CoA dehydrogenase, mitochondrial	P11310	0.53341	0
Metastasis-associated protein MTA2	O94776	1.0668	0
Methylcrotonoyl-CoA carboxylase beta chain, mitochondrial	Q9HCC0	0.53341	0
Monofunctional C1-tetrahydrofolate synthase, mitochondrial	Q6UB35	1.0668	0
Myosin-14	Q7Z406	4.2673	0
N-acetyl-D-glucosamine kinase	Q9UJ70	2.1336	0
N-acetylglucosamine-6-sulfatase	P15586	2.1336	0
NADH dehydrogenase [ubiquinone] flavoprotein 2, mitochondrial	P19404	1.0668	0
Neurolysin, mitochondrial	Q9BYT8	2.667	0
Nodal modulator 3	P69849	4.2673	0
Non-syndromic hearing impairment protein 5	O60443	2.667	0
Phosphoacetylglucosamine mutase	O95394	2.667	0
Phosphoglucomutase-2	Q96G03	2.1336	0
Phospholipase A-2-activating protein	Q9Y263	2.1336	0
Plectin	Q15149	0.53341	0
Polyglutamine-binding protein 1	O60828	1.0668	0
PR domain zinc finger protein 15	P57071	1.0668	0
Prohibitin-2	Q99623	0.53341	0
Protein diaphanous homolog 1	O60610	1.0668	0
Protein FAM115A	Q9Y4C2	1.6002	0
Protein flightless-1 homolog	Q13045	2.1336	0
Protein pelota homolog	Q9BRX2	1.0668	0
Pyrroline-5-carboxylate reductase 2	Q96C36	0.53341	0
Pyruvate dehydrogenase phosphatase regulatory subunit, mitochondrial	Q8NCN5	0.53341	0
Reticulocalbin-1	Q15293	2.1336	0
RNA-binding motif protein, X chromosome	P38159	1.6002	0
rRNA 2'-O-methyltransferase fibrillarin	P22087	2.667	0
Serine--tRNA ligase, mitochondrial	Q9NP81	2.667	0
Serrate RNA effector molecule homolog	Q9BXP5	1.6002	0
Signal recognition particle 68 kDa protein	Q9UHB9	2.667	0
Spermatogenesis-associated serine-rich protein 2	Q86XZ4	1.6002	0
Spermine synthase	P52788	2.1336	0
Splicing factor 1	Q15637	2.667	0
SRA stem-loop-interacting RNA-binding protein, mitochondrial	Q9GZT3	1.6002	0
Suppressor of G2 allele of SKP1 homolog	Q9Y2Z0	1.0668	0
Syntaxin-4	Q12846	1.6002	0
Transgelin	Q01995	1.6002	0
Transmembrane emp24 domain-containing protein 9	Q9BVK6	3.7339	0
Transmembrane protein 2	Q9UHN6	1.0668	0
tRNA-splicing ligase RtcB homolog	Q9Y3I0	2.1336	0
Ubiquitin-like modifier-activating enzyme 6	A0AVT1	1.0668	0
UBX domain-containing protein 1	Q04323	1.0668	0
Vesicle-associated membrane protein 3	Q15836	2.1336	0
Vitronectin	P04004	1.0668	0
Voltage-dependent anion-selective channel protein 3	Q9Y277	0.53341	0
Protein DJ-1	Q99497	7.4677	0.54565	13.6859
SPATS2-like protein	Q9NUQ6	7.4677	0.54565	13.6859
Ras GTPase-activating-like protein IQGAP1	P46940	13.869	1.0913	12.7087
Plasma membrane calcium-transporting ATPase 1	P20020	5.3341	0.54565	9.77568
Prenylcysteine oxidase 1	Q9UHG3	5.3341	0.54565	9.77568
Ribonucleoside-diphosphate reductase subunit M2	P31350	5.3341	0.54565	9.77568
40S ribosomal protein S10	P46783	4.8007	0.54565	8.79813
Delta(3,5)-Delta(2,4)-dienoyl-CoA isomerase, mitochondrial	Q13011	4.8007	0.54565	8.79813
Sequestosome-1	Q13501	9.0679	1.0913	8.30926
ABC50 protein	Q2L6I2	4.2673	0.54565	7.82058
Aldo-keto reductase family 1 member C2	P52895	8.5345	1.0913	7.82049
60S ribosomal protein L38	P63173	3.7339	0.54565	6.84303
Exosome complex exonuclease RRP44	Q9Y2L1	3.7339	0.54565	6.84303
Golgi resident protein GCP60	Q9H3P7	3.7339	0.54565	6.84303
Microtubule-associated protein RP/EB family member 1	Q15691	7.4677	1.0913	6.84294
Nestin	P48681	10.668	1.637	6.5168
Dolichyl-diphosphooligosaccharide--protein glycosyltransferase subunit DAD1	P61803	3.2005	0.54565	5.86548
Fragile X mental retardation syndrome-related protein 1	P51114	3.2005	0.54565	5.86548
Protein NOXP20	Q8IWE2	3.2005	0.54565	5.86548
Xaa-Pro dipeptidase	P12955	3.2005	0.54565	5.86548
ADP-ribosylation factor 4	P18085	6.4009	1.0913	5.86539
Keratin, type II cytoskeletal 8	P05787	14.935	2.7283	5.4741
Early endosome antigen 1	Q15075	5.8675	1.0913	5.37662
La-related protein 1	Q6PKG0	5.8675	1.0913	5.37662
Dihydrolipoyllysine-residue acetyltransferase component of pyruvate dehydrogenase complex, mitochondrial	P10515	5.3341	1.0913	4.88784
Annexin	B2R657	2.667	0.54565	4.88775
Cell proliferation-inducing protein 61	A9CB80	2.667	0.54565	4.88775
Ester hydrolase C11orf54	Q9H0W9	2.667	0.54565	4.88775
Heterogeneous nuclear ribonucleoprotein U-like protein 2	Q1KMD3	2.667	0.54565	4.88775
Nicotinate-nucleotide pyrophosphorylase [carboxylating]	Q15274	2.667	0.54565	4.88775
Protein S100-A10	P60903	2.667	0.54565	4.88775
Delta-1-pyrroline-5-carboxylate synthase	P54886	7.4677	1.637	4.56182
Fibronectin	P02751	4.8007	1.0913	4.39907
Insulin-degrading enzyme	P14735	4.8007	1.0913	4.39907
Cell migration-inducing protein 17	A1KYQ7	6.9343	1.637	4.23598
Alpha-1-antitrypsin	P01009	4.2673	1.0913	3.91029
Extended synaptotagmin-1	Q9BSJ8	4.2673	1.0913	3.91029
NAD(P)H dehydrogenase [quinone] 1	P15559	4.2673	1.0913	3.91029
26S proteasome non-ATPase regulatory subunit 4	Q5VWC4	2.1336	0.54565	3.9102
60S ribosomal protein L27a	P46776	2.1336	0.54565	3.9102
Crk-like protein	P46109	2.1336	0.54565	3.9102
Cysteine protease ATG4B	F5H7P2	2.1336	0.54565	3.9102
DAZ-associated protein 1	Q96EP5	2.1336	0.54565	3.9102
GrpE protein homolog 1, mitochondrial	Q9HAV7	2.1336	0.54565	3.9102
Lanosterol 14-alpha demethylase	Q16850	2.1336	0.54565	3.9102
Nuclear pore complex protein Nup155	O75694	2.1336	0.54565	3.9102
Ras-related protein Rab-18	Q9NP72	2.1336	0.54565	3.9102
Serine/threonine-protein phosphatase 6 catalytic subunit	O00743	2.1336	0.54565	3.9102
Synapse-associated protein 1	Q96A49	2.1336	0.54565	3.9102
Torsin-1A-interacting protein 1	Q5JTV8	2.1336	0.54565	3.9102
Utrophin	P46939	2.1336	0.54565	3.9102
V-type proton ATPase subunit G 1	O75348	2.1336	0.54565	3.9102
Neuroblast differentiation-associated protein AHNAK	Q09666	66.143	18.007	3.67318
Vacuolar protein sorting-associated protein 35	Q96QK1	5.8675	1.637	3.5843
Erlin-1	O75477	3.7339	1.0913	3.42152
Glutaminase kidney isoform, mitochondrial	O94925	3.7339	1.0913	3.42152
Kinesin-like protein KIF21A	Q7Z4S6	3.7339	1.0913	3.42152
Translational activator GCN1	Q92616	3.7339	1.0913	3.42152
Cytochrome c	P99999	5.3341	1.637	3.25846
Long-chain-fatty-acid--CoA ligase 3	O95573	10.135	3.2739	3.0957
Constitutive coactivator of PPAR-gamma-like protein 1	Q9NZB2	3.2005	1.0913	2.93274
Enhancer of rudimentary homolog	P84090	3.2005	1.0913	2.93274
MARCKS-related protein	P49006	3.2005	1.0913	2.93274
Mitogen-activated protein kinase 1	P28482	3.2005	1.0913	2.93274
RNA-binding protein 14	Q96PK6	3.2005	1.0913	2.93274
Short/branched chain specific acyl-CoA dehydrogenase, mitochondrial	P45954	3.2005	1.0913	2.93274
Kinectin	Q86UP2	9.6014	3.2739	2.93271
Prostaglandin reductase 1	Q14914	6.4009	2.1826	2.93269
Coiled-coil domain-containing protein 86	Q9H6F5	1.6002	0.54565	2.93265
Cullin 2	Q5T2B5	1.6002	0.54565	2.93265
DNA-directed RNA polymerase II subunit RPB1	P24928	1.6002	0.54565	2.93265
Eukaryotic translation initiation factor 4E	P06730	1.6002	0.54565	2.93265
Fatty aldehyde dehydrogenase	P51648	1.6002	0.54565	2.93265
Interferon regulatory factor 2-binding protein 2	Q7Z5L9	1.6002	0.54565	2.93265
Leukocyte elastase inhibitor	P30740	1.6002	0.54565	2.93265
N-alpha-acetyltransferase 50	Q9GZZ1	1.6002	0.54565	2.93265
Negative elongation factor A	Q9H3P2	1.6002	0.54565	2.93265
Nuclear pore complex protein Nup214	P35658	1.6002	0.54565	2.93265
Saccharopine dehydrogenase-like oxidoreductase	Q8NBX0	1.6002	0.54565	2.93265
Vesicular integral-membrane protein VIP36	Q12907	1.6002	0.54565	2.93265
60S ribosomal protein L26	P61254	4.8007	1.637	2.93262
Adducin 1 (Alpha)	A2A3N8	4.8007	1.637	2.93262
Proteasome subunit beta type-6	P28072	4.8007	1.637	2.93262
Splicing factor 3A subunit 1	Q15459	4.8007	1.637	2.93262
60S ribosomal protein L17	P18621	10.668	3.8196	2.79296
Villin-1	P09327	10.668	3.8196	2.79296
Coronin-1B	Q9BR76	9.0679	3.2739	2.76975
EEF1D protein	Q4VBZ6	5.8675	2.1826	2.68831
Myosin regulatory light chain 12B	O14950	5.8675	2.1826	2.68831
Proteasome subunit alpha type-1	P25786	5.8675	2.1826	2.68831
Pyruvate carboxylase, mitochondrial	P11498	11.735	4.3652	2.68831
Serine/threonine-protein kinase PAK 2	Q13177	5.8675	2.1826	2.68831
Ras GTPase-activating protein-binding protein 1	Q13283	10.135	3.8196	2.65342
Keratin, type I cytoskeletal 18	P05783	8.5345	3.2739	2.60683
NSFL1 cofactor p47	Q9UNZ2	8.5345	3.2739	2.60683
60S ribosomal protein L28	P46779	4.2673	1.637	2.60678
Double-stranded RNA-binding protein Staufen homolog 1	O95793	4.2673	1.637	2.60678
Proteasome subunit alpha type-6	P60900	4.2673	1.637	2.60678
Catenin alpha-1	F6XBD8	5.3341	2.1826	2.44392
Far upstream element-binding protein 1	Q96AE4	5.3341	2.1826	2.44392
Calponin-2	B4DDF4	8.0011	3.2739	2.4439
40S ribosomal protein S11	P62280	2.667	1.0913	2.44387
60S ribosomal protein L19	P84098	2.667	1.0913	2.44387
60S ribosomal protein L37a	P61513	2.667	1.0913	2.44387
Dihydrolipoyl dehydrogenase, mitochondrial	P09622	2.667	1.0913	2.44387
Fibrinogen alpha chain	P02671	2.667	1.0913	2.44387
Gelsolin	P06396	2.667	1.0913	2.44387
Protein S100-A11	P31949	2.667	1.0913	2.44387
RPL14 protein	Q6IPH7	2.667	1.0913	2.44387
Translocation protein SEC62	Q99442	2.667	1.0913	2.44387
Calumenin	O43852	6.4009	2.7283	2.34611
Proteasome subunit alpha type-2	P25787	6.4009	2.7283	2.34611
COP9 signalosome complex subunit 8	E9PGT6	3.7339	1.637	2.28094
Serine/arginine-rich splicing factor 6	Q13247	3.7339	1.637	2.28094
Alpha-actinin-4	O43707	54.408	24.009	2.26615
UDP-glucose 6-dehydrogenase	O60701	8.5345	3.8196	2.2344
Histone H1.2	P16403	4.8007	2.1826	2.19953
Parathymosin	P20962	4.8007	2.1826	2.19953
Protein NipSnap homolog 1	Q9BPW8	4.8007	2.1826	2.19953
Transferrin receptor protein 1	P02786	4.8007	2.1826	2.19953
Vimentin	P08670	16.536	7.6392	2.16462
6-phosphofructokinase, muscle type	P08237	5.8675	2.7283	2.15061
Serpin H1	P50454	5.8675	2.7283	2.15061
Filamin B	B2ZZ83	45.34	21.28	2.13064
Caldesmon	E9PGZ1	13.869	6.5478	2.11812
Ribosomal protein S6 kinase alpha-3	P51812	6.9343	3.2739	2.11805
Ezrin	P15311	8.0011	3.8196	2.09475
Prolyl endopeptidase	P48147	8.0011	3.8196	2.09475
40S ribosomal protein S19	P39019	10.135	4.9109	2.06378
Filamin-A	P21333	50.674	25.646	1.9759
Heat shock protein 75 kDa, mitochondrial	Q12931	4.2673	2.1826	1.95515
Signal recognition particle receptor subunit beta	Q9Y5M8	4.2673	2.1826	1.95515
Testin	Q9UGI8	4.2673	2.1826	1.95515
Very long-chain specific acyl-CoA dehydrogenase, mitochondrial	P49748	4.2673	2.1826	1.95515
PDZ and LIM domain protein 1	O00151	8.5345	4.3652	1.95512
Vigilin	Q00341	9.6014	4.9109	1.95512
40S ribosomal protein S25	P62851	3.2005	1.637	1.9551
Eukaryotic translation initiation factor 2 subunit 1	P05198	3.2005	1.637	1.9551
Protein enabled homolog	Q8N8S7	3.2005	1.637	1.9551
Protein SEC13 homolog	P55735	3.2005	1.637	1.9551
Small glutamine-rich tetratricopeptide repeat-containing protein alpha	O43765	3.2005	1.637	1.9551
40S ribosomal protein S14	P62263	5.3341	2.7283	1.9551
Actin-related protein 2/3 complex subunit 1B	O15143	2.1336	1.0913	1.9551
Apoptotic chromatin condensation inducer in the nucleus	E7EQT4	1.0668	0.54565	1.9551
ATP-dependent RNA helicase DDX18	Q9NVP1	1.0668	0.54565	1.9551
Cleavage and polyadenylation-specificity factor subunit 6	F8WJN3	2.1336	1.0913	1.9551
Coatomer subunit zeta-1	F8VVA7	2.1336	1.0913	1.9551
Dolichyl-diphosphooligosaccharide--protein glycosyltransferase subunit STT3A	P46977	1.0668	0.54565	1.9551
FK506-binding protein 15	Q5T1M5	1.0668	0.54565	1.9551
Myc box-dependent-interacting protein 1	O00499	1.0668	0.54565	1.9551
Protein CDV3 homolog	Q9UKY7	2.1336	1.0913	1.9551
Putative ribosomal RNA methyltransferase NOP2	P46087	2.1336	1.0913	1.9551
Selenide, water dikinase 1	Q5T5U9	1.0668	0.54565	1.9551
Transcription elongation factor SPT5	O00267	2.1336	1.0913	1.9551
Unc-45 homolog A (C. elegans), isoform CRA_a	A8K6F7	1.0668	0.54565	1.9551
Zinc finger CCCH-type antiviral protein 1-like	Q96H79	1.0668	0.54565	1.9551
Zyxin	Q15942	2.1336	1.0913	1.9551
Transcription intermediary factor 1-beta	Q13263	13.335	7.0935	1.87989
Vinculin	P18206	13.335	7.0935	1.87989
26S protease regulatory subunit 7	P35998	8.0011	4.3652	1.83293
40S ribosomal protein S4, X isoform	P62701	8.0011	4.3652	1.83293
Alpha-actinin-1	P12814	19.736	10.913	1.80849
Drebrin	Q16643	9.6014	5.4565	1.75963
60S ribosomal protein L21	P46778	4.8007	2.7283	1.75959
Aconitase 2, mitochondrial	A2A274	4.8007	2.7283	1.75959
PDZ and LIM domain protein 5	Q96HC4	4.8007	2.7283	1.75959
Single-stranded DNA binding protein 1	Q567R6	4.8007	2.7283	1.75959
UV excision repair protein RAD23 homolog B	P54727	4.8007	2.7283	1.75959
Zinc finger CCCH-type antiviral protein 1	Q7Z2W4	4.8007	2.7283	1.75959
Annexin A4	P09525	22.937	13.096	1.75145
Microsomal triglyceride transfer protein large subunit	P55157	11.202	6.5478	1.7108
Probable ATP-dependent RNA helicase DDX17	Q92841	11.202	6.5478	1.7108
7-dehydrocholesterol reductase	Q9UBM7	3.7339	2.1826	1.71076
Calcium/calmodulin-dependent protein kinase (CaM kinase) II delta, isoform CRA_e	D6R938	3.7339	2.1826	1.71076
Dihydropteridine reductase	P09417	3.7339	2.1826	1.71076
Glycogen phosphorylase, brain form	P11216	3.7339	2.1826	1.71076
Histone-binding protein RBBP7	Q16576	3.7339	2.1826	1.71076
Rab GDP dissociation inhibitor alpha	P31150	3.7339	2.1826	1.71076
Thioredoxin reductase 1, cytoplasmic	Q16881	3.7339	2.1826	1.71076
Tyrosine-protein kinase receptor	Q8TDJ5	3.7339	2.1826	1.71076
60S ribosomal protein L15	P61313	7.4677	4.3652	1.71073
60S ribosomal protein L23	P62829	7.4677	4.3652	1.71073
ADP-ribosylation factor 3	P61204	7.4677	4.3652	1.71073
ATP synthase subunit alpha, mitochondrial	P25705	7.4677	4.3652	1.71073
Dopamine receptor interacting protein 4	Q4W4Y1	10.135	6.0022	1.68855
Transgelin-2	P37802	10.135	6.0022	1.68855
Eukaryotic translation initiation factor 4 gamma 2	P78344	5.3341	3.2739	1.62928
Regulator of nonsense transcripts 1	Q92900	5.3341	3.2739	1.62928
40S ribosomal protein S15a	P62244	2.667	1.637	1.6292
60S ribosomal protein L30	P62888	2.667	1.637	1.6292
Carbonyl reductase [NADPH] 1	P16152	2.667	1.637	1.6292
Eukaryotic translation initiation factor 2 subunit 2	P20042	2.667	1.637	1.6292
Fumarate hydratase, mitochondrial	P07954	2.667	1.637	1.6292
Histone H4	P62805	2.667	1.637	1.6292
Importin-4	Q8TEX9	2.667	1.637	1.6292
NAD kinase domain-containing protein 1	Q4G0N4	2.667	1.637	1.6292
Programmed cell death protein 5	O14737	2.667	1.637	1.6292
Protein transport protein Sec31A	O94979	2.667	1.637	1.6292
Retrotransposon-derived protein PEG10	Q86TG7	2.667	1.637	1.6292
RNA polymerase II-associated protein 3	Q9H6T3	2.667	1.637	1.6292
S-adenosylmethionine synthase isoform type-2	P31153	2.667	1.637	1.6292
Treacle protein	Q13428	2.667	1.637	1.6292
26S proteasome non-ATPase regulatory subunit 12	O00232	4.2673	2.7283	1.56409
Coronin-1C	Q9ULV4	4.2673	2.7283	1.56409
Proteasome subunit beta type-2	P49721	4.2673	2.7283	1.56409
Serine/threonine-protein phosphatase 6 regulatory subunit 3	Q5H9R7	4.2673	2.7283	1.56409
Signal transducer and activator of transcription 1-alpha/beta	P42224	4.2673	2.7283	1.56409
Thioredoxin-like protein 1	O43396	4.2673	2.7283	1.56409
T-complex protein 1 subunit zeta	P40227	16.002	10.367	1.54355
40S ribosomal protein S27	P42677	7.4677	4.9109	1.52064
Serine hydroxymethyltransferase, mitochondrial	P34897	7.4677	4.9109	1.52064
Transitional endoplasmic reticulum ATPase	P55072	39.472	26.737	1.47631
Sodium/potassium-transporting ATPase subunit alpha-1	P05023	11.202	7.6392	1.46638
45 kDa calcium-binding protein	Q9BRK5	3.2005	2.1826	1.46637
60S ribosomal protein L11	P62913	3.2005	2.1826	1.46637
60S ribosomal protein L27	B2R4D8	3.2005	2.1826	1.46637
Adenylosuccinate synthetase isozyme 2	P30520	3.2005	2.1826	1.46637
Developmentally-regulated GTP-binding protein 1	Q9Y295	3.2005	2.1826	1.46637
Estradiol 17-beta-dehydrogenase 11	Q8NBQ5	3.2005	2.1826	1.46637
Eukaryotic translation initiation factor 3 subunit E	P60228	3.2005	2.1826	1.46637
HSPC027	Q9Y6E3	3.2005	2.1826	1.46637
Omega-amidase NIT2	Q9NQR4	3.2005	2.1826	1.46637
RNA-binding protein 39	Q14498	3.2005	2.1826	1.46637
U1 small nuclear ribonucleoprotein 70 kDa	P08621	3.2005	2.1826	1.46637
60S ribosomal protein L32	F8W727	4.8007	3.2739	1.46636
Apoptosis-inducing factor 1, mitochondrial	O95831	4.8007	3.2739	1.46636
Glutathione reductase, mitochondrial	P00390	4.8007	3.2739	1.46636
Kinesin-1 heavy chain	P33176	9.6014	6.5478	1.46636
Threonine--tRNA ligase, cytoplasmic	P26639	4.8007	3.2739	1.46636
60S ribosomal protein L10a	P62906	6.4009	4.3652	1.46635
Eukaryotic translation initiation factor 2 subunit 3	P41091	6.4009	4.3652	1.46635
Cathepsin D	P07339	8.0011	5.4565	1.46634
Protein transport protein Sec23A	Q15436	8.0011	5.4565	1.46634
Actin-related protein 2/3 complex subunit 4	C9JWM7	1.6002	1.0913	1.46632
Cadherin-17	Q12864	1.6002	1.0913	1.46632
Chloride intracellular channel protein 4	F5H1F8	1.6002	1.0913	1.46632
Cold shock domain-containing protein E1	E9PGZ0	1.6002	1.0913	1.46632
Eukaryotic translation initiation factor 3 subunit G	O75821	1.6002	1.0913	1.46632
GMP synthase [glutamine-hydrolyzing]	P49915	1.6002	1.0913	1.46632
GTP-binding protein SAR1b	Q9Y6B6	1.6002	1.0913	1.46632
Hematological and neurological expressed 1 protein	Q9UK76	1.6002	1.0913	1.46632
Pre-mRNA-processing-splicing factor 8	Q6P2Q9	1.6002	1.0913	1.46632
Protein ERGIC-53	P49257	1.6002	1.0913	1.46632
Serine/threonine-protein phosphatase 2A 56 kDa regulatory subunit delta isoform	Q14738	1.6002	1.0913	1.46632
Sorting nexin-5	Q9Y5X3	1.6002	1.0913	1.46632
Transcription elongation factor SPT6	Q7KZ85	1.6002	1.0913	1.46632
Tyrosine-protein phosphatase non-receptor type 11	Q06124	1.6002	1.0913	1.46632
Elongation factor 1-alpha 1	P68104	57.608	39.833	1.44624
40S ribosomal protein S7	P62081	6.9343	4.9109	1.41202
Elongator complex protein 1	O95163	6.9343	4.9109	1.41202
Ras-related protein Rab-8A	P61006	6.9343	4.9109	1.41202
40S ribosomal protein S3	P23396	12.268	8.7305	1.40519
60S ribosomal protein L18	Q07020	5.3341	3.8196	1.39651
Annexin	A6NN80	5.3341	3.8196	1.39651
Cysteine and glycine-rich protein 1	E9PP21	5.3341	3.8196	1.39651
Interleukin enhancer-binding factor 3	Q12906	5.3341	3.8196	1.39651
Eukaryotic initiation factor 4A-I	P60842	14.402	10.367	1.38922
Elongation factor 2	P13639	59.742	43.107	1.3859
Chromobox protein homolog 3	Q13185	7.4677	5.4565	1.36859
Aspartate aminotransferase	B7Z7E9	3.7339	2.7283	1.36858
Cytoplasmic dynein 1 light intermediate chain 1	Q9Y6G9	3.7339	2.7283	1.36858
DnaJ homolog subfamily B member 11	Q9UBS4	3.7339	2.7283	1.36858
Dynactin subunit 2	Q13561	3.7339	2.7283	1.36858
Elongation factor 1-beta	P24534	3.7339	2.7283	1.36858
Glutathione S-transferase omega-1	P78417	3.7339	2.7283	1.36858
Golgi reassembly-stacking protein 2	Q9H8Y8	3.7339	2.7283	1.36858
SUMO-activating enzyme subunit 2	Q9UBT2	3.7339	2.7283	1.36858
THO complex subunit 4	Q86V81	3.7339	2.7283	1.36858
40S ribosomal protein S6	P62753	5.8675	4.3652	1.34415
Annexin A5	P08758	11.735	8.7305	1.34414
40S ribosomal protein S17-like	P0CW22	8.0011	6.0022	1.33303
Proteasome-associated protein ECM29 homolog	Q5VYK3	8.0011	6.0022	1.33303
Cytoskeleton-associated protein 4	Q07065	16.536	12.55	1.31761
Pyruvate kinase isozymes M1/M2	P14618	44.273	33.831	1.30865
Serine/threonine-protein phosphatase 2A 65 kDa regulatory subunit A alpha isoform	P30153	4.2673	3.2739	1.30343
Tripeptidyl-peptidase 2	P29144	4.2673	3.2739	1.30343
40S ribosomal protein S3a	P61247	6.4009	4.9109	1.30341
Hepatoma-derived growth factor	P51858	6.4009	4.9109	1.30341
40S ribosomal protein S30	E9PR30	2.1336	1.637	1.30336
Acidic leucine-rich nuclear phosphoprotein 32 family member A	P39687	2.1336	1.637	1.30336
Acidic leucine-rich nuclear phosphoprotein 32 family member B	Q92688	2.1336	1.637	1.30336
B-cell receptor-associated protein 31	P51572	2.1336	1.637	1.30336
Cyclin-dependent kinase 1	P06493	2.1336	1.637	1.30336
DCTN1 protein	Q6IQ37	2.1336	1.637	1.30336
Far upstream element-binding protein 3	Q96I24	2.1336	1.637	1.30336
Histone deacetylase 1	Q13547	2.1336	1.637	1.30336
Non-specific lipid-transfer protein	P22307	2.1336	1.637	1.30336
Probable ATP-dependent RNA helicase DDX46	Q7L014	2.1336	1.637	1.30336
Proteasome subunit alpha type-3	P25788	2.1336	1.637	1.30336
Serine/arginine-rich splicing factor 1	Q07955	2.1336	1.637	1.30336
Small nuclear ribonucleoprotein G	P62308	2.1336	1.637	1.30336
Thioredoxin domain-containing protein 5	Q8NBS9	2.1336	1.637	1.30336
Tight junction protein ZO-2	Q9UDY2	2.1336	1.637	1.30336
Tumor protein D54	O43399	2.1336	1.637	1.30336
Ubiquitin-conjugating enzyme E2 S	Q16763	2.1336	1.637	1.30336
Exportin-2	P55060	15.469	12.004	1.28865
Adenosylhomocysteinase	P23526	13.335	10.367	1.28629
Talin-1	Q9Y490	40.539	31.648	1.28093
40S ribosomal protein S5	P46782	6.9343	5.4565	1.27083
Glycine amidinotransferase, mitochondrial	P50440	6.9343	5.4565	1.27083
40S ribosomal protein SA	P08865	4.8007	3.8196	1.25686
Hsc70-interacting protein	P50502	4.8007	3.8196	1.25686
Non-POU domain-containing octamer-binding protein	Q15233	4.8007	3.8196	1.25686
Synaptic vesicle membrane protein VAT-1 homolog	Q99536	4.8007	3.8196	1.25686
Neutral alpha-glucosidase AB	Q14697	24.003	19.098	1.25683
Heat shock 70 kDa protein 4	P34932	14.402	11.459	1.25683
Heterogeneous nuclear ribonucleoprotein A1	P09651	14.935	12.004	1.24417
Protein transport protein Sec24C	P53992	7.4677	6.0022	1.24416
WD repeat-containing protein 1	O75083	10.135	8.1848	1.23827
Annexin A2	P07355	23.47	19.098	1.22892
Flap endonuclease 1	P39748	5.3341	4.3652	1.22196
Ribonuclease inhibitor	P13489	5.3341	4.3652	1.22196
ATP synthase subunit beta, mitochondrial	P06576	8.0011	6.5478	1.22195
F-actin-capping protein subunit alpha-1	P52907	8.0011	6.5478	1.22195
3-hydroxyisobutyrate dehydrogenase, mitochondrial	P31937	2.667	2.1826	1.22194
40S ribosomal protein S24	E7EPK6	2.667	2.1826	1.22194
60S ribosomal protein L18a	B4DM74	2.667	2.1826	1.22194
Actin-related protein 2/3 complex subunit 3	B4DM63	2.667	2.1826	1.22194
AP-1 complex subunit gamma-1	O43747	2.667	2.1826	1.22194
AP-2 complex subunit alpha-1	O95782	2.667	2.1826	1.22194
Dual specificity protein phosphatase	B2RAL9	2.667	2.1826	1.22194
Eukaryotic translation initiation factor 3 subunit H	O15372	2.667	2.1826	1.22194
Platelet-activating factor acetylhydrolase IB subunit alpha	P43034	2.667	2.1826	1.22194
Poly(U)-binding-splicing factor PUF60	Q9UHX1	2.667	2.1826	1.22194
S-formylglutathione hydrolase	P10768	2.667	2.1826	1.22194
60S acidic ribosomal protein P2	P05387	10.668	8.7305	1.22192
Hypoxia up-regulated protein 1	Q9Y4L1	16.002	13.096	1.2219
3-ketoacyl-CoA thiolase, peroxisomal	P09110	8.5345	7.0935	1.20314
Cytoplasmic dynein 1 heavy chain 1	Q14204	31.471	26.191	1.2016
Myosin-9	P35579	68.81	57.294	1.201
T-complex protein 1 subunit gamma	P49368	11.735	9.8218	1.19479
Eukaryotic translation initiation factor 4 gamma 1	Q04637	15.469	13.096	1.1812
Transportin-1	Q92973	6.4009	5.4565	1.17308
3-mercaptopyruvate sulfurtransferase	P25325	3.2005	2.7283	1.17307
Actin, alpha skeletal muscle	P68133	32.005	27.283	1.17307
AP-1 complex subunit beta-1	Q10567	3.2005	2.7283	1.17307
Band 4.1-like protein 2	E9PHY5	3.2005	2.7283	1.17307
Catenin delta-1	E9PIE5	3.2005	2.7283	1.17307
Histidine triad nucleotide-binding protein 1	P49773	3.2005	2.7283	1.17307
Nascent polypeptide-associated complex subunit alpha	Q13765	3.2005	2.7283	1.17307
Protein arginine N-methyltransferase 1	Q99873	3.2005	2.7283	1.17307
Putative helicase MOV-10	Q9HCE1	3.2005	2.7283	1.17307
Ras-related protein Rab-2A	P61019	3.2005	2.7283	1.17307
Ribosomal protein 26 (RPS26) pseudogene	Q5JVH5	3.2005	2.7283	1.17307
Twinfilin-1	Q12792	3.2005	2.7283	1.17307
Phosphatidylethanolamine-binding protein 1	P30086	10.135	8.7305	1.16087
Heat shock 70 kDa protein 1A/1B	P08107	17.069	14.733	1.15856
Protein disulfide-isomerase A4	P13667	10.668	9.2761	1.15005
60S ribosomal protein L23a	P62750	3.7339	3.2739	1.14051
60S ribosomal protein L7a	P62424	3.7339	3.2739	1.14051
Eukaryotic translation initiation factor 3 subunit L	Q9Y262	3.7339	3.2739	1.14051
Interleukin enhancer-binding factor 2	Q12905	3.7339	3.2739	1.14051
Mitotic checkpoint protein BUB3	O43684	3.7339	3.2739	1.14051
Squamous cell carcinoma antigen recognized by T-cells 3	Q15020	3.7339	3.2739	1.14051
Ubiquitin-associated protein 2-like	Q14157	3.7339	3.2739	1.14051
Phosphoglycerate mutase 1	P18669	7.4677	6.5478	1.14049
Plasminogen activator inhibitor 1 RNA-binding protein	Q8NC51	7.4677	6.5478	1.14049
Elongation factor Tu, mitochondrial	P49411	11.735	10.367	1.13196
26S proteasome non-ATPase regulatory subunit 1	Q99460	8.0011	7.0935	1.12795
POTE ankyrin domain family member E	Q6S8J3	28.271	25.1	1.12633
Stress-70 protein, mitochondrial	P38646	20.27	18.007	1.12567
(3R)-hydroxyacyl-CoA dehydrogenase	F5HE57	12.268	10.913	1.12416
Glutamate dehydrogenase 1, mitochondrial	P00367	12.268	10.913	1.12416
Heterogeneous nuclear ribonucleoprotein F	P52597	4.2673	3.8196	1.11721
Putative pre-mRNA-splicing factor ATP-dependent RNA helicase DHX15	O43143	4.2673	3.8196	1.11721
Poly(rC)-binding protein 2	Q15366	9.0679	8.1848	1.1079
Ribosome-binding protein 1	Q9P2E9	27.737	25.1	1.10506
Aryl hydrocarbon receptor interacting protein	C0JXB9	4.8007	4.3652	1.09977
Dihydropyrimidinase-related protein 2	Q16555	4.8007	4.3652	1.09977
Insulin-like growth factor 2 mRNA-binding protein 3	O00425	4.8007	4.3652	1.09977
Lanosterol synthase	P48449	4.8007	4.3652	1.09977
Obg-like ATPase 1	Q9NTK5	4.8007	4.3652	1.09977
Ras-related protein Rab-7a	P51149	4.8007	4.3652	1.09977
Serine/threonine-protein phosphatase 2A catalytic subunit alpha isoform	P67775	4.8007	4.3652	1.09977
Trifunctional enzyme subunit alpha, mitochondrial	P40939	4.8007	4.3652	1.09977
Serum albumin	P02768	9.6014	8.7305	1.09975
Peroxiredoxin-4	Q13162	5.3341	4.9109	1.08618
10 kDa heat shock protein, mitochondrial	P61604	10.668	9.8218	1.08616
Coatomer subunit beta	P53618	10.668	9.8218	1.08616
Protein disulfide-isomerase A3	P30101	21.336	19.644	1.08613
Actin, cytoplasmic 1	P60709	63.476	58.931	1.07712
DNA-(apurinic or apyrimidinic site) lyase	P27695	5.8675	5.4565	1.07532
Proteasomal ubiquitin receptor ADRM1	Q16186	5.8675	5.4565	1.07532
6-phosphogluconate dehydrogenase, decarboxylating	P52209	13.335	12.55	1.06255
Heterogeneous nuclear ribonucleoprotein H	P31943	6.9343	6.5478	1.05903
Tubulin beta chain	P07437	71.477	67.661	1.0564
Class IVb beta tubulin	Q8IWP6	73.077	69.298	1.05453
Peptidyl-prolyl cis-trans isomerase B	P23284	7.4677	7.0935	1.05275
Probable ATP-dependent RNA helicase DDX5	P17844	7.4677	7.0935	1.05275
14-3-3 protein eta	Q04917	8.0011	7.6392	1.04737
Proliferating cell nuclear antigen	Q6FI35	8.0011	7.6392	1.04737
Proliferation-associated protein 2G4	Q9UQ80	8.0011	7.6392	1.04737
Acetyl-CoA acetyltransferase, cytosolic	Q9BWD1	9.0679	8.7305	1.03865
60 kDa heat shock protein, mitochondrial	P10809	38.939	37.65	1.03424
Tubulin alpha-1C chain	Q9BQE3	38.939	37.65	1.03424
Glutathione S-transferase P	P09211	21.87	21.28	1.02773
Staphylococcal nuclease domain-containing protein 1	Q7KZF4	11.735	11.459	1.02409
Retinal dehydrogenase 1	P00352	36.272	35.467	1.0227
60S ribosomal protein L3	P39023	12.268	12.004	1.02199
Tubulin beta-4A chain	P04350	62.942	61.659	1.02081
Alanine--tRNA ligase, cytoplasmic	P49588	17.602	17.461	1.00808
Tubulin alpha-1B chain	P68363	45.34	45.289	1.00113
Tubulin beta-2A chain	Q13885	57.075	57.839	0.986791
ATP-citrate synthase	P53396	10.135	10.367	0.977621
Tubulin beta-6 chain	Q9BUF5	25.604	26.191	0.977588
60S acidic ribosomal protein P1	P05386	3.2005	3.2739	0.97758
Alpha-2-macroglobulin receptor-associated protein	P30533	3.2005	3.2739	0.97758
C-Jun-amino-terminal kinase-interacting protein 4	O60271	3.2005	3.2739	0.97758
Clathrin interactor 1	B7Z6F8	3.2005	3.2739	0.97758
Complement component 1 Q subcomponent-binding protein, mitochondrial	Q07021	3.2005	3.2739	0.97758
GBF1 protein	Q149P0	3.2005	3.2739	0.97758
Ran GTPase-activating protein 1	P46060	3.2005	3.2739	0.97758
Rho GTPase-activating protein 1	Q07960	3.2005	3.2739	0.97758
26S protease regulatory subunit 8	A8K3Z3	4.2673	4.3652	0.977573
Apolipoprotein E	P02649	4.2673	4.3652	0.977573
Eukaryotic translation initiation factor 3 subunit I	Q13347	4.2673	4.3652	0.977573
Leucine-rich repeat flightless-interacting protein 1	Q32MZ4	4.2673	4.3652	0.977573
Epiplakin	P58107	0.53341	0.54565	0.977568
Erlin-2	O94905	0.53341	0.54565	0.977568
Lon protease homolog, mitochondrial	P36776	0.53341	0.54565	0.977568
Pyruvate dehydrogenase protein X component, mitochondrial	O00330	0.53341	0.54565	0.977568
26S proteasome non-ATPase regulatory subunit 11	O00231	5.3341	5.4565	0.977568
Alpha-centractin	P61163	5.3341	5.4565	0.977568
Importin-7	O95373	5.3341	5.4565	0.977568
6-phosphogluconolactonase	O95336	3.7339	3.8196	0.977563
Procollagen-proline, 2-oxoglutarate 4-dioxygenase (Proline 4-hydroxylase), alpha polypeptide I	Q5VSQ6	3.7339	3.8196	0.977563
Proteasome subunit beta type-3	P49720	3.7339	3.8196	0.977563
Homogentisate 1,2-dioxygenase	Q93099	4.8007	4.9109	0.97756
LIM and SH3 domain protein 1	Q14847	4.8007	4.9109	0.97756
Valine--tRNA ligase	P26640	9.6014	9.8218	0.97756
Ran-specific GTPase-activating protein	P43487	5.8675	6.0022	0.977558
Coatomer subunit alpha	P53621	9.0679	9.2761	0.977555
Leucine-rich PPR motif-containing protein, mitochondrial	P42704	9.0679	9.2761	0.977555
Myosin-10	P35580	12.802	13.096	0.97755
Actin-related protein 3	P61158	7.4677	7.6392	0.97755
Actin-related protein 2	P61160	1.0668	1.0913	0.97755
COP9 signalosome complex subunit 6	E7EM64	2.1336	2.1826	0.97755
Cytochrome b5 type B	H3BUX2	1.0668	1.0913	0.97755
Dynein light chain Tctex-type 1	P63172	1.0668	1.0913	0.97755
Exportin-T	O43592	1.0668	1.0913	0.97755
Glutathione synthetase	P48637	1.0668	1.0913	0.97755
Guanine nucleotide-binding protein G(I)/G(S)/G(T) subunit beta-1	P62873	1.0668	1.0913	0.97755
Importin-9	Q96P70	1.0668	1.0913	0.97755
Inorganic pyrophosphatase	Q5SQT6	1.0668	1.0913	0.97755
Lactoylglutathione lyase	Q04760	2.1336	2.1826	0.97755
Nuclear pore complex protein Nup93	Q8N1F7	1.0668	1.0913	0.97755
Proteasome subunit beta type	Q6IBT1	2.1336	2.1826	0.97755
Protein FAM98B	Q52LJ0	1.0668	1.0913	0.97755
Puromycin-sensitive aminopeptidase	P55786	1.0668	1.0913	0.97755
Serum paraoxonase/arylesterase 2	Q15165	2.1336	2.1826	0.97755
Structural maintenance of chromosomes 3	Q86VX4	1.0668	1.0913	0.97755
TBC1 domain family member 5	Q92609	1.0668	1.0913	0.97755
Transformer-2 protein homolog beta	P62995	2.1336	2.1826	0.97755
Transmembrane and coiled-coil domain-containing protein 1	Q9UM00	1.0668	1.0913	0.97755
Uroporphyrinogen decarboxylase	P06132	1.0668	1.0913	0.97755
Clathrin heavy chain 1	Q00610	25.07	25.646	0.97754
5'-3' exoribonuclease 2	Q9H0D6	2.667	2.7283	0.977532
60S ribosomal protein L22	P35268	2.667	2.7283	0.977532
Adipose differentiation-related protein	Q5SYF3	2.667	2.7283	0.977532
AP-3 complex subunit mu-1	Q9Y2T2	2.667	2.7283	0.977532
Aspartate aminotransferase	B3KUZ8	2.667	2.7283	0.977532
Isopentenyl-diphosphate Delta-isomerase 1	Q13907	2.667	2.7283	0.977532
Peroxiredoxin-5, mitochondrial	P30044	2.667	2.7283	0.977532
Phenylalanine--tRNA ligase alpha subunit	Q9Y285	2.667	2.7283	0.977532
Striatin-3	Q13033	2.667	2.7283	0.977532
26S proteasome non-ATPase regulatory subunit 7	P51665	1.6002	1.637	0.97752
40S ribosomal protein S28	P62857	1.6002	1.637	0.97752
60S ribosomal protein L13a	P40429	1.6002	1.637	0.97752
Eukaryotic translation initiation factor 1A, Y-chromosomal	O14602	1.6002	1.637	0.97752
Flavin reductase (NADPH)	P30043	1.6002	1.637	0.97752
Peptidyl-prolyl cis-trans isomerase	Q5W0X3	1.6002	1.637	0.97752
Phosphate carrier protein, mitochondrial	Q00325	1.6002	1.637	0.97752
Serine/arginine-rich splicing factor 7	Q16629	1.6002	1.637	0.97752
Small nuclear ribonucleoprotein E	P62304	1.6002	1.637	0.97752
Splicing factor 3A subunit 3	Q12874	1.6002	1.637	0.97752
Vesicle-associated membrane protein-associated protein A	Q9P0L0	1.6002	1.637	0.97752
Yorkie homolog	P46937	1.6002	1.637	0.97752
14-3-3 protein zeta/delta	P63104	16.002	16.37	0.97752
78 kDa glucose-regulated protein	P11021	40.539	42.015	0.96487
Tubulin beta-3 chain	Q13509	34.138	35.467	0.962529
Nucleophosmin	P06748	14.402	15.278	0.942663
Chaperonin containing TCP1, subunit 8 (Theta), isoform CRA_a	G5E9B2	13.335	14.187	0.939945
Profilin-1	P07737	12.802	13.641	0.938494
5-aminoimidazole-4-carboxamide ribonucleotide formyltransferase/IMP cyclohydrolase, isoform CRA_g	A8K202	12.268	13.096	0.936775
Aldehyde dehydrogenase, mitochondrial	P05091	11.735	12.55	0.93506
Nuclease-sensitive element-binding protein 1	P67809	11.202	12.004	0.933189
Peptidyl-prolyl cis-trans isomerase A	Q567Q0	10.668	11.459	0.930971
Phosphoglycerate kinase 1	P00558	9.0679	9.8218	0.923242
Polyadenylate-binding protein 1	P11940	9.0679	9.8218	0.923242
Heat shock protein HSP 90-beta	P08238	43.206	46.926	0.920726
Long-chain-fatty-acid--CoA ligase 4	O60488	8.5345	9.2761	0.920053
Ubiquitin-like modifier-activating enzyme 1	P22314	8.5345	9.2761	0.920053
Alpha-enolase	P06733	43.206	47.472	0.910137
Beta-actin-like protein 2	Q562R1	14.402	15.824	0.910137
Heterogeneous nuclear ribonucleoprotein U	Q00839	24.537	27.283	0.899351
Heat shock cognate 71 kDa protein	P11142	36.272	40.378	0.898311
Heat shock protein HSP 90-alpha	P07900	47.473	52.928	0.896935
RNA-binding protein FUS	P35637	5.8675	6.5478	0.896103
Spliceosome RNA helicase DDX39B	Q13838	5.8675	6.5478	0.896103
Importin-5	O00410	11.202	12.55	0.89259
Alcohol dehydrogenase class-3	P11766	5.3341	6.0022	0.888691
Quinone oxidoreductase	A6NN60	5.3341	6.0022	0.888691
Tropomyosin 3	Q5VU58	14.935	16.915	0.882944
ATP-binding cassette sub-family E member 1	P61221	4.8007	5.4565	0.879813
Drebrin-like protein	Q9UJU6	4.8007	5.4565	0.879813
Nucleolin	P19338	20.803	24.009	0.866467
Elongation factor 1-gamma	P26641	8.0011	9.2761	0.86255
Dipeptidyl peptidase 3	Q9NY33	15.469	18.007	0.859055
Calreticulin	P27797	19.203	22.372	0.85835
60S ribosomal protein L10	P27635	3.7339	4.3652	0.855379
60S ribosomal protein L9	P32969	3.7339	4.3652	0.855379
ATP-dependent RNA helicase DDX1	F1T0B3	3.7339	4.3652	0.855379
14-3-3 protein theta	P27348	11.202	13.096	0.855376
Heterogeneous nuclear ribonucleoprotein K	P61978	14.402	16.915	0.851434
UDP-glucose:glycoprotein glucosyltransferase 1	Q9NYU2	6.9343	8.1848	0.847217
Insulin-like growth factor 2 mRNA-binding protein 1	Q9NZI8	10.135	12.004	0.844302
ATP-dependent RNA helicase DDX3X	B5BTY4	12.802	15.278	0.837937
Hydroxymethylglutaryl-CoA synthase, cytoplasmic	Q01581	12.802	15.278	0.837937
Alkyldihydroxyacetonephosphate synthase, peroxisomal	O00116	3.2005	3.8196	0.837915
Exportin-1	O14980	3.2005	3.8196	0.837915
Glyoxylate reductase/hydroxypyruvate reductase	Q9UBQ7	3.2005	3.8196	0.837915
Protein phosphatase 1G	O15355	3.2005	3.8196	0.837915
Proteasome subunit alpha type-7	O14818	5.8675	7.0935	0.827166
RuvB-like 1	Q9Y265	5.8675	7.0935	0.827166
Splicing factor, proline- and glutamine-rich	P23246	5.8675	7.0935	0.827166
14-3-3 protein sigma	P31947	5.3341	6.5478	0.81464
Adenylyl cyclase-associated protein	B2RDY9	8.0011	9.8218	0.814627
ATP-binding cassette sub-family D member 3	P28288	2.667	3.2739	0.814625
NEDD8-conjugating enzyme Ubc12	P61081	2.667	3.2739	0.814625
Ras-related protein Rab-11A	P62491	2.667	3.2739	0.814625
14-3-3 protein epsilon	P62258	10.668	13.096	0.8146
Ras-related protein Rab-1B	Q9H0U4	10.668	13.096	0.8146
T-complex protein 1 subunit alpha	P17987	12.802	15.824	0.809024
Calnexin	P27824	7.4677	9.2761	0.805047
Radixin	P35241	7.4677	9.2761	0.805047
ATP-dependent RNA helicase A	Q08211	12.268	15.278	0.802985
Ribosomal protein S27a	Q5RKT7	17.069	21.28	0.802115
26S proteasome non-ATPase regulatory subunit 2	Q13200	4.8007	6.0022	0.799823
40S ribosomal protein S12	P25398	4.8007	6.0022	0.799823
Arginine--tRNA ligase, cytoplasmic	P54136	4.8007	6.0022	0.799823
Calcyclin-binding protein	Q9HB71	4.8007	6.0022	0.799823
Phosphoglucomutase-1	P36871	4.8007	6.0022	0.799823
Serine-threonine kinase receptor-associated protein	Q9Y3F4	4.8007	6.0022	0.799823
Peroxiredoxin-1	Q06830	23.47	29.465	0.796538
Malate dehydrogenase, mitochondrial	P40926	11.735	14.733	0.796511
D-3-phosphoglycerate dehydrogenase	O43175	6.9343	8.7305	0.794261
Polypyrimidine tract-binding protein 1	P26599	6.9343	8.7305	0.794261
Splicing factor 3B subunit 3	Q15393	6.9343	8.7305	0.794261
Peroxiredoxin-6	P30041	9.0679	11.459	0.791334
26S proteasome non-ATPase regulatory subunit 5	B4DZM8	4.2673	5.4565	0.782058
EWSR1 protein	Q96FE8	4.2673	5.4565	0.782058
Far upstream element-binding protein 2	Q92945	4.2673	5.4565	0.782058
Fatty acid-binding protein, liver	P07148	4.2673	5.4565	0.782058
Heterogeneous nuclear ribonucleoprotein R	O43390	4.2673	5.4565	0.782058
Malate dehydrogenase, cytoplasmic	P40925	4.2673	5.4565	0.782058
Ras-related protein Rab-14	P61106	4.2673	5.4565	0.782058
Hsp90 co-chaperone Cdc37	Q16543	6.4009	8.1848	0.782047
Adenine phosphoribosyltransferase	P07741	2.1336	2.7283	0.782025
Aminoacyl tRNA synthase complex-interacting multifunctional protein 2	Q13155	2.1336	2.7283	0.782025
C-1-tetrahydrofolate synthase, cytoplasmic	P11586	2.1336	2.7283	0.782025
Endoplasmic reticulum resident protein 44	Q9BS26	2.1336	2.7283	0.782025
Histidine triad nucleotide-binding protein 2, mitochondrial	Q9BX68	2.1336	2.7283	0.782025
Histone acetyltransferase type B catalytic subunit	O14929	2.1336	2.7283	0.782025
Replication protein A 70 kDa DNA-binding subunit	P27694	2.1336	2.7283	0.782025
Structural maintenance of chromosomes protein 4	Q9NTJ3	2.1336	2.7283	0.782025
TAR DNA-binding protein 43	Q13148	2.1336	2.7283	0.782025
Ubiquitin thioesterase OTUB1	Q96FW1	2.1336	2.7283	0.782025
60S ribosomal protein L5	P46777	10.135	13.096	0.7739
Guanine nucleotide-binding protein subunit beta-2-like 1	P63244	13.869	18.007	0.7702
DNA replication licensing factor MCM2	P49736	5.8675	7.6392	0.768078
General vesicular transport factor p115	O60763	5.8675	7.6392	0.768078
Sarcoplasmic/endoplasmic reticulum calcium ATPase 2	P16615	5.8675	7.6392	0.768078
Rab GDP dissociation inhibitor beta	P50395	11.202	14.733	0.760334
40S ribosomal protein S2	P15880	3.7339	4.9109	0.760329
Dolichyl-diphosphooligosaccharide--protein glycosyltransferase 48 kDa subunit	P39656	3.7339	4.9109	0.760329
Heterogeneous nuclear ribonucleoproteins C1/C2	P07910	3.7339	4.9109	0.760329
High mobility group protein B1	Q5T7C4	3.7339	4.9109	0.760329
Minor histocompatibility antigen H13	Q8TCT9	3.7339	4.9109	0.760329
Phenylalanine--tRNA ligase beta subunit	Q9NSD9	3.7339	4.9109	0.760329
Rho GDP-dissociation inhibitor 1	P52565	3.7339	4.9109	0.760329
Sialic acid synthase	Q9NR45	3.7339	4.9109	0.760329
Eukaryotic translation initiation factor 3 subunit B	P55884	5.3341	7.0935	0.75197
Nucleosome assembly protein 1-like 1	P55209	5.3341	7.0935	0.75197
Vasodilator-stimulated phosphoprotein	P50552	5.3341	7.0935	0.75197
T-complex protein 1 subunit beta	P78371	19.203	25.646	0.748772
Lupus La protein	P05455	6.9343	9.2761	0.747545
Spectrin alpha chain, brain	Q13813	24.003	32.194	0.745574
14-3-3 protein gamma	P61981	8.5345	11.459	0.744786
60S ribosomal protein L4	E7EWF1	8.5345	11.459	0.744786
Glucose-6-phosphate isomerase	P06744	8.5345	11.459	0.744786
Heterogeneous nuclear ribonucleoproteins A2/B1	P22626	13.335	18.007	0.740545
Endoplasmin	P14625	28.271	38.196	0.740156
3-hydroxyacyl-CoA dehydratase 3	Q9P035	3.2005	4.3652	0.733185
DNA damage-binding protein 1	Q16531	3.2005	4.3652	0.733185
Eukaryotic translation initiation factor 3 subunit A	Q14152	3.2005	4.3652	0.733185
Eukaryotic translation initiation factor 5A-1	P63241	3.2005	4.3652	0.733185
Exportin-5	Q9HAV4	3.2005	4.3652	0.733185
Galectin-3	P17931	3.2005	4.3652	0.733185
Coatomer subunit beta'	P35606	4.8007	6.5478	0.733178
Cullin-associated NEDD8-dissociated protein 1	Q86VP6	4.8007	6.5478	0.733178
26S proteasome non-ATPase regulatory subunit 6	Q15008	1.6002	2.1826	0.733162
Alpha-taxilin	P40222	1.6002	2.1826	0.733162
Bifunctional 3'-phosphoadenosine 5'-phosphosulfate synthase 2	E7ER89	1.6002	2.1826	0.733162
CAD protein	P27708	1.6002	2.1826	0.733162
CTP synthase 1	P17812	1.6002	2.1826	0.733162
Cytoplasmic aconitate hydratase	P21399	1.6002	2.1826	0.733162
Glucose-6-phosphate 1-dehydrogenase	P11413	1.6002	2.1826	0.733162
Glycogen phosphorylase, liver form	P06737	1.6002	2.1826	0.733162
Na(+)/H(+) exchange regulatory cofactor NHE-RF1	O14745	1.6002	2.1826	0.733162
RNA-binding protein 4	Q9BWF3	1.6002	2.1826	0.733162
Small ubiquitin-related modifier 2	P61956	1.6002	2.1826	0.733162
Thioredoxin	P10599	1.6002	2.1826	0.733162
Tubulin--tyrosine ligase-like protein 12	Q14166	1.6002	2.1826	0.733162
Vacuolar protein sorting-associated protein 26A	A8MZ56	1.6002	2.1826	0.733162
Chloride intracellular channel protein 1	O00299	7.4677	10.367	0.720334
60S ribosomal protein L13	P26373	5.8675	8.1848	0.716878
Myristoylated alanine-rich C-kinase substrate	P29966	8.5345	12.004	0.710971
Phosphoserine aminotransferase	Q9Y617	8.5345	12.004	0.710971
Proteasome subunit alpha type	Q5U0A0	4.2673	6.0022	0.710956
Proteasome subunit beta type-5	P28074	4.2673	6.0022	0.710956
Poly(rC)-binding protein 1	Q15365	6.9343	9.8218	0.706011
Cofilin-1	P23528	12.268	17.461	0.702594
Heterogeneous nuclear ribonucleoprotein A3	P51991	2.667	3.8196	0.698241
Heterogeneous nuclear ribonucleoprotein H3	P31942	2.667	3.8196	0.698241
Serine/arginine-rich splicing factor 3	P84103	2.667	3.8196	0.698241
Ubiquitin carboxyl-terminal hydrolase 14	P54578	6.4009	9.2761	0.690042
Copine-1	Q99829	3.7339	5.4565	0.684303
Transaldolase	P37837	3.7339	5.4565	0.684303
Trifunctional purine biosynthetic protein adenosine-3	P22102	3.7339	5.4565	0.684303
Vesicle-trafficking protein SEC22b	O75396	3.7339	5.4565	0.684303
Creatine kinase B-type	P12277	11.202	16.37	0.684301
Dolichyl-diphosphooligosaccharide--protein glycosyltransferase subunit 2	P04844	7.4677	10.913	0.684294
Electron transfer flavoprotein subunit alpha, mitochondrial	P13804	5.8675	8.7305	0.672069
Heat shock protein 105 kDa	Q92598	5.8675	8.7305	0.672069
Endoplasmic reticulum resident protein 29	P30040	8.0011	12.004	0.666536
Triosephosphate isomerase	P60174	17.602	26.737	0.658339
40S ribosomal protein S8	P62241	4.2673	6.5478	0.651715
Nuclear migration protein nudC	Q9Y266	3.2005	4.9109	0.651714
Protein SET	Q01105	3.2005	4.9109	0.651714
Prothymosin alpha	P06454	3.2005	4.9109	0.651714
Transcription factor BTF3	P20290	3.2005	4.9109	0.651714
UMP-CMP kinase	P30085	5.3341	8.1848	0.651708
Glucosidase 2 subunit beta	P14314	6.4009	9.8218	0.651703
Atlastin-3	Q6DD88	2.1336	3.2739	0.6517
Endophilin-A2	Q99961	2.1336	3.2739	0.6517
Ornithine aminotransferase, mitochondrial	P04181	2.1336	3.2739	0.6517
Phosphoserine phosphatase	P78330	2.1336	3.2739	0.6517
Plastin-3	P13797	2.1336	3.2739	0.6517
Poly [ADP-ribose] polymerase 1	P09874	2.1336	3.2739	0.6517
U2 small nuclear ribonucleoprotein A'	P09661	2.1336	3.2739	0.6517
40S ribosomal protein S20	P60866	1.0668	1.637	0.65168
60S ribosomal protein L24	C9JNW5	1.0668	1.637	0.65168
ATP-dependent RNA helicase DDX19A	Q9NUU7	1.0668	1.637	0.65168
Cytosolic acyl coenzyme A thioester hydrolase	O00154	1.0668	1.637	0.65168
Eukaryotic translation initiation factor 3 subunit M	Q7L2H7	1.0668	1.637	0.65168
Isoleucine--tRNA ligase, mitochondrial	Q9NSE4	1.0668	1.637	0.65168
Leukotriene A-4 hydrolase	P09960	1.0668	1.637	0.65168
N(G),N(G)-dimethylarginine dimethylaminohydrolase 2	O95865	1.0668	1.637	0.65168
Nuclear protein localization protein 4 homolog	Q8TAT6	1.0668	1.637	0.65168
Nucleolar protein 58	Q9Y2X3	1.0668	1.637	0.65168
Protein PRRC2A	P48634	1.0668	1.637	0.65168
Pyridoxal-dependent decarboxylase domain-containing protein 1	Q6P996	1.0668	1.637	0.65168
Signal recognition particle 14 kDa protein	P37108	1.0668	1.637	0.65168
Signal recognition particle 72 kDa protein	O76094	1.0668	1.637	0.65168
Transmembrane 9 superfamily member 4	Q92544	1.0668	1.637	0.65168
Ubiquilin-2	Q9UHD9	1.0668	1.637	0.65168
Ubiquitin-conjugating enzyme E2 N	P61088	1.0668	1.637	0.65168
Isocitrate dehydrogenase [NADP] cytoplasmic	O75874	15.469	24.009	0.6443
60S acidic ribosomal protein P0	P05388	8.0011	12.55	0.637538
Alpha-fetoprotein	P02771	5.8675	9.2761	0.63254
Nucleoside diphosphate kinase	Q32Q12	8.5345	13.641	0.625651
F-actin-capping protein subunit beta	P47756	3.7339	6.0022	0.622089
Isocitrate dehydrogenase [NADP], mitochondrial	P48735	3.7339	6.0022	0.622089
Sorbitol dehydrogenase	Q00796	3.7339	6.0022	0.622089
Heterogeneous nuclear ribonucleoprotein M	P52272	10.135	16.37	0.61912
Coatomer subunit gamma-1	Q9Y678	6.4009	10.367	0.61743
Dolichyl-diphosphooligosaccharide--protein glycosyltransferase subunit 1	P04843	6.4009	10.367	0.61743
Fructose-bisphosphate aldolase A	P04075	11.735	19.098	0.614462
60S ribosomal protein L12	P30050	5.3341	8.7305	0.610973
Eukaryotic translation initiation factor 3 subunit D	O15371	2.667	4.3652	0.610969
G patch domain and KOW motifs-containing protein	Q92917	2.667	4.3652	0.610969
Melanoma-associated antigen D2	Q9UNF1	2.667	4.3652	0.610969
Nucleoprotein TPR	P12270	2.667	4.3652	0.610969
Proteasome activator complex subunit 1	Q06323	2.667	4.3652	0.610969
Protein KIAA1967	Q8N163	2.667	4.3652	0.610969
Translationally-controlled tumor protein	P13693	2.667	4.3652	0.610969
T-complex protein 1 subunit eta	Q99832	9.6014	15.824	0.606762
14-3-3 protein beta/alpha	P31946	6.9343	11.459	0.60514
DNA replication licensing factor MCM6	Q14566	6.9343	11.459	0.60514
Tropomyosin alpha-4 chain	P67936	8.5345	14.187	0.601572
Glyceraldehyde-3-phosphate dehydrogenase	P04406	23.47	39.287	0.597399
3-hydroxyacyl-CoA dehydrogenase type-2	Q99714	5.8675	9.8218	0.597396
Heterogeneous nuclear ribonucleoprotein Q	O60506	3.2005	5.4565	0.586548
Protein disulfide-isomerase	P07237	12.802	21.826	0.586548
SUMO-activating enzyme subunit 1	Q9UBE0	3.2005	5.4565	0.586548
STIP1 protein	Q3ZCU9	6.4009	10.913	0.586539
26S protease regulatory subunit 10B	P62333	1.6002	2.7283	0.586519
Coatomer subunit epsilon	F5H1E1	1.6002	2.7283	0.586519
Heterogeneous nuclear ribonucleoprotein U-like protein 1	Q9BUJ2	1.6002	2.7283	0.586519
NEDD8	Q15843	1.6002	2.7283	0.586519
Peroxisomal acyl-coenzyme A oxidase 1	Q15067	1.6002	2.7283	0.586519
S-phase kinase-associated protein 1	P63208	1.6002	2.7283	0.586519
U1 small nuclear ribonucleoprotein A	P09012	1.6002	2.7283	0.586519
Ubiquitin carboxyl-terminal hydrolase isozyme L3	P15374	1.6002	2.7283	0.586519
Spectrin beta chain, brain 1	Q01082	13.335	22.917	0.581882
T-complex protein 1 subunit delta	P50991	10.135	17.461	0.580436
60S ribosomal protein L7	P18124	5.3341	9.2761	0.575037
X-ray repair cross-complementing protein 6	P12956	9.0679	15.824	0.573047
Electron transfer flavoprotein subunit beta	P38117	3.7339	6.5478	0.570253
P37 AUF1	Q12771	3.7339	6.5478	0.570253
Src substrate cortactin	Q14247	3.7339	6.5478	0.570253
60S ribosomal protein L8	P62917	4.2673	7.6392	0.558606
Basal cell adhesion molecule	P50895	2.1336	3.8196	0.558593
Bleomycin hydrolase	Q13867	2.1336	3.8196	0.558593
Delta(24)-sterol reductase	Q15392	2.1336	3.8196	0.558593
Oxysterol-binding protein 1	P22059	2.1336	3.8196	0.558593
Prolyl 4-hydroxylase subunit alpha-2	O15460	2.1336	3.8196	0.558593
Spermidine synthase	P19623	2.1336	3.8196	0.558593
X-ray repair cross-complementing protein 5	P13010	10.135	18.552	0.546302
26S protease regulatory subunit 6A	P17980	5.3341	9.8218	0.543088
Aspartate--tRNA ligase, cytoplasmic	P14868	2.667	4.9109	0.543078
Splicing factor 3B subunit 1	O75533	3.2005	6.0022	0.533221
Bifunctional glutamate/proline--tRNA ligase	P07814	11.202	21.28	0.52641
Glycine--tRNA ligase	P41250	3.7339	7.0935	0.526383
Heterogeneous nuclear ribonucleoprotein L	P14866	3.7339	7.0935	0.526383
Tubulin-specific chaperone A	O75347	3.7339	7.0935	0.526383
Ras-related protein Rab-1A	P62820	4.8007	9.2761	0.517534
DNA replication licensing factor MCM3	P25205	5.3341	10.367	0.514527
Methionine--tRNA ligase, cytoplasmic	P56192	5.3341	10.367	0.514527
Fatty acid synthase	P49327	47.473	93.307	0.508783
40S ribosomal protein S13	P62277	3.2005	6.5478	0.48879
2,4-dienoyl-CoA reductase, mitochondrial	B7Z6B8	0.53341	1.0913	0.488784
40S ribosomal protein S23	P62266	0.53341	1.0913	0.488784
Adenylate kinase isoenzyme 4, mitochondrial	P27144	0.53341	1.0913	0.488784
Alpha-soluble NSF attachment protein	P54920	0.53341	1.0913	0.488784
Coproporphyrinogen-III oxidase, mitochondrial	P36551	0.53341	1.0913	0.488784
Growth factor receptor-bound protein 2	P62993	0.53341	1.0913	0.488784
Sarcosine dehydrogenase, mitochondrial	Q9UL12	0.53341	1.0913	0.488784
Serpin B6	P35237	0.53341	1.0913	0.488784
Succinyl-CoA ligase [ADP/GDP-forming] subunit alpha, mitochondrial	P53597	0.53341	1.0913	0.488784
UPF0556 protein C19orf10	Q969H8	0.53341	1.0913	0.488784
Cytosol aminopeptidase	P28838	3.7339	7.6392	0.488782
Inosine-5'-monophosphate dehydrogenase 2	P12268	3.7339	7.6392	0.488782
Transketolase	P29401	4.8007	9.8218	0.48878
26S proteasome non-ATPase regulatory subunit 3	F5H8K4	1.6002	3.2739	0.488775
Cytosolic non-specific dipeptidase	Q96KP4	1.6002	3.2739	0.488775
Heterogeneous nuclear ribonucleoprotein A0	Q13151	1.6002	3.2739	0.488775
V-type proton ATPase subunit B, brain isoform	P21281	1.6002	3.2739	0.488775
Alpha-aminoadipic semialdehyde dehydrogenase	E7EPT3	1.0668	2.1826	0.488775
Ataxin-10	Q9UBB4	1.0668	2.1826	0.488775
Dolichol-phosphate mannosyltransferase	O60762	1.0668	2.1826	0.488775
Eukaryotic translation initiation factor 5	P55010	1.0668	2.1826	0.488775
Gastric cancer multi-drug resistance protein variant	Q86WL3	1.0668	2.1826	0.488775
Glutathione S-transferase Mu 4	Q03013	1.0668	2.1826	0.488775
GTP-binding nuclear protein Ran	P62826	1.0668	2.1826	0.488775
Histone H2A type 2-C	Q16777	2.1336	4.3652	0.488775
Hydroxyacyl-coenzyme A dehydrogenase, mitochondrial	Q16836	1.0668	2.1826	0.488775
Laminin subunit gamma-1	P11047	1.0668	2.1826	0.488775
NHP2-like protein 1	P55769	1.0668	2.1826	0.488775
Proteasome subunit beta type-4	P28070	1.0668	2.1826	0.488775
Protein lin-28 homolog B	Q6ZN17	2.1336	4.3652	0.488775
T-complex protein 1 subunit epsilon	P48643	6.9343	14.733	0.470664
L-lactate dehydrogenase A chain	P00338	5.8675	12.55	0.46753
Isoleucine--tRNA ligase, cytoplasmic	P41252	3.7339	8.1848	0.456199
Probable ATP-dependent RNA helicase DDX6	P26196	3.2005	7.0935	0.451188
60S ribosomal protein L6	Q02878	2.667	6.0022	0.444337
Lysine--tRNA ligase	Q15046	2.667	6.0022	0.444337
Septin-2	Q15019	2.667	6.0022	0.444337
3-ketoacyl-CoA thiolase, mitochondrial	P42765	2.1336	4.9109	0.434462
Enoyl-CoA hydratase, mitochondrial	P30084	2.1336	4.9109	0.434462
Importin subunit beta-1	Q14974	4.8007	11.459	0.418946
60S ribosomal protein L31	B7Z4C8	1.6002	3.8196	0.418944
Acetyl-CoA acetyltransferase, mitochondrial	P24752	1.6002	3.8196	0.418944
Basigin	P35613	1.6002	3.8196	0.418944
Ras-related protein Rab-5C	P51148	1.6002	3.8196	0.418944
Serine/threonine-protein phosphatase 2A activator	Q15257	1.6002	3.8196	0.418944
tRNA (cytosine(34)-C(5))-methyltransferase	Q08J23	1.6002	3.8196	0.418944
Fatty acid-binding protein, epidermal	Q01469	4.2673	10.367	0.411623
Glucosamine--fructose-6-phosphate aminotransferase [isomerizing] 1	Q06210	4.2673	10.367	0.411623
Nucleolar RNA helicase 2	Q9NR30	3.7339	9.2761	0.402529
Sec1 family domain-containing protein 1	Q8WVM8	3.7339	9.2761	0.402529
Importin subunit alpha-2	P52292	4.2673	10.913	0.391029
40S ribosomal protein S9	P46781	2.1336	5.4565	0.39102
Eukaryotic translation initiation factor 5B	O60841	2.1336	5.4565	0.39102
Transformation-related protein 14	Q597H1	2.1336	5.4565	0.39102
26S protease regulatory subunit 4	P62191	1.0668	2.7283	0.391013
Coiled-coil-helix-coiled-coil-helix domain-containing protein 2, mitochondrial	Q9Y6H1	1.0668	2.7283	0.391013
Fascin	Q16658	1.0668	2.7283	0.391013
GDP-fucose protein O-fucosyltransferase 1	Q9H488	1.0668	2.7283	0.391013
NADP-dependent malic enzyme	P48163	1.0668	2.7283	0.391013
Nuclear fragile X mental retardation-interacting protein 2	Q7Z417	1.0668	2.7283	0.391013
Retinol dehydrogenase 11	Q8TC12	1.0668	2.7283	0.391013
Sepiapterin reductase	P35270	1.0668	2.7283	0.391013
Serine/threonine-protein phosphatase PP1-alpha catalytic subunit	P62136	1.0668	2.7283	0.391013
Translocon-associated protein subunit delta	P51571	1.0668	2.7283	0.391013
Asparagine--tRNA ligase, cytoplasmic	O43776	2.667	7.0935	0.375978
Microtubule-associated protein 4	P27816	2.667	7.0935	0.375978
Proteasome subunit beta type-1	P20618	2.667	7.0935	0.375978
Acetyl-CoA carboxylase 1	Q13085	1.6002	4.3652	0.366581
Aminopeptidase B	Q9H4A4	1.6002	4.3652	0.366581
Cysteine and histidine-rich domain-containing protein 1	Q9UHD1	1.6002	4.3652	0.366581
UTP--glucose-1-phosphate uridylyltransferase	Q16851	1.6002	4.3652	0.366581
Peptidyl-prolyl cis-trans isomerase FKBP4	Q02790	4.2673	12.004	0.35549
Serotransferrin	P02787	2.1336	6.0022	0.35547
Archain 1, isoform CRA_a	B0YIW6	2.667	7.6392	0.34912
Myosin light polypeptide 6	P60660	2.667	7.6392	0.34912
Pre-mRNA-processing factor 19	Q9UMS4	2.667	7.6392	0.34912
Glutamine--tRNA ligase	P47897	3.2005	9.8218	0.325857
Calponin-3	Q15417	1.0668	3.2739	0.32585
DNA replication licensing factor MCM7	P33993	2.1336	6.5478	0.32585
E3 ubiquitin-protein ligase HUWE1	Q7Z6Z7	2.1336	6.5478	0.32585
Eukaryotic translation initiation factor 6	P56537	1.0668	3.2739	0.32585
Leucine-rich repeat-containing protein 47	Q8N1G4	1.0668	3.2739	0.32585
Matrin-3	P43243	1.0668	3.2739	0.32585
Notchless protein homolog 1	Q9NVX2	1.0668	3.2739	0.32585
Protein disulfide-isomerase A6	Q15084	4.8007	14.733	0.325847
4F2 cell-surface antigen heavy chain	B4E2Z3	0.53341	1.637	0.325846
Agmatinase, mitochondrial	Q9BSE5	0.53341	1.637	0.325846
CAAX prenyl protease 1 homolog	O75844	0.53341	1.637	0.325846
Catalase	P04040	0.53341	1.637	0.325846
Dual specificity mitogen-activated protein kinase kinase 1	Q02750	0.53341	1.637	0.325846
Dynein light chain roadblock-type 1	Q9NP97	0.53341	1.637	0.325846
Mitochondrial import inner membrane translocase subunit TIM44	O43615	0.53341	1.637	0.325846
Replication factor C subunit 1	P35251	0.53341	1.637	0.325846
Thioredoxin-related transmembrane protein 2	Q9Y320	0.53341	1.637	0.325846
Unconventional myosin-XVIIIa	Q92614	0.53341	1.637	0.325846
Splicing factor 3B subunit 2	Q13435	1.6002	5.4565	0.293265
Stathmin	P16949	4.2673	15.278	0.27931
60S ribosomal protein L35a	P18077	1.0668	3.8196	0.279296
Alanyl-tRNA synthetase domain containing 1, isoform CRA_a	B4DI73	1.0668	3.8196	0.279296
Alcohol dehydrogenase [NADP(+)]	P14550	1.0668	3.8196	0.279296
Beta-lactamase-like protein 2	Q53H82	1.0668	3.8196	0.279296
ELAV-like protein 1	Q15717	1.0668	3.8196	0.279296
Proteasome subunit alpha type-4	P25789	1.0668	3.8196	0.279296
Small nuclear ribonucleoprotein Sm D2	P62316	1.0668	3.8196	0.279296
Superoxide dismutase [Mn], mitochondrial	P04179	1.0668	3.8196	0.279296
DNA replication licensing factor MCM4	P33991	2.667	9.8218	0.271539
Multifunctional protein ADE2	P22234	2.667	9.8218	0.271539
Ubiquitin carboxyl-terminal hydrolase isozyme L1	P09936	4.2673	15.824	0.269673
Histone-binding protein RBBP4	Q09028	1.6002	6.0022	0.266602
Activator of 90 kDa heat shock protein ATPase homolog 1	O95433	0.53341	2.1826	0.244392
Cell growth-regulating nucleolar protein	Q9NX58	0.53341	2.1826	0.244392
Golgi apparatus protein 1	Q92896	0.53341	2.1826	0.244392
Keratin, type I cytoskeletal 9	P35527	0.53341	2.1826	0.244392
Eukaryotic translation initiation factor 4B	P23588	1.6002	6.5478	0.244387
Nuclear autoantigenic sperm protein	P49321	1.6002	6.5478	0.244387
Peroxiredoxin-2	P32119	1.6002	6.5478	0.244387
Tyrosine--tRNA ligase, cytoplasmic	P54577	1.0668	4.3652	0.244387
Ubiquitin carboxyl-terminal hydrolase 5	P45974	1.0668	4.3652	0.244387
Beta-galactosidase	B7Z6Q5	1.0668	4.9109	0.217231
DNA replication licensing factor MCM5	P33992	1.0668	4.9109	0.217231
PEST proteolytic signal-containing nuclear protein	Q8WW12	1.0668	4.9109	0.217231
Casein kinase II subunit alpha	P68400	0.53341	2.7283	0.19551
D-dopachrome decarboxylase	P30046	0.53341	2.7283	0.19551
Dipeptidyl peptidase 1	P53634	0.53341	2.7283	0.19551
L-xylulose reductase	Q7Z4W1	0.53341	2.7283	0.19551
Serine/arginine repetitive matrix protein 2	Q9UQ35	0.53341	2.7283	0.19551
Heat shock protein beta-1	P04792	2.1336	11.459	0.186194
Adenylosuccinate lyase	P30566	1.0668	6.0022	0.177735
Destrin	P60981	1.0668	6.0022	0.177735
Leucine--tRNA ligase, cytoplasmic	Q9P2J5	1.0668	6.0022	0.177735
Farnesyl pyrophosphate synthase	P14324	1.6002	9.2761	0.172508
116 kDa U5 small nuclear ribonucleoprotein component	Q15029	0.53341	3.2739	0.162928
3'(2'),5'-bisphosphate nucleotidase 1	O95861	0.53341	3.2739	0.162928
Arginase-1	P05089	0.53341	3.2739	0.162928
Cytoplasmic dynein 1 intermediate chain 2	F8W8S0	0.53341	3.2739	0.162928
Hydroxysteroid dehydrogenase-like protein 2	Q6YN16	0.53341	3.2739	0.162928
Polyadenylate-binding protein 2	Q86U42	0.53341	3.2739	0.162928
Small nuclear ribonucleoprotein Sm D3	P62318	0.53341	3.2739	0.162928
V-type proton ATPase catalytic subunit A	P38606	0.53341	3.2739	0.162928
Keratin, type II cytoskeletal 1	P04264	0.53341	3.8196	0.139651
Myb-binding protein 1A	Q9BQG0	0.53341	3.8196	0.139651
Pseudouridylate synthase 7 homolog	Q96PZ0	0.53341	3.8196	0.139651
RuvB-like 2	Q9Y230	0.53341	3.8196	0.139651
26S protease regulatory subunit 6B	P43686	0.53341	4.3652	0.122196
Diphosphomevalonate decarboxylase	P53602	0.53341	4.3652	0.122196
Catenin beta-1	B5BU28	0.53341	5.4565	0.0977568
Leucine-rich repeat-containing protein 59	Q96AG4	0.53341	5.4565	0.0977568
Proteasome activator complex subunit 3	P61289	0.53341	6.5478	0.081464
DNA-dependent protein kinase catalytic subunit	P78527	1.6002	19.644	0.08146
Fructose-bisphosphate aldolase C	P09972	0.53341	7.6392	0.0698254
28 kDa heat- and acid-stable phosphoprotein	Q13442	0	2.7283
3-ketoacyl-CoA thiolase	B4E2W0	0	1.0913
40S ribosomal protein S16	Q6IPX4	0	2.7283
60S ribosomal protein L29	P47914	0	0.54565
Activated RNA polymerase II transcriptional coactivator p15	P53999	0	2.1826
Acyl-CoA synthetase family member 2, mitochondrial	B4DFQ6	0	0.54565
AMP deaminase 2	Q01433	0	2.1826
Angiotensinogen	P01019	0	2.7283
AP-3 complex subunit delta-1	O14617	0	1.0913
Bifunctional ATP-dependent dihydroxyacetone kinase/FAD-AMP lyase (cyclizing)	Q3LXA3	0	4.3652
Cat eye syndrome critical region protein 5	Q9BXW7	0	0.54565
Cellular nucleic acid-binding protein	P62633	0	6.0022
Cingulin	B9EK46	0	1.0913
Cob(I)yrinic acid a,c-diamide adenosyltransferase, mitochondrial	Q96EY8	0	1.0913
Cystathionine beta-synthase	P35520	0	2.1826
Dihydropyrimidine dehydrogenase [NADP(+)]	Q12882	0	1.637
DnaJ homolog subfamily A member 1	P31689	0	1.637
Dynamin-1-like protein	O00429	0	3.8196
Dynamin-2	P50570	0	2.1826
E3 ubiquitin-protein ligase UBR4	Q5T4S7	0	1.0913
Elongation factor Ts, mitochondrial	P43897	0	0.54565
Endothelial differentiation-related factor 1	O60869	0	1.637
Eukaryotic peptide chain release factor GTP-binding subunit ERF3A	P15170	0	1.637
Fanconi anemia group I protein	Q9NVI1	0	2.1826
Fatty acid desaturase 2	O95864	0	3.2739
GIGYF2 protein	A6H8W4	0	1.0913
GTP:AMP phosphotransferase	Q7Z4Y4	0	0.54565
Hemicentin-2	Q8NDA2	0	1.0913
Histone-lysine N-methyltransferase PRDM9	Q9NQV7	0	1.0913
Isocitrate dehydrogenase [NAD] subunit beta, mitochondrial	O43837	0	0.54565
Keratin, type I cytoskeletal 10	P13645	0	0.54565
Mannosyl-oligosaccharide glucosidase	Q13724	0	1.637
Mitochondrial fission 1 protein	Q9Y3D6	0	3.2739
mRNA turnover protein 4 homolog	Q9UKD2	0	1.0913
NADPH--cytochrome P450 reductase	P16435	0	1.0913
Nuclear pore complex protein Nup50	Q9UKX7	0	3.2739
Nucleosome assembly protein 1-like 4	Q99733	0	1.637
Opioid growth factor receptor	Q9NZT2	0	1.0913
Parafibromin	Q6P1J9	0	1.0913
PCK2 protein	Q6IB91	0	0.54565
Peptidyl-prolyl cis-trans isomerase FKBP11	Q9NYL4	0	2.7283
Pescadillo homolog	O00541	0	1.0913
Proactivator polypeptide	P07602	0	1.0913
Procollagen-lysine,2-oxoglutarate 5-dioxygenase 2	O00469	0	1.637
Protein DDI1 homolog 2	Q5TDH0	0	1.0913
PSME2 protein	Q6FHK9	0	1.0913
Ras-related protein Rab-5A	P20339	0	3.2739
Ribonucleoside-diphosphate reductase large subunit	P23921	0	2.1826
Ribosome maturation protein SBDS	Q9Y3A5	0	2.7283
Septin-9	Q9UHD8	0	1.0913
SH3 domain-binding glutamic acid-rich-like protein 3	Q9H299	0	1.637
Small nuclear ribonucleoprotein-associated proteins B and B'	P14678	0	1.637
Splicing factor U2AF 65 kDa subunit	P26368	0	2.1826
Superoxide dismutase [Cu-Zn]	P00441	0	6.5478
Surfeit locus protein 4	O15260	0	0.54565
SURP and G-patch domain-containing protein 2	Q8IX01	0	2.1826
Thioredoxin-dependent peroxide reductase, mitochondrial	P30048	0	3.2739
THUMP domain-containing protein 3	Q9BV44	0	1.637
Thyroid hormone receptor-associated protein 3	Q9Y2W1	0	1.0913
U5 small nuclear ribonucleoprotein 200 kDa helicase	O75643	0	3.2739
Ubiquitin carboxyl-terminal hydrolase 7	Q93009	0	1.637
Ubiquitin-conjugating enzyme E2 E1	P51965	0	2.1826
Ubiquitin-conjugating enzyme E2 O	Q9C0C9	0	1.637
Unconventional myosin-VI	Q9UM54	0	2.1826
Vesicle-fusing ATPase	P46459	0	1.0913
V-type proton ATPase subunit E 1	P36543	0	1.637

## Sheet: UNIQUE PEPTIDE COUNT
Identified Proteins (1035)	Accession Number	7.4 HCC	7.5 HCC
(3R)-hydroxyacyl-CoA dehydrogenase	F5HE57	8	11
10 kDa heat shock protein, mitochondrial	P61604	6	5
116 kDa U5 small nuclear ribonucleoprotein component	Q15029 (+2)	1	3
14-3-3 protein beta/alpha	P31946	4	3
14-3-3 protein epsilon	P62258	5	5
14-3-3 protein eta	Q04917	4	3
14-3-3 protein gamma	P61981	3	4
14-3-3 protein sigma	P31947	2	2
14-3-3 protein theta	P27348	7	7
14-3-3 protein zeta/delta	P63104	10	14
2,4-dienoyl-CoA reductase, mitochondrial	B7Z6B8	1	1
26S protease regulatory subunit 10B	P62333	2	4
26S protease regulatory subunit 4	P62191 (+1)	1	4
26S protease regulatory subunit 6A	P17980	4	5
26S protease regulatory subunit 6B	P43686	1	4
26S protease regulatory subunit 7	P35998	6	6
26S protease regulatory subunit 8	A8K3Z3 (+1)	5	4
26S proteasome non-ATPase regulatory subunit 1	Q99460	8	5
26S proteasome non-ATPase regulatory subunit 11	O00231	5	6
26S proteasome non-ATPase regulatory subunit 12	O00232	4	3
26S proteasome non-ATPase regulatory subunit 2	Q13200 (+1)	5	4
26S proteasome non-ATPase regulatory subunit 3	F5H8K4 (+2)	1	2
26S proteasome non-ATPase regulatory subunit 4	Q5VWC4	2	1
26S proteasome non-ATPase regulatory subunit 5	B4DZM8 (+1)	4	5
26S proteasome non-ATPase regulatory subunit 6	Q15008	2	2
26S proteasome non-ATPase regulatory subunit 7	P51665	2	3
28 kDa heat- and acid-stable phosphoprotein	Q13442	0	3
28S ribosomal protein S15, mitochondrial	P82914	0	0
28S ribosomal protein S18b, mitochondrial	Q9Y676	0	0
28S ribosomal protein S29, mitochondrial	E7EM60 (+1)	1	0
28S ribosomal protein S31, mitochondrial	Q92665	0	0
28S ribosomal protein S9, mitochondrial	P82933	0	0
2-amino-3-ketobutyrate coenzyme A ligase, mitochondrial	E2QC23 (+1)	0	0
2-oxoisovalerate dehydrogenase subunit alpha, mitochondrial	P12694	0	0
3'(2'),5'-bisphosphate nucleotidase 1	O95861	1	5
39S ribosomal protein L49, mitochondrial	Q13405	0	0
3-hydroxyacyl-CoA dehydratase 3	Q9P035	2	3
3-hydroxyacyl-CoA dehydrogenase type-2	Q99714	7	7
3-hydroxyisobutyrate dehydrogenase, mitochondrial	P31937	2	1
3-ketoacyl-CoA thiolase	B4E2W0 (+2)	0	1
3-ketoacyl-CoA thiolase, mitochondrial	P42765	3	5
3-ketoacyl-CoA thiolase, peroxisomal	P09110	6	6
3-mercaptopyruvate sulfurtransferase	P25325	2	3
40S ribosomal protein S10	P46783	3	1
40S ribosomal protein S11	P62280	2	1
40S ribosomal protein S12	P25398	4	4
40S ribosomal protein S13	P62277	2	6
40S ribosomal protein S14	P62263	5	3
40S ribosomal protein S15	P62841	2	0
40S ribosomal protein S15a	P62244	3	2
40S ribosomal protein S16	Q6IPX4	0	2
40S ribosomal protein S17-like	P0CW22	4	4
40S ribosomal protein S19	P39019	7	5
40S ribosomal protein S2	P15880	4	4
40S ribosomal protein S20	P60866	1	2
40S ribosomal protein S21	P63220	2	0
40S ribosomal protein S23	P62266	1	2
40S ribosomal protein S24	E7EPK6	2	1
40S ribosomal protein S25	P62851	4	2
40S ribosomal protein S27	P42677	3	2
40S ribosomal protein S28	P62857	2	2
40S ribosomal protein S3	P23396	10	7
40S ribosomal protein S30	E9PR30	2	2
40S ribosomal protein S3a	P61247	7	3
40S ribosomal protein S4, X isoform	P62701	8	5
40S ribosomal protein S5	P46782	4	4
40S ribosomal protein S6	P62753	6	6
40S ribosomal protein S7	P62081	6	4
40S ribosomal protein S8	P62241	6	7
40S ribosomal protein S9	P46781	2	5
40S ribosomal protein SA	P08865	4	2
45 kDa calcium-binding protein	Q9BRK5	3	2
4F2 cell-surface antigen heavy chain	B4E2Z3 (+2)	1	3
5'-3' exoribonuclease 2	Q9H0D6	2	3
5-aminoimidazole-4-carboxamide ribonucleotide formyltransferase/IMP cyclohydrolase, isoform CRA_g	A8K202 (+1)	8	10
60 kDa heat shock protein, mitochondrial	P10809	24	27
60S acidic ribosomal protein P0	P05388	5	8
60S acidic ribosomal protein P1	P05386	1	2
60S acidic ribosomal protein P2	P05387	6	6
60S ribosomal protein L10	P27635	4	4
60S ribosomal protein L10a	P62906	3	4
60S ribosomal protein L11	P62913 (+1)	3	1
60S ribosomal protein L12	P30050	4	6
60S ribosomal protein L13	P26373	5	8
60S ribosomal protein L13a	P40429 (+1)	1	2
60S ribosomal protein L15	P61313	5	5
60S ribosomal protein L17	P18621	5	4
60S ribosomal protein L18	Q07020	4	4
60S ribosomal protein L18a	B4DM74 (+1)	2	2
60S ribosomal protein L19	P84098	2	2
60S ribosomal protein L21	P46778	3	2
60S ribosomal protein L22	P35268 (+1)	2	2
60S ribosomal protein L23	P62829	5	3
60S ribosomal protein L23a	P62750	4	3
60S ribosomal protein L24	C9JNW5 (+2)	1	3
60S ribosomal protein L26	P61254 (+1)	3	2
60S ribosomal protein L27	B2R4D8	3	2
60S ribosomal protein L27a	P46776	2	1
60S ribosomal protein L28	P46779	3	2
60S ribosomal protein L29	P47914 (+1)	0	1
60S ribosomal protein L3	P39023	11	8
60S ribosomal protein L30	P62888	3	2
60S ribosomal protein L31	B7Z4C8 (+2)	2	4
60S ribosomal protein L32	F8W727 (+1)	4	2
60S ribosomal protein L35a	P18077	2	2
60S ribosomal protein L37a	P61513	2	2
60S ribosomal protein L38	P63173	1	1
60S ribosomal protein L4	E7EWF1 (+1)	9	11
60S ribosomal protein L5	P46777	7	9
60S ribosomal protein L6	Q02878	4	6
60S ribosomal protein L7	P18124	4	8
60S ribosomal protein L7a	P62424	4	6
60S ribosomal protein L8	P62917	3	4
60S ribosomal protein L9	P32969	3	5
6-phosphofructokinase, muscle type	P08237	5	4
6-phosphogluconate dehydrogenase, decarboxylating	P52209	9	9
6-phosphogluconolactonase	O95336	3	2
78 kDa glucose-regulated protein	P11021	28	27
7-dehydrocholesterol reductase	Q9UBM7	3	1
AAA domain containing 3A protein	D2K8Q1	0	0
ABC50 protein	Q2L6I2 (+1)	4	1
Acetyl-CoA acetyltransferase, cytosolic	Q9BWD1	6	5
Acetyl-CoA acetyltransferase, mitochondrial	P24752	1	3
Acetyl-CoA carboxylase 1	Q13085	1	4
Acidic leucine-rich nuclear phosphoprotein 32 family member A	P39687	2	2
Acidic leucine-rich nuclear phosphoprotein 32 family member B	Q92688	2	1
Aconitase 2, mitochondrial	A2A274 (+1)	6	4
Actin, alpha skeletal muscle	P68133	1	2
Actin, cytoplasmic 1	P60709 (+1)	19	21
Actin-related protein 2	P61160	1	2
Actin-related protein 2/3 complex subunit 1B	O15143	2	1
Actin-related protein 2/3 complex subunit 3	B4DM63 (+2)	3	2
Actin-related protein 2/3 complex subunit 4	C9JWM7 (+2)	2	1
Actin-related protein 3	P61158	5	4
Activated RNA polymerase II transcriptional coactivator p15	P53999	0	3
Activator of 90 kDa heat shock protein ATPase homolog 1	O95433	1	3
Acyl-CoA dehydrogenase family member 9, mitochondrial	Q9H845	2	0
Acyl-CoA synthetase family member 2, mitochondrial	B4DFQ6 (+2)	0	1
Acyl-CoA synthetase short-chain family member 3, mitochondrial	Q9H6R3	1	0
Adducin 1 (Alpha)	A2A3N8 (+4)	3	2
Adenine phosphoribosyltransferase	P07741	2	3
Adenosylhomocysteinase	P23526	11	9
Adenylate kinase isoenzyme 4, mitochondrial	P27144	1	1
Adenylosuccinate lyase	P30566	1	7
Adenylosuccinate synthetase isozyme 2	P30520	3	1
Adenylyl cyclase-associated protein	B2RDY9 (+1)	4	9
Adipocyte plasma membrane-associated protein	Q9HDC9	2	0
Adipose differentiation-related protein	Q5SYF3 (+1)	2	2
ADP/ATP translocase 2	P05141	1	0
ADP-ribosylation factor 3	P61204 (+1)	6	2
ADP-ribosylation factor 4	P18085	2	2
AFG3-like protein 2	Q9Y4W6	0	0
Aflatoxin B1 aldehyde reductase member 2	O43488	2	0
Agmatinase, mitochondrial	Q9BSE5	1	2
Alanine--tRNA ligase, cytoplasmic	P49588	15	15
Alanine--tRNA ligase, mitochondrial	Q5JTZ9	0	0
Alanyl-tRNA synthetase domain containing 1, isoform CRA_a	B4DI73	1	2
Alcohol dehydrogenase [NADP(+)]	P14550	1	4
Alcohol dehydrogenase class-3	P11766 (+2)	3	5
Aldehyde dehydrogenase 5 family, member A1 (Succinate-semialdehyde dehydrogenase), isoform CRA_a	G5E949 (+1)	0	0
Aldehyde dehydrogenase, mitochondrial	P05091	8	8
Aldo-keto reductase family 1 member C1	Q04828	2	0
Aldo-keto reductase family 1 member C2	P52895	6	2
Alkyldihydroxyacetonephosphate synthase, peroxisomal	O00116	4	5
Alpha-1-antitrypsin	P01009	3	2
Alpha-2-macroglobulin receptor-associated protein	P30533	3	2
Alpha-actinin-1	P12814 (+1)	7	8
Alpha-actinin-4	O43707	33	18
Alpha-aminoadipic semialdehyde dehydrogenase	E7EPT3 (+1)	2	3
Alpha-aminoadipic semialdehyde synthase, mitochondrial	Q9UDR5	0	0
Alpha-centractin	P61163	5	4
Alpha-enolase	P06733	24	23
Alpha-fetoprotein	P02771	5	7
Alpha-mannosidase 2	Q16706	3	0
Alpha-soluble NSF attachment protein	P54920	1	2
Alpha-taxilin	P40222	2	2
Aminoacyl tRNA synthase complex-interacting multifunctional protein 2	Q13155	2	3
Aminopeptidase B	Q9H4A4	2	3
AMP deaminase 2	Q01433 (+1)	0	3
Angiotensinogen	P01019 (+2)	0	3
Annexin	A6NN80	6	5
Annexin	B2R657 (+4)	3	1
Annexin A2	P07355	14	10
Annexin A3	P12429	5	0
Annexin A4	P09525	11	11
Annexin A5	P08758	8	8
AP-1 complex subunit beta-1	Q10567	3	3
AP-1 complex subunit gamma-1	O43747 (+1)	3	1
AP-2 complex subunit alpha-1	O95782	2	1
AP-2 complex subunit mu	E9PFW3 (+1)	2	0
AP-3 complex subunit delta-1	O14617	0	2
AP-3 complex subunit mu-1	Q9Y2T2	2	2
Apolipoprotein B (Including Ag(X) antigen)	C0JYY2 (+1)	3	0
Apolipoprotein E	P02649	3	3
Apoptosis regulator BAX	Q07812	2	0
Apoptosis-inducing factor 1, mitochondrial	O95831	5	2
Apoptotic chromatin condensation inducer in the nucleus	E7EQT4 (+1)	2	1
Archain 1, isoform CRA_a	B0YIW6 (+1)	3	8
Arginase-1	P05089	1	2
Arginine--tRNA ligase, cytoplasmic	P54136	5	7
Aryl hydrocarbon receptor interacting protein	C0JXB9 (+5)	3	2
Asparagine--tRNA ligase, cytoplasmic	O43776	3	6
Aspartate aminotransferase	B3KUZ8 (+1)	3	2
Aspartate aminotransferase	B7Z7E9 (+2)	6	4
Aspartate--tRNA ligase, cytoplasmic	P14868	2	4
Aspartate--tRNA ligase, mitochondrial	Q6PI48	0	0
Ataxin-10	Q9UBB4	1	2
Ataxin-2-like protein	Q8WWM7	4	0
Atlastin-3	Q6DD88	3	4
ATP synthase subunit alpha, mitochondrial	P25705	6	5
ATP synthase subunit beta, mitochondrial	P06576	6	7
ATP synthase subunit gamma, mitochondrial	P36542	0	0
ATP synthase subunit O, mitochondrial	P48047	0	0
ATP-binding cassette sub-family D member 3	P28288	2	3
ATP-binding cassette sub-family E member 1	P61221	4	4
ATP-citrate synthase	P53396	9	8
ATP-dependent Clp protease ATP-binding subunit clpX-like, mitochondrial	O76031	0	0
ATP-dependent RNA helicase A	Q08211	8	9
ATP-dependent RNA helicase DDX1	F1T0B3 (+1)	4	4
ATP-dependent RNA helicase DDX18	Q9NVP1	2	1
ATP-dependent RNA helicase DDX19A	Q9NUU7	2	2
ATP-dependent RNA helicase DDX3X	B5BTY4 (+1)	10	14
Band 4.1-like protein 2	E9PHY5 (+2)	5	3
Basal cell adhesion molecule	P50895	2	3
Basigin	P35613 (+1)	1	3
B-cell receptor-associated protein 31	P51572	2	2
Beta-actin-like protein 2	Q562R1	2	3
Beta-galactosidase	B7Z6Q5	2	4
Beta-lactamase-like protein 2	Q53H82	1	3
Bifunctional 3'-phosphoadenosine 5'-phosphosulfate synthase 2	E7ER89 (+1)	2	2
Bifunctional ATP-dependent dihydroxyacetone kinase/FAD-AMP lyase (cyclizing)	Q3LXA3	0	4
Bifunctional glutamate/proline--tRNA ligase	P07814	10	22
Bleomycin hydrolase	Q13867	2	3
C-1-tetrahydrofolate synthase, cytoplasmic	P11586	3	2
CAAX prenyl protease 1 homolog	O75844	1	2
CAD protein	P27708	2	2
Cadherin-17	Q12864	1	2
Calcium/calmodulin-dependent protein kinase (CaM kinase) II delta, isoform CRA_e	D6R938 (+2)	3	1
Calcium-binding mitochondrial carrier protein Aralar2	Q9UJS0	0	0
Calcyclin-binding protein	Q9HB71	4	4
Caldesmon	E9PGZ1	11	6
Calnexin	P27824	6	10
Calponin-2	B4DDF4 (+3)	6	3
Calponin-3	Q15417	2	5
Calreticulin	P27797	14	15
Calumenin	O43852	5	2
Carbamoyl-phosphate synthase [ammonia], mitochondrial	P31327	0	0
Carbonyl reductase [NADPH] 1	P16152	3	2
Casein kinase II subunit alpha	P68400 (+1)	1	2
Cat eye syndrome critical region protein 5	Q9BXW7	0	1
Catalase	P04040	1	2
Catenin alpha-1	F6XBD8 (+1)	4	2
Catenin beta-1	B5BU28	1	5
Catenin delta-1	E9PIE5	2	2
Cathepsin D	P07339	4	4
CDK5 regulatory subunit-associated protein 1	Q96SZ6	0	0
Cell growth-regulating nucleolar protein	Q9NX58	1	2
Cell migration-inducing protein 17	A1KYQ7	8	2
Cell proliferation-inducing protein 61	A9CB80 (+2)	3	1
Cellular nucleic acid-binding protein	P62633	0	4
Chaperonin containing TCP1, subunit 8 (Theta), isoform CRA_a	G5E9B2 (+1)	10	17
Chloride intracellular channel protein 1	O00299	6	7
Chloride intracellular channel protein 4	F5H1F8 (+1)	2	1
Choline-phosphate cytidylyltransferase A	C9JEJ2 (+1)	2	0
Chromobox protein homolog 3	Q13185	4	4
Cingulin	B9EK46 (+1)	0	2
C-Jun-amino-terminal kinase-interacting protein 4	O60271	2	3
Class IVb beta tubulin	Q8IWP6	25	25
Clathrin heavy chain 1	Q00610	22	21
Clathrin interactor 1	B7Z6F8	3	4
Cleavage and polyadenylation-specificity factor subunit 6	F8WJN3 (+1)	2	2
Coatomer subunit alpha	P53621	11	9
Coatomer subunit beta	P53618	10	9
Coatomer subunit beta'	P35606	5	6
Coatomer subunit epsilon	F5H1E1 (+2)	2	3
Coatomer subunit gamma-1	Q9Y678	5	10
Coatomer subunit zeta-1	F8VVA7 (+3)	2	1
Cob(I)yrinic acid a,c-diamide adenosyltransferase, mitochondrial	Q96EY8	0	1
Cofilin-1	P23528	9	11
Coiled-coil domain-containing protein 86	Q9H6F5	2	1
Coiled-coil-helix-coiled-coil-helix domain-containing protein 2, mitochondrial	Q9Y6H1	1	2
Cold shock domain-containing protein E1	E9PGZ0 (+1)	2	1
Collagen alpha-1(II) chain	G8JLI4 (+1)	0	0
Complement component 1 Q subcomponent-binding protein, mitochondrial	Q07021	3	2
Constitutive coactivator of PPAR-gamma-like protein 1	Q9NZB2	3	1
COP9 signalosome complex subunit 4	D6RAX7 (+1)	3	0
COP9 signalosome complex subunit 6	E7EM64 (+1)	2	2
COP9 signalosome complex subunit 8	E9PGT6 (+1)	3	2
Copine-1	Q99829	3	5
Coproporphyrinogen-III oxidase, mitochondrial	P36551	1	2
Coronin-1B	Q9BR76	8	5
Coronin-1C	Q9ULV4	3	2
Creatine kinase B-type	P12277	7	12
Crk-like protein	P46109	2	1
CTP synthase 1	P17812	2	3
Cullin 2	Q5T2B5	2	1
Cullin-3	Q13618	2	0
Cullin-associated NEDD8-dissociated protein 1	Q86VP6	4	7
Cyclin-dependent kinase 1	P06493	2	3
Cystathionine beta-synthase	P35520	0	2
Cysteine and glycine-rich protein 1	E9PP21 (+1)	4	2
Cysteine and glycine-rich protein 2	F8VW96	2	0
Cysteine and histidine-rich domain-containing protein 1	Q9UHD1	3	2
Cysteine protease ATG4B	F5H7P2 (+1)	2	1
Cytochrome b5 type B	H3BUX2	1	2
Cytochrome b-c1 complex subunit 1, mitochondrial	P31930	0	0
Cytochrome b-c1 complex subunit 2, mitochondrial	P22695	1	0
Cytochrome c	P99999	4	1
Cytochrome c oxidase subunit 5A, mitochondrial	P20674	1	0
Cytoplasmic aconitate hydratase	P21399	1	2
Cytoplasmic dynein 1 heavy chain 1	Q14204	27	27
Cytoplasmic dynein 1 intermediate chain 2	F8W8S0 (+1)	1	4
Cytoplasmic dynein 1 light intermediate chain 1	Q9Y6G9	3	3
Cytoskeleton-associated protein 4	Q07065	13	11
Cytosol aminopeptidase	P28838	4	7
Cytosolic acyl coenzyme A thioester hydrolase	O00154	1	2
Cytosolic non-specific dipeptidase	Q96KP4	3	4
D-3-phosphoglycerate dehydrogenase	O43175	6	8
DAZ-associated protein 1	Q96EP5	2	1
DCTN1 protein	Q6IQ37	1	3
D-dopachrome decarboxylase	P30046	1	4
Delta(24)-sterol reductase	Q15392	2	3
Delta(3,5)-Delta(2,4)-dienoyl-CoA isomerase, mitochondrial	Q13011	4	1
Delta-1-pyrroline-5-carboxylate synthase	P54886	6	2
Desmoplakin	P15924	0	0
Destrin	P60981	1	3
Developmentally-regulated GTP-binding protein 1	Q9Y295	2	2
Dihydrolipoyl dehydrogenase, mitochondrial	P09622	2	1
Dihydrolipoyllysine-residue acetyltransferase component of pyruvate dehydrogenase complex, mitochondrial	P10515	3	2
Dihydrolipoyllysine-residue succinyltransferase component of 2-oxoglutarate dehydrogenase complex, mitochondrial	P36957	0	0
Dihydropteridine reductase	P09417	4	3
Dihydropyrimidinase-related protein 2	Q16555	5	3
Dihydropyrimidine dehydrogenase [NADP(+)]	Q12882	0	2
Dimethyladenosine transferase 2, mitochondrial	Q9H5Q4	0	0
Dipeptidyl peptidase 1	P53634	1	2
Dipeptidyl peptidase 3	Q9NY33	11	11
Dipeptidyl peptidase 4	P27487	1	0
Diphosphomevalonate decarboxylase	P53602	1	5
DNA damage-binding protein 1	Q16531	4	5
DNA replication licensing factor MCM2	P49736	4	9
DNA replication licensing factor MCM3	P25205	5	10
DNA replication licensing factor MCM4	P33991	3	9
DNA replication licensing factor MCM5	P33992	2	6
DNA replication licensing factor MCM6	Q14566	7	10
DNA replication licensing factor MCM7	P33993	2	5
DNA-(apurinic or apyrimidinic site) lyase	P27695	6	5
DNA-dependent protein kinase catalytic subunit	P78527	2	19
DNA-directed RNA polymerase II subunit RPB1	P24928	2	1
DnaJ homolog subfamily A member 1	P31689 (+1)	0	2
DnaJ homolog subfamily A member 3, mitochondrial	Q96EY1	0	0
DnaJ homolog subfamily B member 11	Q9UBS4	3	2
Dolichol-phosphate mannosyltransferase	O60762 (+1)	1	2
Dolichyl-diphosphooligosaccharide--protein glycosyltransferase 48 kDa subunit	P39656	3	3
Dolichyl-diphosphooligosaccharide--protein glycosyltransferase subunit 1	P04843 (+1)	5	9
Dolichyl-diphosphooligosaccharide--protein glycosyltransferase subunit 2	P04844	8	7
Dolichyl-diphosphooligosaccharide--protein glycosyltransferase subunit DAD1	P61803	2	1
Dolichyl-diphosphooligosaccharide--protein glycosyltransferase subunit STT3A	P46977	1	1
Dopamine receptor interacting protein 4	Q4W4Y1 (+2)	8	7
Double-stranded RNA-binding protein Staufen homolog 1	O95793	2	2
Drebrin	Q16643	7	5
Drebrin-like protein	Q9UJU6	4	3
Dual specificity mitogen-activated protein kinase kinase 1	Q02750	1	2
Dual specificity protein phosphatase	B2RAL9 (+1)	3	2
Dynactin subunit 2	Q13561	3	3
Dynamin-1-like protein	O00429	0	3
Dynamin-2	P50570	0	3
Dynein light chain roadblock-type 1	Q9NP97	1	2
Dynein light chain Tctex-type 1	P63172	1	2
E3 ubiquitin-protein ligase HUWE1	Q7Z6Z7	2	8
E3 ubiquitin-protein ligase UBR4	Q5T4S7	0	2
Early endosome antigen 1	Q15075	7	2
EARS2 protein	Q86YH3	0	0
EEF1D protein	Q4VBZ6	5	3
EH domain-containing protein 4	Q9H223	2	0
ELAV-like protein 1	Q15717	2	3
Electron transfer flavoprotein subunit alpha, mitochondrial	P13804	5	7
Electron transfer flavoprotein subunit beta	P38117	4	5
Elongation factor 1-alpha 1	P68104	17	16
Elongation factor 1-beta	P24534	3	2
Elongation factor 1-gamma	P26641	6	7
Elongation factor 2	P13639	35	30
Elongation factor Ts, mitochondrial	P43897	0	1
Elongation factor Tu, mitochondrial	P49411	9	10
Elongator complex protein 1	O95163 (+1)	5	5
Endophilin-A2	Q99961 (+1)	3	3
Endoplasmic reticulum resident protein 29	P30040	5	7
Endoplasmic reticulum resident protein 44	Q9BS26	2	3
Endoplasmin	P14625 (+1)	25	27
Endothelial differentiation-related factor 1	O60869	0	2
Enhancer of mRNA-decapping protein 4	Q6P2E9	2	0
Enhancer of rudimentary homolog	P84090	2	2
Enoyl-CoA hydratase, mitochondrial	P30084	1	3
Epiplakin	P58107	0	1
Erlin-1	O75477	3	1
Erlin-2	O94905	1	1
Erythrocyte band 7 integral membrane protein	P27105	2	0
Ester hydrolase C11orf54	Q9H0W9	2	1
Estradiol 17-beta-dehydrogenase 11	Q8NBQ5	2	1
Ethanolamine-phosphate cytidylyltransferase	Q99447	2	0
Eukaryotic initiation factor 4A-I	P60842	10	10
Eukaryotic peptide chain release factor GTP-binding subunit ERF3A	P15170 (+1)	0	2
Eukaryotic translation initiation factor 1A, Y-chromosomal	O14602 (+1)	2	1
Eukaryotic translation initiation factor 2 subunit 1	P05198	2	2
Eukaryotic translation initiation factor 2 subunit 2	P20042	3	2
Eukaryotic translation initiation factor 2 subunit 3	P41091	5	4
Eukaryotic translation initiation factor 3 subunit A	Q14152 (+1)	4	7
Eukaryotic translation initiation factor 3 subunit B	P55884	5	6
Eukaryotic translation initiation factor 3 subunit D	O15371	3	3
Eukaryotic translation initiation factor 3 subunit E	P60228	2	3
Eukaryotic translation initiation factor 3 subunit G	O75821	2	2
Eukaryotic translation initiation factor 3 subunit H	O15372 (+1)	2	1
Eukaryotic translation initiation factor 3 subunit I	Q13347	5	5
Eukaryotic translation initiation factor 3 subunit L	Q9Y262	5	3
Eukaryotic translation initiation factor 3 subunit M	Q7L2H7	1	3
Eukaryotic translation initiation factor 4 gamma 1	Q04637	10	9
Eukaryotic translation initiation factor 4 gamma 2	P78344	6	4
Eukaryotic translation initiation factor 4B	P23588	3	6
Eukaryotic translation initiation factor 4E	P06730	2	1
Eukaryotic translation initiation factor 5	P55010 (+1)	2	1
Eukaryotic translation initiation factor 5A-1	P63241	4	6
Eukaryotic translation initiation factor 5B	O60841	2	5
Eukaryotic translation initiation factor 6	P56537	1	3
EWSR1 protein	Q96FE8 (+1)	2	2
Exocyst complex component 4	Q96A65	2	0
Exosome complex exonuclease RRP44	Q9Y2L1	3	1
Exportin-1	O14980	4	5
Exportin-2	P55060	11	11
Exportin-5	Q9HAV4	2	2
Exportin-T	O43592	2	1
Extended synaptotagmin-1	Q9BSJ8	5	1
Ezrin	P15311	3	2
F-actin-capping protein subunit alpha-1	P52907	5	4
F-actin-capping protein subunit beta	P47756	4	4
Fanconi anemia group I protein	Q9NVI1	0	3
Far upstream element-binding protein 1	Q96AE4	4	2
Far upstream element-binding protein 2	Q92945	5	7
Far upstream element-binding protein 3	Q96I24	3	2
Farnesyl pyrophosphate synthase	P14324	2	5
Fascin	Q16658	1	3
FAST kinase domain-containing protein 2	Q9NYY8	0	0
Fatty acid desaturase 2	O95864	0	2
Fatty acid synthase	P49327	36	60
Fatty acid-binding protein, epidermal	Q01469	3	6
Fatty acid-binding protein, liver	P07148	3	4
Fatty aldehyde dehydrogenase	P51648	2	1
Fibrinogen alpha chain	P02671	2	2
Fibronectin	P02751	5	2
Filamin B	B2ZZ83 (+1)	31	17
Filamin-A	P21333	36	27
Filamin-C	Q14315	12	0
FK506-binding protein 15	Q5T1M5	2	1
Flap endonuclease 1	P39748	4	4
Flavin reductase (NADPH)	P30043	1	2
Fragile X mental retardation syndrome-related protein 1	P51114	2	1
Fructose-bisphosphate aldolase A	P04075	8	16
Fructose-bisphosphate aldolase C	P09972	1	4
Fumarate hydratase, mitochondrial	P07954	4	2
G patch domain and KOW motifs-containing protein	Q92917	2	2
Galectin-3	P17931	3	3
Gap junction alpha-1 protein	P17302	2	0
Gastric cancer multi-drug resistance protein variant	Q86WL3	1	2
GBF1 protein	Q149P0 (+1)	3	3
GDNF family receptor alpha-1	P56159	0	0
GDP-fucose protein O-fucosyltransferase 1	Q9H488	1	2
Gelsolin	P06396	2	1
General vesicular transport factor p115	O60763	6	7
GIGYF2 protein	A6H8W4 (+1)	0	2
Glucosamine-6-phosphate isomerase 1	P46926	2	0
Glucosamine--fructose-6-phosphate aminotransferase [isomerizing] 1	Q06210	5	7
Glucose-6-phosphate 1-dehydrogenase	P11413	1	3
Glucose-6-phosphate isomerase	P06744	5	7
Glucosidase 2 subunit beta	P14314	5	8
Glutamate dehydrogenase 1, mitochondrial	P00367	8	10
Glutaminase kidney isoform, mitochondrial	O94925	4	2
Glutamine--tRNA ligase	P47897	4	8
Glutathione reductase, mitochondrial	P00390	4	4
Glutathione S-transferase kappa 1	Q9Y2Q3	1	0
Glutathione S-transferase Mu 4	Q03013	1	3
Glutathione S-transferase omega-1	P78417	3	2
Glutathione S-transferase P	P09211	10	10
Glutathione synthetase	P48637	1	2
Glyceraldehyde-3-phosphate dehydrogenase	P04406	17	18
Glycine amidinotransferase, mitochondrial	P50440	4	3
Glycine dehydrogenase [decarboxylating], mitochondrial	P23378	0	0
Glycine--tRNA ligase	P41250	4	6
Glycogen phosphorylase, brain form	P11216	3	3
Glycogen phosphorylase, liver form	P06737	1	3
Glycogen synthase kinase-3 beta	P49841	2	0
Glyoxylate reductase/hydroxypyruvate reductase	Q9UBQ7	3	3
GMP synthase [glutamine-hydrolyzing]	P49915	1	2
Golgi apparatus protein 1	Q92896	1	3
Golgi reassembly-stacking protein 2	Q9H8Y8	2	3
Golgi resident protein GCP60	Q9H3P7	3	1
Growth factor receptor-bound protein 2	P62993	1	2
GrpE protein homolog 1, mitochondrial	Q9HAV7	2	1
GTP:AMP phosphotransferase	Q7Z4Y4	0	1
GTPase Era, mitochondrial	O75616	0	0
GTP-binding nuclear protein Ran	P62826	2	3
GTP-binding protein SAR1b	Q9Y6B6	2	1
Guanidinoacetate N-methyltransferase	Q14353	2	0
Guanine nucleotide-binding protein G(I)/G(S)/G(T) subunit beta-1	P62873	1	2
Guanine nucleotide-binding protein G(q) subunit alpha	P50148	2	0
Guanine nucleotide-binding protein subunit beta-2-like 1	P63244	10	12
HCV_NS5A	GB0001	0	0	< Bait Protein (sequence coverage shown below)
Heat shock 70 kDa protein 1A/1B	P08107	9	11
Heat shock 70 kDa protein 4	P34932	12	11
Heat shock cognate 71 kDa protein	P11142	22	24
Heat shock protein 105 kDa	Q92598	6	8
Heat shock protein 75 kDa, mitochondrial	Q12931	1	1
Heat shock protein beta-1	P04792	2	9
Heat shock protein HSP 90-alpha	P07900	17	25
Heat shock protein HSP 90-beta	P08238	31	31
Hematological and neurological expressed 1 protein	Q9UK76	2	1
Heme-binding protein 2	Q9Y5Z4	2	0
Hemicentin-2	Q8NDA2	0	2
Hemoglobin subunit alpha	P69905	0	0
Hepatoma-derived growth factor	P51858	7	4
Heterogeneous nuclear ribonucleoprotein A0	Q13151	2	2
Heterogeneous nuclear ribonucleoprotein A1	P09651	11	8
Heterogeneous nuclear ribonucleoprotein A3	P51991	4	3
Heterogeneous nuclear ribonucleoprotein F	P52597	1	2
Heterogeneous nuclear ribonucleoprotein H	P31943	4	7
Heterogeneous nuclear ribonucleoprotein H3	P31942	2	3
Heterogeneous nuclear ribonucleoprotein K	P61978 (+1)	9	11
Heterogeneous nuclear ribonucleoprotein L	P14866	5	6
Heterogeneous nuclear ribonucleoprotein M	P52272	8	15
Heterogeneous nuclear ribonucleoprotein Q	O60506	4	8
Heterogeneous nuclear ribonucleoprotein R	O43390	3	3
Heterogeneous nuclear ribonucleoprotein U	Q00839	18	22
Heterogeneous nuclear ribonucleoprotein U-like protein 1	Q9BUJ2	2	2
Heterogeneous nuclear ribonucleoprotein U-like protein 2	Q1KMD3	2	1
Heterogeneous nuclear ribonucleoproteins A2/B1	P22626	10	11
Heterogeneous nuclear ribonucleoproteins C1/C2	P07910	4	6
High mobility group protein B1	Q5T7C4	3	4
Histidine triad nucleotide-binding protein 1	P49773	2	2
Histidine triad nucleotide-binding protein 2, mitochondrial	Q9BX68	1	2
Histone acetyltransferase type B catalytic subunit	O14929	1	2
Histone deacetylase 1	Q13547	2	2
Histone H1.1	Q02539	1	0
Histone H1.2	P16403	4	2
Histone H1.5	P16401	0	0
Histone H2A type 2-C	Q16777	3	2
Histone H2B type 1-K	O60814 (+3)	2	0
Histone H4	P62805	2	1
Histone-binding protein RBBP4	Q09028	2	5
Histone-binding protein RBBP7	Q16576	3	1
Histone-lysine N-methyltransferase PRDM9	Q9NQV7	0	2
Homogentisate 1,2-dioxygenase	Q93099	4	3
Hornerin	Q86YZ3	0	0
Hsc70-interacting protein	P50502	3	3
Hsp70-binding protein 1	Q9NZL4	2	0
Hsp90 co-chaperone Cdc37	Q16543 (+1)	5	8
HSPC027	Q9Y6E3	2	3
Hydroxyacyl-coenzyme A dehydrogenase, mitochondrial	Q16836	1	2
Hydroxymethylglutaryl-CoA lyase, mitochondrial	P35914	0	0
Hydroxymethylglutaryl-CoA synthase, cytoplasmic	Q01581 (+1)	9	10
Hydroxymethylglutaryl-CoA synthase, mitochondrial	P54868 (+1)	0	0
Hydroxysteroid dehydrogenase-like protein 2	Q6YN16	1	4
Hypoxia up-regulated protein 1	Q9Y4L1	13	12
Importin subunit alpha-2	P52292	3	7
Importin subunit beta-1	Q14974	4	9
Importin-4	Q8TEX9	3	2
Importin-5	O00410	11	13
Importin-7	O95373	4	4
Importin-9	Q96P70	2	2
Inorganic pyrophosphatase	Q5SQT6	1	2
Inosine-5'-monophosphate dehydrogenase 2	P12268	4	7
Insulin-degrading enzyme	P14735	4	2
Insulin-like growth factor 2 mRNA-binding protein 1	Q9NZI8	7	13
Insulin-like growth factor 2 mRNA-binding protein 3	O00425	3	3
Integrin beta-1	P05556	2	0
Interferon regulatory factor 2-binding protein 2	Q7Z5L9	2	1
Interleukin enhancer-binding factor 2	Q12905	3	3
Interleukin enhancer-binding factor 3	Q12906	4	5
Iron-sulfur protein NUBPL	Q8TB37	0	0
Isocitrate dehydrogenase [NAD] subunit alpha, mitochondrial	P50213	3	0
Isocitrate dehydrogenase [NAD] subunit beta, mitochondrial	O43837	0	1
Isocitrate dehydrogenase [NADP] cytoplasmic	O75874	10	14
Isocitrate dehydrogenase [NADP], mitochondrial	P48735	4	7
Isoleucine--tRNA ligase, cytoplasmic	P41252	5	9
Isoleucine--tRNA ligase, mitochondrial	Q9NSE4	1	1
Isopentenyl-diphosphate Delta-isomerase 1	Q13907	3	3
Junction plakoglobin	P14923	1	0
Keratin, type I cytoskeletal 10	P13645	0	1
Keratin, type I cytoskeletal 14	P02533	0	0
Keratin, type I cytoskeletal 16	P08779	0	0
Keratin, type I cytoskeletal 18	P05783	8	3
Keratin, type I cytoskeletal 19	P08727	4	0
Keratin, type I cytoskeletal 9	P35527	1	2
Keratin, type II cytoskeletal 1	P04264	1	5
Keratin, type II cytoskeletal 2 epidermal	P35908	0	0
Keratin, type II cytoskeletal 5	P13647	0	0
Keratin, type II cytoskeletal 6B	P04259	0	0
Keratin, type II cytoskeletal 8	P05787	14	3
Keratinocyte proline-rich protein	Q5T749	0	0
Kinectin	Q86UP2	8	5
Kinesin-1 heavy chain	P33176	7	5
Kinesin-like protein KIF21A	Q7Z4S6	5	1
L-2-hydroxyglutarate dehydrogenase, mitochondrial	Q9H9P8	0	0
Lactoylglutathione lyase	Q04760	2	2
Laminin subunit gamma-1	P11047	1	3
Lanosterol 14-alpha demethylase	Q16850	1	1
Lanosterol synthase	P48449	4	4
La-related protein 1	Q6PKG0	7	1
Large proline-rich protein BAG6	P46379	2	0
Leucine-rich PPR motif-containing protein, mitochondrial	P42704	10	8
Leucine-rich repeat flightless-interacting protein 1	Q32MZ4	2	3
Leucine-rich repeat-containing protein 47	Q8N1G4	1	2
Leucine-rich repeat-containing protein 59	Q96AG4	1	7
Leucine--tRNA ligase, cytoplasmic	Q9P2J5	1	4
Leukocyte elastase inhibitor	P30740	3	1
Leukotriene A-4 hydrolase	P09960	1	3
LIM and SH3 domain protein 1	Q14847	3	4
Lipoamide acyltransferase component of branched-chain alpha-keto acid dehydrogenase complex, mitochondrial	P11182	0	0
L-lactate dehydrogenase A chain	P00338	6	8
Lon protease homolog, mitochondrial	P36776 (+1)	1	1
Long-chain-fatty-acid--CoA ligase 3	O95573	7	3
Long-chain-fatty-acid--CoA ligase 4	O60488	6	8
Lupus La protein	P05455	6	8
L-xylulose reductase	Q7Z4W1	1	2
Lysine--tRNA ligase	Q15046	2	6
Malate dehydrogenase, cytoplasmic	P40925	3	7
Malate dehydrogenase, mitochondrial	P40926 (+1)	10	12
Mannosyl-oligosaccharide glucosidase	Q13724 (+1)	0	2
MARCKS-related protein	P49006	2	1
Matrin-3	P43243	1	3
Medium-chain specific acyl-CoA dehydrogenase, mitochondrial	P11310 (+1)	1	0
Melanoma-associated antigen D2	Q9UNF1	3	4
Metastasis-associated protein MTA2	O94776	2	0
Methionine--tRNA ligase, cytoplasmic	P56192	4	8
Methylcrotonoyl-CoA carboxylase beta chain, mitochondrial	Q9HCC0	1	0
Methylcrotonoyl-CoA carboxylase subunit alpha, mitochondrial	Q96RQ3	0	0
Methylmalonate-semialdehyde dehydrogenase [acylating], mitochondrial	Q02252	0	0
Methylmalonyl-CoA mutase, mitochondrial	P22033	0	0
Microsomal triglyceride transfer protein large subunit	P55157	9	8
Microtubule-associated protein 4	P27816	4	7
Microtubule-associated protein RP/EB family member 1	Q15691	5	2
Minor histocompatibility antigen H13	Q8TCT9	3	3
Mitochondrial fission 1 protein	Q9Y3D6	0	2
Mitochondrial import inner membrane translocase subunit TIM44	O43615	1	2
Mitochondrial ribonuclease P protein 1	Q7L0Y3	0	0
Mitochondrial-processing peptidase subunit alpha	Q10713	0	0
Mitochondrial-processing peptidase subunit beta	O75439	0	0
Mitogen-activated protein kinase 1	P28482	4	2
Mitotic checkpoint protein BUB3	O43684	4	3
Monofunctional C1-tetrahydrofolate synthase, mitochondrial	Q6UB35	1	0
mRNA turnover protein 4 homolog	Q9UKD2	0	2
Multifunctional protein ADE2	P22234	3	9
Myb-binding protein 1A	Q9BQG0	1	3
Myc box-dependent-interacting protein 1	O00499 (+1)	2	1
Myosin light polypeptide 6	P60660	2	4
Myosin regulatory light chain 12B	O14950 (+1)	5	2
Myosin-10	P35580	9	8
Myosin-14	Q7Z406	2	0
Myosin-9	P35579	52	45
Myristoylated alanine-rich C-kinase substrate	P29966	6	8
N(G),N(G)-dimethylarginine dimethylaminohydrolase 2	O95865	1	2
Na(+)/H(+) exchange regulatory cofactor NHE-RF1	O14745	3	1
N-acetyl-D-glucosamine kinase	Q9UJ70	2	0
N-acetylglucosamine-6-sulfatase	P15586	2	0
NAD kinase domain-containing protein 1	Q4G0N4	2	1
NAD(P)H dehydrogenase [quinone] 1	P15559	4	1
NADH dehydrogenase [ubiquinone] flavoprotein 2, mitochondrial	P19404 (+2)	2	0
NADH dehydrogenase [ubiquinone] iron-sulfur protein 3, mitochondrial	O75489	0	0
NADH-ubiquinone oxidoreductase 75 kDa subunit, mitochondrial	P28331	0	0
NADP-dependent malic enzyme	P48163	1	4
NADPH--cytochrome P450 reductase	P16435	0	2
N-alpha-acetyltransferase 50	Q9GZZ1	2	1
Nascent polypeptide-associated complex subunit alpha	Q13765	3	2
NEDD8	Q15843	1	2
NEDD8-conjugating enzyme Ubc12	P61081	2	2
Negative elongation factor A	Q9H3P2	2	1
Nestin	P48681	10	3
Neuroblast differentiation-associated protein AHNAK	Q09666	59	18
Neurolysin, mitochondrial	Q9BYT8	2	0
Neutral alpha-glucosidase AB	Q14697	21	17
NHP2-like protein 1	P55769	1	2
Nicotinate-nucleotide pyrophosphorylase [carboxylating]	Q15274	3	1
Nodal modulator 3	P69849 (+2)	3	0
Non-POU domain-containing octamer-binding protein	Q15233	5	6
Non-specific lipid-transfer protein	P22307	3	3
Non-syndromic hearing impairment protein 5	O60443	2	0
Notchless protein homolog 1	Q9NVX2	1	2
NSFL1 cofactor p47	Q9UNZ2	6	2
Nuclear autoantigenic sperm protein	P49321	3	6
Nuclear fragile X mental retardation-interacting protein 2	Q7Z417	2	2
Nuclear migration protein nudC	Q9Y266	5	4
Nuclear pore complex protein Nup155	O75694	3	1
Nuclear pore complex protein Nup214	P35658	2	1
Nuclear pore complex protein Nup50	Q9UKX7	0	3
Nuclear pore complex protein Nup93	Q8N1F7	2	2
Nuclear protein localization protein 4 homolog	Q8TAT6	1	3
Nuclease-sensitive element-binding protein 1	P67809	7	8
Nucleolar protein 58	Q9Y2X3	1	2
Nucleolar RNA helicase 2	Q9NR30	5	8
Nucleolin	P19338	18	16
Nucleophosmin	P06748	7	9
Nucleoprotein TPR	P12270 (+1)	3	3
Nucleoside diphosphate kinase	Q32Q12	3	10
Nucleosome assembly protein 1-like 1	P55209	4	6
Nucleosome assembly protein 1-like 4	Q99733	0	2
Obg-like ATPase 1	Q9NTK5	4	5
Omega-amidase NIT2	Q9NQR4	2	1
Opioid growth factor receptor	Q9NZT2	0	2
Ornithine aminotransferase, mitochondrial	P04181	3	4
Oxysterol-binding protein 1	P22059	2	4
P37 AUF1	Q12771	4	5
Pancreatic triacylglycerol lipase	P16233	0	0
Parafibromin	Q6P1J9	0	2
Parathymosin	P20962	1	2
PCK2 protein	Q6IB91	0	1
PDZ and LIM domain protein 1	O00151	6	4
PDZ and LIM domain protein 5	Q96HC4	5	5
Pentatricopeptide repeat-containing protein 3, mitochondrial	Q96EY7	0	0
Peptidyl-prolyl cis-trans isomerase	Q5W0X3	1	2
Peptidyl-prolyl cis-trans isomerase A	Q567Q0	5	6
Peptidyl-prolyl cis-trans isomerase B	P23284	7	6
Peptidyl-prolyl cis-trans isomerase FKBP11	Q9NYL4	0	3
Peptidyl-prolyl cis-trans isomerase FKBP4	Q02790	3	10
Peroxiredoxin-1	Q06830	16	19
Peroxiredoxin-2	P32119	1	4
Peroxiredoxin-4	Q13162	6	1
Peroxiredoxin-5, mitochondrial	P30044	3	4
Peroxiredoxin-6	P30041	6	11
Peroxisomal acyl-coenzyme A oxidase 1	Q15067	1	3
Pescadillo homolog	O00541	0	2
PEST proteolytic signal-containing nuclear protein	Q8WW12	1	3
Phenylalanine--tRNA ligase alpha subunit	Q9Y285	3	4
Phenylalanine--tRNA ligase beta subunit	Q9NSD9	3	5
Phosphate carrier protein, mitochondrial	Q00325	1	1
Phosphatidylethanolamine-binding protein 1	P30086	7	6
Phosphoacetylglucosamine mutase	O95394	4	0
Phosphoglucomutase-1	P36871	3	5
Phosphoglucomutase-2	Q96G03	2	0
Phosphoglycerate kinase 1	P00558	8	10
Phosphoglycerate mutase 1	P18669	4	7
Phospholipase A-2-activating protein	Q9Y263	3	0
Phosphoserine aminotransferase	Q9Y617	8	9
Phosphoserine phosphatase	P78330	2	3
Plasma membrane calcium-transporting ATPase 1	P20020	4	1
Plasminogen activator inhibitor 1 RNA-binding protein	Q8NC51	6	8
Plastin-3	P13797	3	3
Platelet-activating factor acetylhydrolase IB subunit alpha	P43034	2	2
Plectin	Q15149	1	0
Poly [ADP-ribose] polymerase 1	P09874	1	4
Poly(rC)-binding protein 1	Q15365	5	7
Poly(rC)-binding protein 2	Q15366	2	4
Poly(U)-binding-splicing factor PUF60	Q9UHX1	3	3
Polyadenylate-binding protein 1	P11940	8	7
Polyadenylate-binding protein 2	Q86U42	1	3
Polyglutamine-binding protein 1	O60828	2	0
Polymerase delta-interacting protein 2	Q9Y2S7	0	0
Polypyrimidine tract-binding protein 1	P26599 (+1)	6	7
POTE ankyrin domain family member E	Q6S8J3	1	2
PR domain zinc finger protein 15	P57071	2	0
Pre-mRNA-processing factor 19	Q9UMS4	2	7
Pre-mRNA-processing-splicing factor 8	Q6P2Q9	3	1
Prenylcysteine oxidase 1	Q9UHG3	4	1
Presequence protease, mitochondrial	Q5JRX3	0	0
Proactivator polypeptide	P07602	0	2
Probable ATP-dependent RNA helicase DDX17	Q92841	8	6
Probable ATP-dependent RNA helicase DDX46	Q7L014	2	2
Probable ATP-dependent RNA helicase DDX5	P17844	6	5
Probable ATP-dependent RNA helicase DDX6	P26196	4	5
Probable leucine--tRNA ligase, mitochondrial	Q15031	0	0
Procollagen-lysine,2-oxoglutarate 5-dioxygenase 2	O00469	0	2
Procollagen-proline, 2-oxoglutarate 4-dioxygenase (Proline 4-hydroxylase), alpha polypeptide I	Q5VSQ6	3	4
Profilin-1	P07737	8	9
Programmed cell death protein 5	O14737	2	2
Prohibitin	P35232	0	0
Prohibitin-2	Q99623	1	0
Proliferating cell nuclear antigen	Q6FI35	5	5
Proliferation-associated protein 2G4	Q9UQ80	8	9
Prolyl 4-hydroxylase subunit alpha-2	O15460	1	2
Prolyl endopeptidase	P48147	6	3
Propionyl-CoA carboxylase alpha chain, mitochondrial	P05165	0	0
Propionyl-CoA carboxylase beta chain, mitochondrial	P05166	0	0
Prostaglandin reductase 1	Q14914	3	3
Proteasomal ubiquitin receptor ADRM1	Q16186	4	3
Proteasome activator complex subunit 1	Q06323	2	5
Proteasome activator complex subunit 3	P61289	1	5
Proteasome subunit alpha type	Q5U0A0	3	4
Proteasome subunit alpha type-1	P25786	4	3
Proteasome subunit alpha type-2	P25787	4	2
Proteasome subunit alpha type-3	P25788	1	2
Proteasome subunit alpha type-4	P25789	1	4
Proteasome subunit alpha type-6	P60900	4	2
Proteasome subunit alpha type-7	O14818	4	6
Proteasome subunit beta type	Q6IBT1 (+1)	1	2
Proteasome subunit beta type-1	P20618	3	6
Proteasome subunit beta type-2	P49721	4	3
Proteasome subunit beta type-3	P49720	3	2
Proteasome subunit beta type-4	P28070	1	3
Proteasome subunit beta type-5	P28074	5	5
Proteasome subunit beta type-6	P28072	4	2
Proteasome-associated protein ECM29 homolog	Q5VYK3	8	5
Protein arginine N-methyltransferase 1	Q99873	4	4
Protein CDV3 homolog	Q9UKY7	2	2
Protein DDI1 homolog 2	Q5TDH0	0	2
Protein diaphanous homolog 1	O60610 (+1)	2	0
Protein disulfide-isomerase	P07237	15	17
Protein disulfide-isomerase A3	P30101	13	15
Protein disulfide-isomerase A4	P13667	12	8
Protein disulfide-isomerase A6	Q15084	4	10
Protein DJ-1	Q99497	7	1
Protein enabled homolog	Q8N8S7	3	2
Protein ERGIC-53	P49257	2	1
Protein FAM115A	Q9Y4C2	2	0
Protein FAM98B	Q52LJ0	1	2
Protein flightless-1 homolog	Q13045	2	0
Protein KIAA1967	Q8N163	2	5
Protein lin-28 homolog B	Q6ZN17	1	3
Protein NipSnap homolog 1	Q9BPW8	4	2
Protein NOXP20	Q8IWE2	2	1
Protein pelota homolog	Q9BRX2	2	0
Protein phosphatase 1G	O15355	2	4
Protein PRRC2A	P48634	2	2
Protein S100-A10	P60903	2	1
Protein S100-A11	P31949	3	1
Protein SEC13 homolog	P55735	3	3
Protein SET	Q01105	3	3
Protein Shroom2	Q13796	0	0
Protein transport protein Sec23A	Q15436	8	4
Protein transport protein Sec24C	P53992	6	6
Protein transport protein Sec31A	O94979	3	3
Prothymosin alpha	P06454 (+3)	3	3
Pseudouridylate synthase 7 homolog	Q96PZ0	1	2
PSME2 protein	Q6FHK9	0	2
Puromycin-sensitive aminopeptidase	P55786	2	2
Putative ATP-dependent RNA helicase DHX30	Q7L2E3	0	0
Putative helicase MOV-10	Q9HCE1	2	4
Putative pre-mRNA-splicing factor ATP-dependent RNA helicase DHX15	O43143	4	3
Putative ribosomal RNA methyltransferase NOP2	P46087	2	2
Pyridoxal-dependent decarboxylase domain-containing protein 1	Q6P996	2	2
Pyrroline-5-carboxylate reductase 1, mitochondrial	P32322	0	0
Pyrroline-5-carboxylate reductase 2	Q96C36	1	0
Pyruvate carboxylase, mitochondrial	P11498	13	5
Pyruvate dehydrogenase phosphatase regulatory subunit, mitochondrial	Q8NCN5	1	0
Pyruvate dehydrogenase protein X component, mitochondrial	O00330	1	1
Pyruvate kinase isozymes M1/M2	P14618	25	21
Quinone oxidoreductase	A6NN60	4	4
Rab GDP dissociation inhibitor alpha	P31150	2	1
Rab GDP dissociation inhibitor beta	P50395	11	13
Radixin	P35241	5	9
Ran GTPase-activating protein 1	P46060	4	3
Ran-specific GTPase-activating protein	P43487	4	5
Ras GTPase-activating protein-binding protein 1	Q13283 (+1)	6	4
Ras GTPase-activating-like protein IQGAP1	P46940	11	2
Ras-related protein Rab-11A	P62491 (+2)	3	3
Ras-related protein Rab-14	P61106	3	3
Ras-related protein Rab-18	Q9NP72	2	1
Ras-related protein Rab-1A	P62820	0	1
Ras-related protein Rab-1B	Q9H0U4	7	7
Ras-related protein Rab-2A	P61019	4	2
Ras-related protein Rab-5A	P20339	0	2
Ras-related protein Rab-5C	P51148	2	3
Ras-related protein Rab-7a	P51149	4	3
Ras-related protein Rab-8A	P61006	4	3
Regulator of nonsense transcripts 1	Q92900	6	4
Replication factor C subunit 1	P35251	1	2
Replication protein A 70 kDa DNA-binding subunit	P27694	1	2
Reticulocalbin-1	Q15293	2	0
Retinal dehydrogenase 1	P00352	21	20
Retinol dehydrogenase 11	Q8TC12	1	3
Retrotransposon-derived protein PEG10	Q86TG7	2	1
Rho GDP-dissociation inhibitor 1	P52565	3	3
Rho GTPase-activating protein 1	Q07960	2	2
Ribonuclease inhibitor	P13489	3	3
Ribonucleoside-diphosphate reductase large subunit	P23921	0	2
Ribonucleoside-diphosphate reductase subunit M2	P31350	2	1
Ribosomal protein 26 (RPS26) pseudogene	Q5JVH5	2	4
Ribosomal protein S27a	Q5RKT7	3	7
Ribosomal protein S6 kinase alpha-3	P51812	7	3
Ribosome maturation protein SBDS	Q9Y3A5	0	2
Ribosome-binding protein 1	Q9P2E9	21	16
RNA polymerase II-associated protein 3	Q9H6T3	2	1
RNA-binding motif protein, X chromosome	P38159	2	0
RNA-binding protein 14	Q96PK6	2	2
RNA-binding protein 39	Q14498	3	2
RNA-binding protein 4	Q9BWF3	1	2
RNA-binding protein FUS	P35637 (+1)	5	4
RPL14 protein	Q6IPH7	3	2
rRNA 2'-O-methyltransferase fibrillarin	P22087	2	0
RuvB-like 1	Q9Y265	5	8
RuvB-like 2	Q9Y230	1	4
Saccharopine dehydrogenase-like oxidoreductase	Q8NBX0	2	1
S-adenosylmethionine synthase isoform type-2	P31153	2	2
Sarcoplasmic/endoplasmic reticulum calcium ATPase 2	P16615	5	7
Sarcosine dehydrogenase, mitochondrial	Q9UL12	1	2
Sec1 family domain-containing protein 1	Q8WVM8	5	6
Selenide, water dikinase 1	Q5T5U9	2	1
Sepiapterin reductase	P35270	1	3
Septin-2	Q15019	3	6
Septin-9	Q9UHD8	0	2
Sequestosome-1	Q13501	5	2
Serine hydroxymethyltransferase, mitochondrial	P34897	7	3
Serine/arginine repetitive matrix protein 2	Q9UQ35	1	2
Serine/arginine-rich splicing factor 1	Q07955	3	3
Serine/arginine-rich splicing factor 3	P84103	2	3
Serine/arginine-rich splicing factor 6	Q13247	3	1
Serine/arginine-rich splicing factor 7	Q16629	2	2
Serine/threonine-protein kinase PAK 2	Q13177	5	2
Serine/threonine-protein phosphatase 2A 56 kDa regulatory subunit delta isoform	Q14738	2	1
Serine/threonine-protein phosphatase 2A 65 kDa regulatory subunit A alpha isoform	P30153	4	3
Serine/threonine-protein phosphatase 2A activator	Q15257	2	3
Serine/threonine-protein phosphatase 2A catalytic subunit alpha isoform	P67775	3	2
Serine/threonine-protein phosphatase 6 catalytic subunit	O00743	2	1
Serine/threonine-protein phosphatase 6 regulatory subunit 3	Q5H9R7	3	2
Serine/threonine-protein phosphatase PP1-alpha catalytic subunit	P62136	2	1
Serine-threonine kinase receptor-associated protein	Q9Y3F4	3	4
Serine--tRNA ligase, mitochondrial	Q9NP81	3	0
Serotransferrin	P02787 (+1)	3	7
Serpin B6	P35237	1	2
Serpin H1	P50454	6	3
Serrate RNA effector molecule homolog	Q9BXP5	2	0
Serum albumin	P02769	8	1
Serum albumin	P02768	8	7
Serum paraoxonase/arylesterase 2	Q15165	1	2
S-formylglutathione hydrolase	P10768	2	1
SH3 domain-binding glutamic acid-rich-like protein 3	Q9H299	0	2
Short/branched chain specific acyl-CoA dehydrogenase, mitochondrial	P45954	2	1
Sialic acid synthase	Q9NR45	2	4
Signal recognition particle 14 kDa protein	P37108	1	2
Signal recognition particle 68 kDa protein	Q9UHB9	3	0
Signal recognition particle 72 kDa protein	O76094	2	1
Signal recognition particle receptor subunit beta	Q9Y5M8	3	2
Signal transducer and activator of transcription 1-alpha/beta	P42224	5	2
Single-stranded DNA binding protein 1	Q567R6	3	2
Small glutamine-rich tetratricopeptide repeat-containing protein alpha	O43765	2	2
Small nuclear ribonucleoprotein E	P62304	1	2
Small nuclear ribonucleoprotein G	P62308	2	2
Small nuclear ribonucleoprotein Sm D2	P62316	1	2
Small nuclear ribonucleoprotein Sm D3	P62318	1	3
Small nuclear ribonucleoprotein-associated proteins B and B'	P14678 (+4)	0	2
Small ubiquitin-related modifier 2	P61956	2	2
Sodium/potassium-transporting ATPase subunit alpha-1	P05023	9	6
Sorbitol dehydrogenase	Q00796	3	4
Sorting nexin-5	Q9Y5X3	2	1
SPATS2-like protein	Q9NUQ6	7	1
Spectrin alpha chain, brain	Q13813	20	28
Spectrin beta chain, brain 1	Q01082	12	21
Spermatogenesis-associated serine-rich protein 2	Q86XZ4	2	0
Spermidine synthase	P19623	1	4
Spermine synthase	P52788	2	0
S-phase kinase-associated protein 1	P63208	2	2
Spliceosome RNA helicase DDX39B	Q13838	4	4
Splicing factor 1	Q15637	2	0
Splicing factor 3A subunit 1	Q15459	4	1
Splicing factor 3A subunit 3	Q12874	2	2
Splicing factor 3B subunit 1	O75533	4	7
Splicing factor 3B subunit 2	Q13435	3	6
Splicing factor 3B subunit 3	Q15393	5	7
Splicing factor U2AF 65 kDa subunit	P26368	0	2
Splicing factor, proline- and glutamine-rich	P23246	6	4
Squamous cell carcinoma antigen recognized by T-cells 3	Q15020	3	4
SRA stem-loop-interacting RNA-binding protein, mitochondrial	Q9GZT3	1	0
Src substrate cortactin	Q14247	3	5
Staphylococcal nuclease domain-containing protein 1	Q7KZF4	8	10
Stathmin	P16949	3	9
Sterol 26-hydroxylase, mitochondrial	Q02318	0	0
STIP1 protein	Q3ZCU9	7	9
Stress-70 protein, mitochondrial	P38646	15	15
Striatin-3	Q13033	2	3
Structural maintenance of chromosomes 3	Q86VX4 (+1)	2	1
Structural maintenance of chromosomes protein 4	Q9NTJ3	2	3
Succinate dehydrogenase [ubiquinone] flavoprotein subunit, mitochondrial	P31040	0	0
Succinyl-CoA ligase [ADP/GDP-forming] subunit alpha, mitochondrial	P53597	1	1
SUMO-activating enzyme subunit 1	Q9UBE0	3	4
SUMO-activating enzyme subunit 2	Q9UBT2	3	2
Superoxide dismutase [Cu-Zn]	P00441	0	4
Superoxide dismutase [Mn], mitochondrial	P04179	2	3
Suppressor of G2 allele of SKP1 homolog	Q9Y2Z0	2	0
Surfeit locus protein 4	O15260 (+1)	0	1
SURP and G-patch domain-containing protein 2	Q8IX01	0	3
Synapse-associated protein 1	Q96A49	2	1
Synaptic vesicle membrane protein VAT-1 homolog	Q99536	4	4
Syntaxin-4	Q12846	2	0
Talin-1	Q9Y490	33	24
TAR DNA-binding protein 43	Q13148	2	3
TBC1 domain family member 5	Q92609	2	2
T-complex protein 1 subunit alpha	P17987	12	10
T-complex protein 1 subunit beta	P78371	13	22
T-complex protein 1 subunit delta	P50991	8	10
T-complex protein 1 subunit epsilon	P48643	7	13
T-complex protein 1 subunit eta	Q99832	8	11
T-complex protein 1 subunit gamma	P49368 (+1)	9	9
T-complex protein 1 subunit zeta	P40227	11	8
Testin	Q9UGI8	4	3
Thioredoxin	P10599	2	2
Thioredoxin domain-containing protein 5	Q8NBS9	2	2
Thioredoxin reductase 1, cytoplasmic	Q16881	2	3
Thioredoxin-dependent peroxide reductase, mitochondrial	P30048	0	2
Thioredoxin-like protein 1	O43396	3	2
Thioredoxin-related transmembrane protein 2	Q9Y320	1	2
Thiosulfate sulfurtransferase	Q16762	0	0
THO complex subunit 4	Q86V81	2	1
Threonine synthase-like 1	Q8IYQ7	0	0
Threonine--tRNA ligase, cytoplasmic	P26639	6	4
Threonine--tRNA ligase, mitochondrial	Q9BW92	0	0
THUMP domain-containing protein 3	Q9BV44	0	2
Thyroid hormone receptor-associated protein 3	Q9Y2W1	0	2
Tight junction protein ZO-2	Q9UDY2	3	3
Torsin-1A-interacting protein 1	Q5JTV8	2	1
Transaldolase	P37837	4	4
Transcription elongation factor SPT5	O00267	2	1
Transcription elongation factor SPT6	Q7KZ85	2	1
Transcription factor A, mitochondrial	Q00059	0	0
Transcription factor BTF3	P20290	3	3
Transcription intermediary factor 1-beta	Q13263	9	8
Transferrin receptor protein 1	P02786	5	3
Transformation-related protein 14	Q597H1 (+1)	1	4
Transformer-2 protein homolog beta	P62995	2	2
Transgelin	Q01995 (+1)	3	0
Transgelin-2	P37802	6	4
Transitional endoplasmic reticulum ATPase	P55072	27	22
Transketolase	P29401	3	7
Translation initiation factor IF-2, mitochondrial	P46199	0	0
Translational activator GCN1	Q92616	4	1
Translationally-controlled tumor protein	P13693	3	5
Translocation protein SEC62	Q99442	2	1
Translocon-associated protein subunit delta	P51571	1	4
Transmembrane 9 superfamily member 4	Q92544	2	2
Transmembrane and coiled-coil domain-containing protein 1	Q9UM00	1	2
Transmembrane emp24 domain-containing protein 9	Q9BVK6	2	0
Transmembrane protein 2	Q9UHN6	2	0
Transportin-1	Q92973	6	7
Treacle protein	Q13428	2	1
Tricarboxylate transport protein, mitochondrial	P53007	0	0
Trifunctional enzyme subunit alpha, mitochondrial	P40939	5	7
Trifunctional purine biosynthetic protein adenosine-3	P22102	2	6
Triosephosphate isomerase	P60174	12	15
Tripeptidyl-peptidase 2	P29144 (+1)	3	3
tRNA (cytosine(34)-C(5))-methyltransferase	Q08J23	2	3
tRNA-splicing ligase RtcB homolog	Q9Y3I0	2	0
Tropomyosin 3	Q5VU58	10	11
Tropomyosin alpha-4 chain	P67936	5	6
Tubulin alpha-1B chain	P68363	4	4
Tubulin alpha-1C chain	Q9BQE3	21	16
Tubulin beta chain	P07437	4	4
Tubulin beta-2A chain	Q13885	4	5
Tubulin beta-3 chain	Q13509	3	5
Tubulin beta-4A chain	P04350	1	2
Tubulin beta-6 chain	Q9BUF5	4	5
Tubulin-specific chaperone A	O75347	4	4
Tubulin--tyrosine ligase-like protein 12	Q14166	2	4
Tumor protein D54	O43399 (+1)	3	2
Twinfilin-1	Q12792	2	2
Tyrosine-protein kinase receptor	Q8TDJ5	2	2
Tyrosine-protein phosphatase non-receptor type 11	Q06124	2	2
Tyrosine--tRNA ligase, cytoplasmic	P54577	2	5
Tyrosine--tRNA ligase, mitochondrial	Q9Y2Z4	0	0
U1 small nuclear ribonucleoprotein 70 kDa	P08621	3	3
U1 small nuclear ribonucleoprotein A	P09012	1	2
U2 small nuclear ribonucleoprotein A'	P09661	3	4
U5 small nuclear ribonucleoprotein 200 kDa helicase	O75643	0	3
Ubiquilin-2	Q9UHD9	1	3
Ubiquitin carboxyl-terminal hydrolase 14	P54578	3	6
Ubiquitin carboxyl-terminal hydrolase 5	P45974	2	3
Ubiquitin carboxyl-terminal hydrolase 7	Q93009	0	2
Ubiquitin carboxyl-terminal hydrolase isozyme L1	P09936	5	9
Ubiquitin carboxyl-terminal hydrolase isozyme L3	P15374	1	3
Ubiquitin thioesterase OTUB1	Q96FW1	2	2
Ubiquitin-associated protein 2-like	Q14157	2	2
Ubiquitin-conjugating enzyme E2 E1	P51965	0	2
Ubiquitin-conjugating enzyme E2 N	P61088	1	2
Ubiquitin-conjugating enzyme E2 O	Q9C0C9	0	2
Ubiquitin-conjugating enzyme E2 S	Q16763	2	1
Ubiquitin-like modifier-activating enzyme 1	P22314	9	9
Ubiquitin-like modifier-activating enzyme 6	A0AVT1	2	0
UBX domain-containing protein 1	Q04323	2	0
UDP-glucose 6-dehydrogenase	O60701	7	4
UDP-glucose:glycoprotein glucosyltransferase 1	Q9NYU2	6	9
UMP-CMP kinase	P30085	2	5
Unc-45 homolog A (C. elegans), isoform CRA_a	A8K6F7 (+1)	2	1
Unconventional myosin-VI	Q9UM54	0	2
Unconventional myosin-XVIIIa	Q92614	1	2
UPF0556 protein C19orf10	Q969H8	1	2
Uroporphyrinogen decarboxylase	P06132	1	2
UTP--glucose-1-phosphate uridylyltransferase	Q16851	2	4
Utrophin	P46939	2	1
UV excision repair protein RAD23 homolog B	P54727	4	3
Vacuolar protein sorting-associated protein 26A	A8MZ56	2	1
Vacuolar protein sorting-associated protein 35	Q96QK1	5	2
Valine--tRNA ligase	P26640	9	8
Vasodilator-stimulated phosphoprotein	P50552	4	6
Very long-chain specific acyl-CoA dehydrogenase, mitochondrial	P49748	4	3
Vesicle-associated membrane protein 3	Q15836 (+1)	2	0
Vesicle-associated membrane protein-associated protein A	Q9P0L0	2	3
Vesicle-fusing ATPase	P46459	0	2
Vesicle-trafficking protein SEC22b	O75396	4	4
Vesicular integral-membrane protein VIP36	Q12907	2	1
Vigilin	Q00341	8	5
Villin-1	P09327	9	3
Vimentin	P08670	14	7
Vinculin	P18206	10	7
Vitronectin	P04004	2	0
Voltage-dependent anion-selective channel protein 2	P45880	0	0
Voltage-dependent anion-selective channel protein 3	Q9Y277	1	0
V-type proton ATPase catalytic subunit A	P38606	1	3
V-type proton ATPase subunit B, brain isoform	P21281	1	3
V-type proton ATPase subunit E 1	P36543	0	2
V-type proton ATPase subunit G 1	O75348	2	1
WD repeat-containing protein 1	O75083	8	6
Xaa-Pro dipeptidase	P12955	2	1
X-ray repair cross-complementing protein 5	P13010	6	14
X-ray repair cross-complementing protein 6	P12956	8	12
Yorkie homolog	P46937	2	2
Zinc finger CCCH-type antiviral protein 1	Q7Z2W4	3	2
Zinc finger CCCH-type antiviral protein 1-like	Q96H79	2	1
Zinc finger protein 268	Q14587 (+2)	0	0
Zyxin	Q15942	2	1
