# Supplementary material for: Identification of cellular genes and pathways important for tumorigenicity of hepatocellular carcinoma cell lines by proteomic profiling
Source: Oncotarget. 2017 Sep 27;8(56):96171–83. doi: 10.18632/oncotarget.21821 (PMC5707090; doi:10.18632/oncotarget.21821)
Supplement: Supplementary file 3 [file oncotarget-08-96171-s003.xlsx]

## Sheet: QUANTITATIVE VALUE-NORMALIZED
		Displaying:Quantitative Value (Normalized Total Spectra)
Identified Proteins (1462)	Accession Number	7.4 HCC (Average)	7.5 HCC (Average)	Ratio
28S ribosomal protein S25, mitochondrial	B4DQG6	1.0455	0
Acylamino-acid-releasing enzyme	P13798	2.48055	0
Acyl-CoA dehydrogenase family member 9, mitochondrial	Q9H845	0.9123	0
Acyl-coenzyme A oxidase	B2R856	0.9123	0
Agrin	O00468	1.9578	0
A-kinase anchor protein 12	Q02952	7.3185	0
Aldo-keto reductase family 1 member C2	P52895	20.6698	0
Alpha-mannosidase 2	Q16706	1.3684	0
Aminopeptidase N	P15144	2.2807	0
Apoptosis inhibitor 5	Q9BZZ5	1.0455	0
Brain-specific angiogenesis inhibitor 1-associated protein 2-like protein 1	Q9UHR4	2.4139	0
Cardiomyopathy-associated protein 5	Q8N3K9	1.0455	0
cDNA PSEC0102 fis, clone NT2RP2003127, highly similar to Prominin-1	B3KQS1	1.56825	0
cGMP-inhibited 3',5'-cyclic phosphodiesterase A	Q14432	2.4139	0
Choline-phosphate cytidylyltransferase A	C9JEJ2	1.89115	0
Claudin-6	P56747	1.56825	0
Cysteine and glycine-rich protein 2	Q16527	1.89115	0
Dystroglycan	Q14118	1.0455	0
Ectonucleoside triphosphate diphosphohydrolase 5	O75356	1.3684	0
Fibrinogen beta chain	P02675	3.78235	0
Filamin-C	Q14315	93.593	0
G1/S-specific cyclin-E2	O96020	0.9123	0
Gap junction alpha-1 protein	P17302	3.84895	0
Glucosamine-6-phosphate isomerase 1	P46926	2.2807	0
Glutamate--cysteine ligase regulatory subunit	P48507	2.091	0
Glutaredoxin-3	O76003	1.3684	0
Glycogen synthase kinase-3 beta	P49841	1.82455	0
Golgin subfamily B member 1	Q14789	2.02439	0
GRIP and coiled-coil domain-containing protein 2	Q8IWJ2	1.50164	0
Guanine nucleotide-binding protein G(I)/G(S)/G(T) subunit beta-2	P62879	1.0455	0
Guanine nucleotide-binding protein G(q) subunit alpha	P50148	0.9123	0
Histone-lysine N-methyltransferase SETD2	Q9BYW2	0.9123	0
Laminin subunit alpha-5	O15230	2.02439	0
LIM and cysteine-rich domains protein 1	Q9NZU5	1.56825	0
LIM domain and actin-binding protein 1	Q9UHB6	1.50164	0
Melanoma inhibitory activity protein 3	Q5JRA6	0.9123	0
Mitochondrial antiviral-signaling protein	Q7Z434	1.9578	0
MOB kinase activator 1A	Q9H8S9	2.48055	0
Monoglyceride lipase	Q99685	1.89115	0
Myoferlin	Q9NZM1	2.61375	0
N-acetyl-D-glucosamine kinase	Q9UJ70	2.87005	0
Non-syndromic hearing impairment protein 5	O60443	2.2807	0
Nuclear pore complex protein Nup153	P49790	1.0455	0
Nucleolar GTP-binding protein 1	Q9BZE4	1.43505	0
PDZ and LIM domain protein 7	Q9NR12	2.02439	0
Phosphoglucomutase-2	Q96G03	1.82455	0
Plectin	Q15149	2.091	0
PR domain containing 15, isoform CRA_b	Q4W8S4	1.43505	0
PRKC apoptosis WT1 regulator protein	Q96IZ0	7.6414	0
Protein FAM115A	Q9Y4C2	7.17515	0
Protein FAM3C	Q92520	0.9123	0
Protein pelota homolog	Q9BRX2	1.89115	0
Protein transport protein Sec24A	O95486	2.48055	0
Protein-glutamine gamma-glutamyltransferase 2	P21980	4.3051	0
Pyruvate dehydrogenase E1 component subunit alpha, somatic form, mitochondrial	P08559	2.4139	0
Ras-related protein Rab-32	Q13637	3.6491	0
Reticulocalbin-1	Q15293	3.91555	0
Serine incorporator 1	Q9NRX5	2.091	0
Sodium channel modifier 1	Q9BWG6	1.0455	0
Syndecan-1	P18827	2.48055	0
Syndecan-2	P34741	2.02439	0
Syntaxin-4	Q12846	1.89115	0
Thymidylate kinase	P23919	0.9123	0
Toll-interacting protein	Q9H0E2	2.02439	0
Transgelin	Q01995	10.6447	0
Tyrosine-protein phosphatase non-receptor type 1	P18031	1.50164	0
Tyrosine-protein phosphatase non-receptor type 13	Q12923	1.0455	0
Ubiquitin carboxyl-terminal hydrolase 10	Q14694	3.91555	0
Ubiquitin-like modifier-activating enzyme 6	A0AVT1	0.9123	0
Vesicle-associated membrane protein 3	Q15836	4.17185	0
Zinc finger FYVE domain-containing protein 16	Q7Z3T8	2.091	0
Aldo-keto reductase family 1 member C1	Q04828	19.9473	0.456675	43.6793
Cell proliferation-inducing protein 61	A9CB80	10.4451	0.456675	22.8721
Transportin-3	Q9Y5L0	6.46275	0.456675	14.1517
Annexin A1	P04083	7.25214	0.5865	12.3651
Wolframin	O76024	7.05205	0.5865	12.024
Eukaryotic translation initiation factor 3 subunit F	O00303	5.0277	0.456675	11.0094
Neuropilin-1	O14786	6.273	0.5865	10.6957
Protein-L-isoaspartate(D-aspartate) O-methyltransferase	P22061	5.6171	0.5865	9.57732
EH domain-containing protein 1	Q9H4M9	5.2275	0.5865	8.91304
Serine--tRNA ligase, mitochondrial	Q9NP81	5.15075	0.5865	8.78218
Ras GTPase-activating-like protein IQGAP1	P46940	36.798	4.2399	8.67898
Jagged 1 (Alagille syndrome)	Q4KMR2	4.5716	0.5865	7.79471
Protein transport protein Sec24D	O94855	4.3051	0.5865	7.34032
Keratin, type I cytoskeletal 19	P08727	37.095	5.2785	7.02756
Cysteine protease ATG4B	C9J5D3	3.19295	0.456675	6.99173
Transmembrane protein 2	Q9UHN6	3.98215	0.5865	6.78968
Protein S100-A10	P60903	6.063	0.91335	6.6382
Serum albumin	P02769	15.1296	2.2834	6.62589
Fibronectin	P02751	5.99625	0.91335	6.56512
Heme-binding protein 2	Q9Y5Z4	2.87005	0.456675	6.28467
Synapse-associated protein 1	Q96A49	2.87005	0.456675	6.28467
Coatomer subunit zeta-1	F8VVA7	5.6735	0.91335	6.21175
Protein NOXP20	Q8IWE2	2.73685	0.456675	5.99299
Tensin-3	Q68CZ2	6.1398	1.04317	5.88569
Tyrosine-protein phosphatase non-receptor type 23	Q9H3S7	3.3928	0.5865	5.78483
Cob(I)yrinic acid a,c-diamide adenosyltransferase, mitochondrial	Q96EY8	5.0277	0.91335	5.50468
Protein phosphatase 1B	O75688	5.0277	0.91335	5.50468
Annexin	E9PDK5	4.96105	0.91335	5.43171
Diaphanous 1	Q6URC4	2.3473	0.456675	5.13998
Sister chromatid cohesion protein PDS5 homolog A	Q29RF7	2.3473	0.456675	5.13998
Annexin A3	P12429	14.75	2.93255	5.02975
APOBEC1 complementation factor	Q9NQ94	5.7401	1.173	4.89352
Erythrocyte band 7 integral membrane protein	P27105	8.61	1.75955	4.8933
60S ribosomal protein L34	P49207	4.3051	0.91335	4.71353
Histone-binding protein RBBP7	Q16576	8.3539	1.8267	4.57322
DnaJ homolog subfamily C member 13	O75165	2.61375	0.5865	4.45652
Pyruvate dehydrogenase E1 component subunit beta, mitochondrial	P11177	2.61375	0.5865	4.45652
Acyl-coenzyme A thioesterase 2, mitochondrial	P49753	6.6524	1.49985	4.43538
Translocation protein SEC62	Q99442	5.8067	1.37005	4.23831
Apolipoprotein B (Including Ag(X) antigen)	C0JYY2	10.4451	2.54305	4.10731
Signal recognition particle 68 kDa protein	Q9UHB9	8.74345	2.21623	3.9452
Neuroblast differentiation-associated protein AHNAK	Q09666	190.185	49.169	3.86799
Nck-associated protein 1	Q9Y2A7	3.4594	0.91335	3.7876
Nicotinate-nucleotide pyrophosphorylase [carboxylating]	Q15274	5.6069	1.49985	3.73831
Retrotransposon-derived protein PEG10	Q86TG7	5.08415	1.37005	3.71092
Calpain small subunit 1	P04632	4.3051	1.173	3.67016
40S ribosomal protein S11	P62280	13.638	3.7161	3.66998
Catenin alpha-1	P35221	18.0195	4.9563	3.63568
Protein quaking	Q96PU8	2.091	0.5865	3.56522
Eukaryotic initiation factor 4A-II	Q14240	22.571	6.3935	3.5303
Sialidase-1	Q99519	2.02439	0.5865	3.45165
COP9 signalosome complex subunit 8	E9PGT6	8.2207	2.4132	3.40656
Mitogen-activated protein kinase 1	P28482	8.2207	2.4132	3.40656
Disco-interacting protein 2 homolog B	Q9P265	1.9578	0.5865	3.33811
Isoleucine--tRNA ligase, mitochondrial	Q9NSE4	4.5716	1.37005	3.33681
Transmembrane emp24 domain-containing protein 9	Q9BVK6	5.8067	1.75955	3.30011
Ataxin-2	Q99700	1.50164	0.456675	3.2882
Dual specificity mitogen-activated protein kinase kinase 1	Q02750	4.5049	1.37005	3.28813
EH domain-containing protein 4	Q9H223	3.3928	1.04317	3.25238
Coiled-coil domain-containing protein 86	Q9H6F5	2.93665	0.91335	3.21525
Vacuolar protein sorting-associated protein VTA1 homolog	Q9NP79	2.93665	0.91335	3.21525
F-actin-capping protein subunit alpha-2	P47755	2.87005	0.91335	3.14233
Glycerol-3-phosphate dehydrogenase, mitochondrial	P43304	3.6593	1.173	3.11961
Ephrin type-A receptor 2	P29317	9.14305	2.93255	3.11778
SARA1 protein	Q6FID4	2.80345	0.91335	3.06941
Very long-chain specific acyl-CoA dehydrogenase, mitochondrial	P49748	10.5013	3.4564	3.03822
Actin-related protein 2/3 complex subunit 3	O15145	5.54025	1.8267	3.03293
Lanosterol 14-alpha demethylase	Q16850	7.3084	2.4132	3.02851
Ras-related protein Rab-18	Q9NP72	8.2873	2.74005	3.02451
Dipeptidyl peptidase 4	P27487	1.3684	0.456675	2.99644
Exocyst complex component 4	Q96A65	1.3684	0.456675	2.99644
Kinesin-like protein KIF1C	O43896	1.3684	0.456675	2.99644
Negative elongation factor A	Q9H3P2	1.3684	0.456675	2.99644
Early endosome antigen 1	Q15075	13.0485	4.36975	2.9861
Tyrosine-protein phosphatase non-receptor type 11	Q06124	7.57505	2.54305	2.97873
Isopentenyl-diphosphate Delta-isomerase 1	Q13907	8.154	2.74005	2.97586
40S ribosomal protein S15	P62841	5.8067	1.95655	2.96783
Choline kinase alpha	P35790	6.9189	2.34605	2.94917
Epiplakin	P58107	4.7612	1.62967	2.92156
Constitutive coactivator of PPAR-gamma-like protein 1	Q9NZB2	7.04175	2.4132	2.91801
Prolyl endopeptidase	P48147	17.287	5.937	2.91174
Glutaminase kidney isoform, mitochondrial	O94925	4.0566	0.79	5.13494
Ribulose-phosphate 3-epimerase	Q96AT9	6.52935	2.2834	2.85949
Dolichyl-diphosphooligosaccharide--protein glycosyltransferase subunit STT3A	P46977	8.48735	2.9997	2.8294
Unc-45 homolog A (C. elegans), isoform CRA_a	A8K6F7	2.93665	1.04317	2.81511
60S ribosomal protein L17	P18621	19.891	7.11	2.79761
Phospholipase A-2-activating protein	Q9Y263	3.2596	1.173	2.77886
Nuclear mitotic apparatus protein 1	Q14980	2.87005	1.04317	2.75126
SPATS2-like protein	Q9NUQ6	21.9255	8.01855	2.73435
NAD(P)H dehydrogenase [quinone] 1	P15559	9.91175	3.6534	2.71302
Pre-mRNA-processing-splicing factor 8	Q6P2Q9	5.28395	1.95655	2.70065
Isocitrate dehydrogenase [NAD] subunit alpha, mitochondrial	P50213	2.80345	1.04317	2.68742
Mitochondrial import inner membrane translocase subunit TIM50	Q3ZCQ8	1.56825	0.5865	2.67391
Nuclear pore complex protein Nup88	Q99567	1.56825	0.5865	2.67391
Cysteine and glycine-rich protein 1	P21291	11.1575	4.2399	2.63155
Leukocyte elastase inhibitor	P30740	2.73685	1.04317	2.62358
Myosin-14	Q7Z406	5.93	2.2834	2.597
Dual specificity protein phosphatase 3	P51452	2.3473	0.91335	2.56999
Trans-Golgi network integral membrane protein 2	O43493	2.3473	0.91335	2.56999
Eukaryotic translation initiation factor 1A, X-chromosomal	P47813	6.52935	2.54305	2.56753
V-type proton ATPase subunit G 1	O75348	5.8067	2.2834	2.54301
Protein CDV3 homolog	Q9UKY7	5.28395	2.08635	2.53263
Small nuclear ribonucleoprotein E	P62304	7.24175	2.8699	2.52335
Signal recognition particle 19 kDa protein	P09132	6.0732	2.4132	2.51666
Adaptor-related protein complex 2, beta 1 subunit, isoform CRA_d	H0UID3	6.842	2.74005	2.49703
Carboxypeptidase D	O75976	6.32945	2.54305	2.48892
Coronin-1C	Q9ULV4	17.62	7.1052	2.47987
Cleavage and polyadenylation specificity factor subunit 6	Q16630	3.3928	1.37005	2.47641
COP9 signalosome complex subunit 4	Q9BT78	3.3928	1.37005	2.47641
Prostaglandin reductase 1	Q14914	8.2105	3.32655	2.46817
ABC50 protein	Q2L6I2	5.93	2.4132	2.45732
Filamin B	B2ZZ83	134.14	54.707	2.45197
45 kDa calcium-binding protein	Q9BRK5	8.99975	3.7161	2.42183
Calumenin	O43852	11.6032	4.8264	2.40412
Exosome complex exonuclease RRP44	Q9Y2L1	7.49825	3.1296	2.39591
Myosin regulatory light chain 12B	O14950	11.4703	4.8264	2.37656
Dynein light chain Tctex-type 1	P63172	7.89775	3.32655	2.37416
26S proteasome non-ATPase regulatory subunit 12	O00232	9.7223	4.1101	2.36547
40S ribosomal protein S15a	P62244	9.19955	3.91305	2.35099
Suppressor of G2 allele of SKP1 homolog	Q9Y2Z0	1.3684	0.5865	2.33316
Thioredoxin domain-containing protein 17	Q9BRA2	1.3684	0.5865	2.33316
Adipocyte plasma membrane-associated protein	Q9HDC9	6.52935	2.80273	2.32964
Dynactin subunit 2	Q13561	10.1783	4.36975	2.32926
26S proteasome non-ATPase regulatory subunit 4	Q5VWC4	3.78235	1.62967	2.32092
Histidine--tRNA ligase, cytoplasmic	P12081	3.4594	1.49985	2.3065
Zinc finger CCCH-type antiviral protein 1	Q7Z2W4	10.8242	4.6966	2.3047
Conserved oligomeric Golgi complex subunit 5	Q9UP83	1.0455	0.456675	2.28937
Dynamin-like 120 kDa protein, mitochondrial	O60313	1.0455	0.456675	2.28937
Lamin-B receptor	Q14739	1.0455	0.456675	2.28937
Estradiol 17-beta-dehydrogenase 11	Q8NBQ5	5.21735	2.2834	2.2849
Neurolysin, mitochondrial	Q9BYT8	3.7157	1.62967	2.28003
Dynein light chain 1, cytoplasmic	P63167	8.61	3.78325	2.27582
60S ribosomal protein L28	P46779	10.2347	4.4996	2.27459
CGI-150 protein	Q9Y3E8	2.3473	1.04317	2.25015
Phosphatidylinositol transfer protein beta isoform	P48739	6.45275	2.8699	2.24842
Ribosomal protein S6 kinase alpha-3	P51812	16.1185	7.23955	2.22645
Transmembrane protein 109	Q9BVC6	6.9189	3.1296	2.21079
Integrin beta-1	P05556	16.2515	7.36485	2.20663
Caldesmon	E9PGZ1	42.8715	19.5605	2.19174
Cytosolic acyl coenzyme A thioester hydrolase	O00154	9.3996	4.3026	2.18463
Glycogen phosphorylase, brain form	P11216	7.95425	3.6534	2.17722
Ribonucleases P/MRP protein subunit POP1	Q99575	2.54714	1.173	2.17147
DCTN1 protein	Q6IQ37	7.89775	3.6534	2.16175
Atlastin-3	Q6DD88	10.3782	4.8264	2.15031
Actin-related protein 2/3 complex subunit 4	C9JWM7	2.93665	1.37005	2.14346
Full-length cDNA clone CS0DL005YG10 of B cells (Ramos cell line) of Homo sapiens (human)	Q86SZ5	2.93665	1.37005	2.14346
Interferon regulatory factor 2-binding protein 2	Q7Z5L9	3.19295	1.49985	2.12885
Nodal modulator 2	Q5JPE7	7.17515	3.38923	2.11705
Mitotic checkpoint protein BUB3	O43684	7.04175	3.32655	2.11683
Vacuolar protein sorting-associated protein 4B	O75351	2.48055	1.173	2.11471
Prenylcysteine oxidase 1	Q9UHG3	10.0453	4.75925	2.11069
Keratin, type II cytoskeletal 8	P05787	103.301	49.0115	2.10769
Tyrosine-protein kinase receptor	Q8TDJ5	7.95425	3.78325	2.10249
Plasma membrane calcium-transporting ATPase 1	P20020	15.396	7.36955	2.08914
40S ribosomal protein S4, X isoform	P62701	20.6698	9.91255	2.08522
Filamin-A	P21333	182.61	87.8875	2.07777
Exportin-T	O43592	1.89115	0.91335	2.07056
Protein flightless-1 homolog	Q13045	4.82785	2.34605	2.05786
Neutral amino acid transporter B(0)	Q15758	5.2275	2.54305	2.0556
Kinectin	Q86UP2	38.52	18.777	2.05145
Vacuolar protein sorting-associated protein 35	Q96QK1	8.021	3.91305	2.04981
Nestin	P48681	61.1215	29.8494	2.04766
Guanidinoacetate N-methyltransferase	Q14353	2.80345	1.37005	2.04624
Large proline-rich protein BAG6	P46379	3.3262	1.62967	2.04102
AP-2 complex subunit alpha-1	O95782	6.9189	3.4564	2.00176
Peptidyl-prolyl cis-trans isomerase	Q5W0X3	4.82785	2.4132	2.0006
Cullin-3	Q13618	0.9123	0.456675	1.9977
Flotillin-1	O75955	0.9123	0.456675	1.9977
Protein sidekick-1	Q7Z5N4	0.9123	0.456675	1.9977
SCY1-like protein 2	Q6P3W7	0.9123	0.456675	1.9977
Apoptotic chromatin condensation inducer in the nucleus	E7EQT4	1.82455	0.91335	1.99765
Protein phosphatase 1 regulatory subunit 12A	O14974	1.82455	0.91335	1.99765
Serine/threonine-protein phosphatase 6 catalytic subunit	O00743	1.82455	0.91335	1.99765
Xaa-Pro dipeptidase	P12955	5.4735	2.74005	1.99759
Eukaryotic translation initiation factor 6	P56537	12.336	6.1965	1.9908
Tubulin beta-4A chain	P04350	172.055	87.225	1.97254
Alpha-actinin-4	O43707	147.595	75.051	1.9666
Eukaryotic translation initiation factor 4 gamma 2	P78344	17.487	8.9319	1.95781
Rho-associated protein kinase 2	O75116	4.5716	2.34605	1.94864
rRNA 2'-O-methyltransferase fibrillarin	P22087	2.2807	1.173	1.94433
Serine/threonine-protein kinase PAK 2	Q13177	17.487	8.99905	1.94321
CD166 antigen	B4DTU0	6.52935	3.38923	1.9265
Monofunctional C1-tetrahydrofolate synthase, mitochondrial	Q6UB35	4.5049	2.34605	1.92021
TBC1 domain family member 13	Q9NVG8	3.98215	2.08635	1.90867
Estradiol 17-beta-dehydrogenase 12	Q53GQ0	7.6979	4.04295	1.90403
Eukaryotic translation initiation factor 3 subunit L	Q9Y262	21.346	11.2155	1.90326
Long-chain-fatty-acid--CoA ligase 3	O95573	3.38075	0.79	4.27943
Villin-1	P09327	28.188	14.864	1.89639
Spermine synthase	P52788	3.3262	1.75955	1.89037
Ras GTPase-activating-like protein IQGAP2	Q13576	6.52935	3.4564	1.88906
Uroporphyrinogen decarboxylase	P06132	5.4172	2.8699	1.88759
Purine nucleoside phosphorylase	P00491	4.3051	2.2834	1.88539
Ras-related protein Rab-5B	P61020	4.3051	2.2834	1.88539
AP-3 complex subunit mu-1	Q9Y2T2	5.15075	2.74005	1.8798
Hematological and neurological expressed 1-like protein	Q9H910	3.91555	2.08635	1.87675
Apoptosis regulator BAX	Q07812	6.32945	3.38923	1.86752
Cytochrome c	P99999	21.669	11.6047	1.86725
UDP-glucose 6-dehydrogenase	O60701	35.1735	18.907	1.86034
Prefoldin subunit 3	P61758	2.54714	1.37005	1.85916
Utrophin	P46939	10.1783	5.4756	1.85885
POTE ankyrin domain family member F	A5A3E0	35.9525	19.355	1.85753
Vacuolar protein sorting-associated protein 26A	A8MZ56	3.3928	1.8267	1.85734
LIM domain only protein 7	Q8WWI1	4.11544	2.21623	1.85696
Sequestosome-1	Q13501	25.7075	13.8835	1.85165
Golgi resident protein GCP60	Q9H3P7	7.6979	4.17275	1.8448
Talin-1	Q9Y490	161.005	87.8335	1.83307
Double-stranded RNA-binding protein Staufen homolog 1	O95793	12.1365	6.64855	1.82544
AP-1 complex subunit beta-1	F8WDL0	8.54375	4.6966	1.81914
Ribonucleoside-diphosphate reductase subunit M2	P31350	6.9755	3.8459	1.81375
Kinesin-like protein KIF21A	Q7Z4S6	7.5645	4.17275	1.81283
Dihydropteridine reductase	P09417	6.26285	3.4564	1.81196
Interleukin enhancer-binding factor 2	Q12905	16.7745	9.2588	1.81174
60S ribosomal protein L19	P84098	11.7465	6.51875	1.80196
Keratin, type I cytoskeletal 18	P05783	69.7315	39.041	1.78611
Dihydrolipoyllysine-residue succinyltransferase component of 2-oxoglutarate dehydrogenase complex, mitochondrial	P36957	2.091	1.173	1.78261
Epsin-1	Q9Y6I3	1.0455	0.5865	1.78261
Nucleoporin NUP188 homolog	Q5SRE5	1.0455	0.5865	1.78261
NSFL1 cofactor p47	Q9UNZ2	29.6895	16.7535	1.77214
Nucleosome assembly protein 1-like 4	Q99733	10.5013	5.93225	1.77021
60S ribosomal protein L18a	B4DM74	6.45275	3.6534	1.76623
Syntaxin-7	O15400	6.32945	3.58625	1.76492
3-beta-hydroxysteroid-Delta(8),Delta(7)-isomerase	Q15125	4.82785	2.74005	1.76196
Ribonuclease UK114	P52758	2.4139	1.37005	1.76191
Histone H4	P62805	8.933	5.0861	1.75636
Zinc finger CCCH-type antiviral protein 1-like	Q96H79	1.82455	1.04317	1.74904
AP-3 complex subunit beta-1	O00203	3.19295	1.8267	1.74793
Fibrinogen alpha chain	P02671	3.19295	1.8267	1.74793
Coatomer subunit beta	P53618	30.4685	17.6085	1.73033
60S ribosomal protein L26	P61254	12.859	7.4321	1.7302
Glutathione reductase, mitochondrial	P00390	18.599	10.7585	1.72877
Retinol dehydrogenase 11	Q8TC12	6.52935	3.78325	1.72586
Protein transport protein Sec61 subunit alpha isoform 1	P61619	2.02439	1.173	1.72582
Squamous cell carcinoma antigen recognized by T-cells 3	Q15020	7.76455	4.4996	1.72561
PRKAR2A protein	Q9BUB1	4.3717	2.54305	1.71908
Ras-related C3 botulinum toxin substrate 1	P63000	1.56825	0.91335	1.71703
Sepiapterin reductase	P35270	5.48385	3.19675	1.71545
Eukaryotic translation initiation factor 2 subunit 2	P20042	6.12965	3.58625	1.70921
Rab GDP dissociation inhibitor alpha	P31150	13.961	8.21565	1.69932
60S ribosomal protein L7a	P62424	18.922	11.1481	1.69733
Dihydrolipoyllysine-residue acetyltransferase component of pyruvate dehydrogenase complex, mitochondrial	P10515	5.08415	2.9997	1.69489
Transferrin receptor protein 1	P02786	15.919	9.4512	1.68434
PP2A B56 gamma 3	Q7L7W2	2.2807	1.37005	1.66468
Protein S100-A11	P31949	2.2807	1.37005	1.66468
Caprin-1	Q14444	8.3539	5.0189	1.66449
SUMO-activating enzyme subunit 2	Q9UBT2	7.04175	4.2399	1.66083
Trifunctional enzyme subunit alpha, mitochondrial	P40939	25.3285	15.258	1.66001
Cell migration-inducing protein 17	A1KYQ7	15.4625	9.3214	1.65882
Lysosome-associated membrane glycoprotein 1	P11279	3.4594	2.08635	1.65811
Fanconi anemia group D2 protein	Q9BXW9	2.48055	1.49985	1.65387
Thioredoxin-related transmembrane protein 2	Q9Y320	6.46275	3.91305	1.65159
LIM and SH3 domain protein 1	Q14847	19.911	12.0615	1.65079
Histone H2B type 1-K	O60814	7.3084	4.4324	1.64886
Glycylpeptide N-tetradecanoyltransferase 1	P30419	6.32945	3.8459	1.64577
Alpha-2-macroglobulin receptor-associated protein	P30533	8.3539	5.0861	1.6425
40S ribosomal protein S20	P60866	13.6479	8.34545	1.63538
Ester hydrolase C11orf54	Q9H0W9	3.19295	1.95655	1.63193
Ubiquitin thioesterase OTUB1	Q96FW1	5.93	3.6534	1.62315
Erlin-1	O75477	7.17515	4.4324	1.6188
Ataxin-2-like protein	Q8WWM7	4.3051	2.6729	1.61065
Testin	Q9UGI8	8.3539	5.21595	1.60161
40S ribosomal protein S10	P46783	13.571	8.47525	1.60125
Crk-like protein	P46109	5.4172	3.38923	1.59836
Charged multivesicular body protein 4b	Q9H444	2.80345	1.75955	1.59328
Alkyldihydroxyacetonephosphate synthase, peroxisomal	O00116	15.9285	10.0426	1.5861
Inorganic pyrophosphatase	Q5SQT6	4.96105	3.1296	1.5852
26S protease regulatory subunit 7	P35998	19.3115	12.2585	1.57536
Alpha-centractin	P61163	22.581	14.345	1.57414
La-related protein 1	Q6PKG0	8.61	5.4756	1.57243
Apoptosis-inducing factor 1, mitochondrial	O95831	13.115	8.34545	1.57152
AP-2 complex subunit mu	E9PFW3	1.43505	0.91335	1.57119
Condensin complex subunit 1	Q15021	1.43505	0.91335	1.57119
Structural maintenance of chromosomes 3	Q86VX4	1.43505	0.91335	1.57119
Superkiller viralicidic activity 2-like 2	P42285	1.43505	0.91335	1.57119
Exportin-5	Q9HAV4	8.08725	5.15325	1.56935
DnaJ homolog subfamily B member 11	Q9UBS4	10.6348	6.78305	1.56785
Annexin A5	P08758	44.5725	28.43	1.5678
Aryl hydrocarbon receptor interacting protein	C0JXB9	14.294	9.12905	1.56577
Heterogeneous nuclear ribonucleoprotein F	P52597	22.648	14.4745	1.56468
Enhancer of mRNA-decapping protein 4	Q6P2E9	9.66605	6.19185	1.56109
Proteasome-associated protein ECM29 homolog	Q5VYK3	12.7155	8.15305	1.5596
Peroxiredoxin-4	Q13162	11.4801	7.36955	1.55777
Transcription factor HIVEP3	Q5T1R4	0.9123	0.5865	1.5555
Eukaryotic translation initiation factor 2 subunit 3	P41091	15.4625	9.9751	1.55011
40S ribosomal protein S26	P62854	10.112	6.5235	1.5501
Cold shock domain-containing protein E1	O75534	6.85225	4.4324	1.54595
Cytoskeleton-associated protein 4	Q07065	63.751	41.4055	1.53967
Guanine nucleotide-binding protein G(s) subunit alpha isoforms XLas	Q5JWF2	5.4172	3.51905	1.53939
Serine/threonine-protein phosphatase 6 regulatory subunit 3	Q5H9R7	6.519	4.2399	1.53754
Extended synaptotagmin-1	Q9BSJ8	20.234	13.1672	1.53669
Immunity-related GTPase family Q protein	Q8WZA9	6.7856	4.4324	1.53091
Afadin	A8MQ02	3.3928	2.21623	1.53089
Protein SEC13 homolog	P55735	5.28395	3.4564	1.52874
Exportin-2	P55060	51.2815	33.583	1.52701
Insulin-degrading enzyme	P14735	5.4735	3.58625	1.52625
Ras-related protein Rab-7a	P51149	24.539	16.1045	1.52374
14-3-3 protein eta	Q04917	17.8765	11.7391	1.52282
Vimentin	P08670	157.125	103.24	1.52193
Leucine-rich repeat flightless-interacting protein 1	Q32MZ4	21.2125	13.9507	1.52053
Regulator of nonsense transcripts 1	Q92900	16.6415	11.0183	1.51036
WD repeat-containing protein 1	O75083	38.966	25.8195	1.50917
PDZ and LIM domain protein 1	O00151	33.805	22.426	1.5074
Signal recognition particle receptor subunit beta	Q9Y5M8	8.3539	5.5428	1.50716
ORF1	Q12880	1.56825	1.04317	1.50334
HBS1-like protein	Q9Y450	1.3684	0.91335	1.49822
NDRG family member 3	Q5TH30	1.3684	0.91335	1.49822
Saccharopine dehydrogenase-like oxidoreductase	Q8NBX0	1.3684	0.91335	1.49822
Eukaryotic translation initiation factor 4B	P23588	17.364	11.6095	1.49567
Ubiquilin-2	Q9UHD9	9.53285	6.38895	1.49208
Eukaryotic translation initiation factor 4H	Q15056	3.59264	2.4132	1.48875
Lanosterol synthase	P48449	6.9755	4.6966	1.48522
Microtubule-associated protein RP/EB family member 1	Q15691	23.816	16.037	1.48507
ATP synthase subunit d, mitochondrial	O75947	5.68364	3.8459	1.47784
Calponin-2	B4DDF4	21.4025	14.5373	1.47225
60S ribosomal protein L21	P46778	12.659	8.60505	1.47111
Enhancer of rudimentary homolog	P84090	6.32945	4.3026	1.47108
Spermatogenesis-associated serine-rich protein 2	Q86XZ4	4.3051	2.93255	1.46804
Cystatin-B	P04080	3.91555	2.6729	1.46491
NEDD8-conjugating enzyme Ubc12	P61081	5.54025	3.78325	1.46442
Aspartyl/asparaginyl beta-hydroxylase	Q12797	7.24175	4.9563	1.46112
Dolichyl-diphosphooligosaccharide--protein glycosyltransferase subunit DAD1	P61803	3.7157	2.54305	1.46112
GMP synthase [glutamine-hydrolyzing]	P49915	5.21735	3.58625	1.45482
60S ribosomal protein L10a	P62906	19.7675	13.6285	1.45045
Vasodilator-stimulated phosphoprotein	P50552	17.8765	12.3255	1.45036
Translational activator GCN1	Q92616	15.406	10.629	1.44942
Dihydrolipoyl dehydrogenase, mitochondrial	P09622	9.9221	6.8456	1.44941
Methionine adenosyltransferase 2 subunit beta	Q9NZL9	3.3928	2.34605	1.44618
Actinin alpha 1 isoform b	Q1HE25	58.2675	40.295	1.44602
E3 SUMO-protein ligase RanBP2	P49792	4.0488	2.80273	1.44459
PDZ and LIM domain protein 5	Q96HC4	21.2795	14.7345	1.4442
26S proteasome non-ATPase regulatory subunit 14	O00487	4.89445	3.38923	1.44412
N-alpha-acetyltransferase 50	Q9GZZ1	2.3473	1.62967	1.44035
Clathrin interactor 1	B7Z6F8	7.96435	5.5428	1.43688
S-adenosylmethionine synthase isoform type-2	P31153	10.112	7.04265	1.43583
Tumor protein D52-like 2	Q5JWU6	3.6491	2.54305	1.43493
Signal transducer and activator of transcription 1-alpha/beta	P42224	11.4801	8.01855	1.43169
Transmembrane 9 superfamily member 4	Q92544	1.9578	1.37005	1.429
ATP synthase subunit gamma, mitochondrial	P36542	4.18205	2.93255	1.42608
Annexin A2	P07355	94.3085	66.3025	1.4224
Heparin-binding protein HBp15	Q7Z4W8	11.6805	8.21565	1.42174
Homogentisate 1,2-dioxygenase	Q93099	11.1575	7.8935	1.4135
60S ribosomal protein L32	F8W727	6.45275	4.56675	1.41299
Medium-chain specific acyl-CoA dehydrogenase, mitochondrial	P11310	3.59264	2.54305	1.41273
Collagen alpha-1(XVIII) chain	F8WDA7	4.96105	3.51905	1.40977
60S ribosomal protein L15	P61313	9.18925	6.5235	1.40864
40S ribosomal protein S7	P62081	12.126	8.60955	1.40844
Single-stranded DNA binding protein 1	Q567R6	17.62	12.518	1.40757
BRCA2 and CDKN1A-interacting protein	Q9P287	2.93665	2.08635	1.40755
60S ribosomal protein L9	P32969	13.571	9.71555	1.39683
3-ketoacyl-CoA thiolase, peroxisomal	P09110	27.332	19.6235	1.39282
Serpin H1	P50454	17.0305	12.2585	1.38928
Methionine aminopeptidase 2	P50579	7.96435	5.73517	1.38868
NADPH--cytochrome P450 reductase	P16435	7.57505	5.4756	1.38342
Yorkie homolog	P46937	1.89115	1.37005	1.38035
FK506-binding protein 15	Q5T1M5	1.43505	1.04317	1.37566
Ribonuclease inhibitor	P13489	9.91175	7.23955	1.36911
ADP-ribosylation factor 1	P84077	11.8595	8.677	1.36677
Sodium/potassium-transporting ATPase subunit alpha-1	P05023	46.2075	33.9015	1.36299
Prolyl 3-hydroxylase 1	Q32P28	3.4594	2.54305	1.36034
60S ribosomal protein L18	Q07020	16.375	12.0615	1.35763
Ras-related protein Rab-21	Q9UL25	3.0033	2.21623	1.35514
Eukaryotic translation initiation factor 2 subunit 1	P05198	11.4238	8.47525	1.3479
COMT protein	Q9BWC7	1.56825	1.173	1.33696
Syndecan-4	P31431	1.56825	1.173	1.33696
CAAX prenyl protease 1 homolog	O75844	6.52935	4.8891	1.33549
NADH dehydrogenase [ubiquinone] flavoprotein 2, mitochondrial	P19404	3.91555	2.93255	1.3352
Rho GTPase-activating protein 5	Q13017	1.82455	1.37005	1.33174
Heat shock 70 kDa protein 4	P34932	31.904	23.9975	1.32947
Heterogeneous nuclear ribonucleoprotein A0	Q13151	9.7889	7.36955	1.32829
Alpha-adducin	P35611	15.662	11.802	1.32706
Protein disulfide-isomerase A4	P13667	58.7435	44.333	1.32505
EIF5 protein	Q6IBU0	8.2873	6.2591	1.32404
Proteasome subunit alpha type-6	P60900	16.831	12.715	1.32371
Alpha-taxilin	P40222	2.4139	1.8267	1.32145
Drebrin	Q16643	27.998	21.1905	1.32125
Histone deacetylase 2	Q92769	6.719	5.0861	1.32105
Nuclear pore complex protein Nup214	P35658	6.5959	5.0189	1.31421
Flap endonuclease 1	P39748	12.8485	9.78255	1.31342
Ezrin	P15311	24.206	18.4505	1.31194
Importin subunit alpha-4	O00629	1.3684	1.04317	1.31176
U1 small nuclear ribonucleoprotein 70 kDa	P08621	7.76455	5.937	1.30782
Heat shock protein 75 kDa, mitochondrial	Q12931	12.2695	9.3886	1.30685
Cytoplasmic dynein 1 heavy chain 1	Q14204	86.1775	66.003	1.30566
60S ribosomal protein L29	P47914	3.6593	2.80273	1.30562
RNA-binding protein 14	Q96PK6	13.4484	10.302	1.30542
Selenide, water dikinase 1	Q5T5U9	3.91555	2.9997	1.30531
Golgi reassembly-stacking protein 2	Q9H8Y8	6.12965	4.6966	1.30512
Glutathione S-transferase omega-1	P78417	7.63125	5.86965	1.30012
Heterogeneous nuclear ribonucleoprotein U-like protein 2	Q1KMD3	4.82785	3.7161	1.29917
60S ribosomal protein L27	P61353	7.17515	5.5428	1.2945
Pyruvate carboxylase, mitochondrial	P11498	41.436	32.07	1.29205
60S ribosomal protein L13	P26373	18.266	14.1526	1.29065
Fragile X mental retardation syndrome-related protein 1	P51114	4.628	3.58625	1.29048
40S ribosomal protein S17-like	P0CW22	20.4235	15.8445	1.289
Ras-related protein Rab-8A	P61006	16.4415	12.7778	1.28673
Proteasome subunit beta type-4	P28070	6.46275	5.0235	1.2865
Ras-related protein Rap-1b	P61224	7.44165	5.80245	1.2825
Vinculin	P18206	37.4545	29.3435	1.27642
Small nuclear ribonucleoprotein-associated proteins B and B'	P14678	6.0732	4.75925	1.27608
Phosphatidylinositide phosphatase SAC1	Q9NTJ5	6.7856	5.34575	1.26934
Glycine amidinotransferase, mitochondrial	P50440	13.305	10.4991	1.26726
Gelsolin	P06396	4.6946	3.7161	1.26331
Transitional endoplasmic reticulum ATPase	P55072	113.015	89.718	1.25967
Cleft lip and palate transmembrane protein 1	O96005	4.10525	3.2594	1.25951
Vesicle-associated membrane protein-associated protein A	Q9P0L0	12.0695	9.58555	1.25913
Signal transducer and activator of transcription 3	P40763	2.87005	2.2834	1.25692
Myosin light polypeptide 6	P60660	14.2275	11.3496	1.25357
Coiled-coil domain-containing protein 50	Q8IVM0	2.93665	2.34605	1.25174
Catenin delta-1	E9PIE5	10.9013	8.7349	1.24801
60S ribosomal protein L27a	P46776	4.628	3.7161	1.24539
Transmembrane emp24 domain-containing protein 10	P49755	3.0033	2.4132	1.24453
14-3-3 protein beta/alpha	P31946	21.9915	17.6761	1.24414
B-cell receptor-associated protein 31	P51572	8.3539	6.7158	1.24392
Isocitrate dehydrogenase [NADP], mitochondrial	P48735	21.7355	17.4745	1.24384
Complement component 1 Q subcomponent-binding protein, mitochondrial	Q07021	5.6735	4.56675	1.24235
Mitochondrial-processing peptidase subunit beta	O75439	2.02439	1.62967	1.2422
Regulation of nuclear pre-mRNA domain-containing protein 1B	Q9NQG5	2.02439	1.62967	1.2422
Thiosulfate sulfurtransferase	Q16762	5.09435	4.10555	1.24084
40S ribosomal protein S6	P62753	17.8765	14.412	1.24039
40S ribosomal protein S5	P46782	19.245	15.518	1.24017
POTE ankyrin domain family member E	Q6S8J3	94.118	75.8975	1.24007
Ubiquitin-conjugating enzyme E2 N	P61088	3.7157	2.9997	1.23869
Aspartate aminotransferase	B7Z7E9	17.3535	14.018	1.23794
Proliferating cell nuclear antigen	Q6FI35	19.178	15.585	1.23054
Cullin-2	Q13617	2.80345	2.2834	1.22775
Annexin A4	P09525	57.0215	46.4865	1.22662
Stomatin-like protein 2	Q9UJZ1	6.39615	5.21595	1.22627
3-hydroxyacyl-CoA dehydratase 3	B4DRF4	6.719	5.48	1.22609
Intercellular adhesion molecule 1	P05362	9.7324	7.95135	1.22399
Protein TBRG4	Q969Z0	1.43505	1.173	1.2234
PSME2 protein	Q6FHK9	2.54714	2.08635	1.22086
Cytoskeletal tropomyosin TM30	Q8NI98	6.12965	5.0235	1.2202
tRNA-splicing ligase RtcB homolog	Q9Y3I0	5.8067	4.75925	1.22009
Catalase	P04040	7.63125	6.2591	1.21922
Ras-related protein Rab-14	P61106	15.729	12.975	1.21225
Myosin-9	P35579	212.27	175.21	1.21152
Alpha-1-antitrypsin	P01009	8.99975	7.4321	1.21093
40S ribosomal protein S3a	P61247	29.5	24.3825	1.20988
Glucose-6-phosphate 1-dehydrogenase	P11413	5.28395	4.36975	1.20921
Obg-like ATPase 1	Q9NTK5	9.0665	7.4993	1.20898
Carbonyl reductase [NADPH] 1	P16152	7.5645	6.2591	1.20856
ATP-dependent RNA helicase DDX1	Q92499	5.6735	4.6966	1.208
Aconitase 2, mitochondrial	A2A274	21.1465	17.537	1.20582
Eukaryotic initiation factor 4A-I	P60842	45.2855	37.6175	1.20384
26S proteasome non-ATPase regulatory subunit 7	P51665	9.46595	7.8888	1.19992
40S ribosomal protein S18	Q5GGW2	2.3473	1.95655	1.19971
Chloride channel CLIC-like protein 1	Q96S66	5.55045	4.62945	1.19894
Heat shock 70 kDa protein 1A/1B	P08107	58.867	49.227	1.19583
Transgelin-2	P37802	28.255	23.666	1.19391
Valine--tRNA ligase	P26640	26.6865	22.368	1.19307
NADP-dependent malic enzyme	P48163	4.5049	3.78325	1.19075
Probable ATP-dependent RNA helicase DDX17	Q92841	34.128	28.6895	1.18956
7-dehydrocholesterol reductase	Q9UBM7	10.701	8.99905	1.18913
Serine/threonine-protein phosphatase 2A 65 kDa regulatory subunit A alpha isoform	P30153	14.417	12.1285	1.18869
3-hydroxyisobutyrate dehydrogenase, mitochondrial	P31937	8.2873	6.97545	1.18807
Procollagen-proline, 2-oxoglutarate 4-dioxygenase (Proline 4-hydroxylase), alpha polypeptide I	Q5VSQ6	12.859	10.8261	1.18778
Heterogeneous nuclear ribonucleoprotein D0	Q14103	16.8975	14.282	1.18313
Transaldolase	P37837	10.1783	8.60955	1.18221
Secretory carrier-associated membrane protein 3	O14828	5.16094	4.36975	1.18106
tRNA methyltransferase 112 homolog	Q9UI30	3.4594	2.93255	1.17966
Coatomer subunit alpha	P53621	23.227	19.695	1.17933
Putative helicase MOV-10	Q9HCE1	8.61	7.3023	1.17908
Eukaryotic translation initiation factor 4 gamma 1	Q04637	41.17	34.9535	1.17785
Vigilin	Q00341	16.9541	14.412	1.17638
V-type proton ATPase subunit E 1	P36543	3.52605	2.9997	1.17547
4F2 cell-surface antigen heavy chain	F5GZS6	7.5082	6.38895	1.17519
Translationally-controlled tumor protein	P13693	6.9755	5.937	1.17492
Annexin	A6NN80	12.0695	10.302	1.17157
40S ribosomal protein S21	P63220	7.6979	6.58595	1.16884
Ras GTPase-activating protein-binding protein 1	Q13283	23.227	19.883	1.16818
Aflatoxin B1 aldehyde reductase member 2	O43488	1.3684	1.173	1.16658
RNA-binding protein 12	Q9NTZ6	1.3684	1.173	1.16658
ADP-ribosylation factor 4	P18085	6.842	5.86965	1.16566
60S ribosomal protein L37a	P61513	3.19295	2.74005	1.16529
Serine/threonine-protein phosphatase 2A catalytic subunit alpha isoform	P67775	6.90875	5.937	1.16368
Band 4.1-like protein 2	O43491	25.195	21.8395	1.15364
Zyxin	Q15942	14.427	12.5135	1.15291
Parathymosin	P20962	8.99975	7.82605	1.14997
Fatty acid desaturase 2	O95864	6.20664	5.41295	1.14663
Cytosolic non-specific dipeptidase	Q96KP4	11.8799	10.369	1.14571
Sorting nexin-6	Q9UNH7	1.0455	0.91335	1.14469
Leucine-rich repeat-containing protein 47	Q8N1G4	7.375	6.45615	1.14232
Phosphoacetylglucosamine mutase	O95394	5.28395	4.62945	1.14138
T-complex protein 1 subunit zeta	P40227	44.496	38.992	1.14116
Ethanolamine-phosphate cytidylyltransferase	Q99447	4.7612	4.17275	1.14102
Ran GTPase-activating protein 1	P46060	13.3815	11.7346	1.14035
Elongation factor 1-delta	P29692	21.013	18.4505	1.13889
Proteasome subunit beta type-6	P28072	8.6768	7.62915	1.13732
Vesicle-trafficking protein SEC22b	O75396	14.75	12.975	1.1368
Small glutamine-rich tetratricopeptide repeat-containing protein alpha	O43765	7.1085	6.2591	1.13571
PDCD6IP protein	Q6NUS1	20.6135	18.1905	1.1332
Vesicular integral-membrane protein VIP36	Q12907	4.5049	3.97573	1.1331
Chromobox protein homolog 3	Q13185	21.9255	19.3635	1.13231
Nuclease-sensitive element-binding protein 1	P67809	44.8295	39.646	1.13074
Proteasome subunit beta type-2	P49721	5.08415	4.4996	1.12991
LETM1 and EF-hand domain-containing protein 1, mitochondrial	O95202	4.63819	4.10555	1.12974
Phosphatidylinositol-binding clathrin assembly protein	Q13492	3.59264	3.19675	1.12384
Thioredoxin-dependent peroxide reductase, mitochondrial	P30048	7.25214	6.45615	1.12329
Short/branched chain specific acyl-CoA dehydrogenase, mitochondrial	P45954	4.17185	3.7161	1.12264
Serum paraoxonase/arylesterase 2	Q15165	5.4172	4.8264	1.12241
T-complex protein 1 subunit gamma	P49368	47.12	41.987	1.12225
Insulin-like growth factor 2 mRNA-binding protein 2	Q9Y6M1	14.0275	12.518	1.12059
Proteasome subunit alpha type-4	P25789	7.375	6.58595	1.11981
COP9 signalosome complex subunit 3	Q9UNS2	2.54714	2.2834	1.1155
Sodium/potassium-transporting ATPase subunit beta-3	P54709	2.61375	2.34605	1.11411
Delta-1-pyrroline-5-carboxylate synthase	P54886	16.7745	15.0565	1.1141
Thioredoxin reductase 1, cytoplasmic	Q16881	7.04175	6.3263	1.11309
Heat shock protein 105 kDa	Q92598	38.5765	34.685	1.1122
PNAS-139	Q9BXV5	2.02439	1.8267	1.10822
26S protease regulatory subunit 6B	P43686	8.81005	7.95605	1.10734
N(G),N(G)-dimethylarginine dimethylaminohydrolase 2	O95865	4.7612	4.3026	1.10659
Sialic acid synthase	Q9NR45	12.5925	11.4125	1.10339
Peptidyl-prolyl cis-trans isomerase A	Q567Q0	31.3245	28.43	1.10181
Ribosome-binding protein 1	Q9P2E9	108.488	98.6425	1.0998
Endoplasmic reticulum resident protein 44	Q9BS26	10.3119	9.3886	1.09834
Non-POU domain-containing octamer-binding protein	Q15233	23.6265	21.5125	1.09827
Aspartate aminotransferase	B3KUZ8	16.6415	15.191	1.09548
Probable ATP-dependent RNA helicase DDX5	P17844	24.206	22.1035	1.09512
RNA polymerase II-associated protein 3	Q9H6T3	5.3506	4.8891	1.09439
Profilin-1	P07737	31.048	28.372	1.09432
Leucine-rich PPR motif-containing protein, mitochondrial	P42704	39.2325	35.8535	1.09424
Pyruvate kinase isozymes M1/M2	P14618	127.235	116.32	1.09384
Dipeptidyl peptidase 3	Q9NY33	49.124	44.996	1.09174
Proteasome subunit beta type-1	P20618	14.3605	13.1765	1.08985
Myosin-10	P35580	33.329	30.6505	1.08739
40S ribosomal protein S8	P62241	23.104	21.2575	1.08686
5'-3' exoribonuclease 2	Q9H0D6	5.7401	5.2831	1.0865
40S ribosomal protein S9	P46781	10.8344	9.97955	1.08566
Interleukin enhancer-binding factor 3	Q12906	18.3425	16.9505	1.08212
Elongation factor 1-alpha 1	P68104	123.05	113.785	1.08143
Integrin alpha-V	P06756	7.96435	7.36485	1.0814
Histidine triad nucleotide-binding protein 1	P49773	5.21735	4.8264	1.081
Dihydropyrimidinase-related protein 2	Q16555	11.347	10.4991	1.08076
Na(+)/H(+) exchange regulatory cofactor NHE-RF1	O14745	8.3539	7.75895	1.07668
Actin-related protein 3	P61158	19.378	17.998	1.07668
60S ribosomal protein L3	P39023	32.36	30.0595	1.07653
60S ribosomal protein L30	P62888	3.7157	3.4564	1.07502
Coatomer subunit beta'	P35606	11.347	10.5661	1.07391
Mannose-1-phosphate guanyltransferase alpha	Q96IJ6	2.87005	2.6729	1.07376
GBF1 protein	Q149P0	6.6524	6.1965	1.07357
Histone H1.2	P16403	12.726	11.8644	1.07262
Sorting nexin-5	Q9Y5X3	6.85225	6.38895	1.07252
UPF0556 protein C19orf10	Q969H8	1.9578	1.8267	1.07177
RRP12-like protein	Q5JTH9	3.1365	2.93255	1.06955
Hypoxia up-regulated protein 1	Q9Y4L1	45.475	42.5735	1.06815
Basic leucine zipper and W2 domain-containing protein 1	Q7L1Q6	3.19295	2.9997	1.06442
Drebrin-like protein	Q9UJU6	9.1328	8.60955	1.06078
Heterogeneous nuclear ribonucleoprotein A/B	Q99729	8.021	7.5619	1.06071
Protein transport protein Sec24C	P53992	10.3015	9.72	1.05983
Insulin-like growth factor 2 mRNA-binding protein 3	O00425	21.269	20.08	1.05921
40S ribosomal protein S24	E7EPK6	7.17515	6.78305	1.05781
RPL14 protein	Q6IPH7	12.203	11.5375	1.05768
Transcription factor BTF3	P20290	12.4693	11.802	1.05654
Transcription elongation factor SPT6	Q7KZ85	5.48385	5.21595	1.05136
40S ribosomal protein S14	P62263	17.9535	17.0805	1.05111
40S ribosomal protein S13	P62277	12.4593	11.869	1.04973
Proteasome subunit alpha type-1	P25786	16.1185	15.3834	1.04779
Polyadenylate-binding protein-interacting protein 1	Q9H074	2.87005	2.74005	1.04744
E3 ubiquitin-protein ligase UBR4	Q5T4S7	1.43505	1.37005	1.04744
Lung cancer-related protein 9	Q56VW8	1.43505	1.37005	1.04744
Serpin B6	P35237	1.43505	1.37005	1.04744
Protein transport protein Sec23A	Q15436	16.308	15.585	1.04639
Ubiquitin-associated protein 2-like	Q14157	10.3015	9.84525	1.04634
Kinesin-1 heavy chain	P33176	29.357	28.099	1.04477
Protein arginine N-methyltransferase 1	Q99873	13.6943	13.109	1.04464
Coronin-1B	Q9BR76	15.985	15.321	1.04334
60S ribosomal protein L23a	P62750	16.185	15.518	1.04298
RNA-binding protein 4	Q9BWF3	4.96105	4.75925	1.0424
N-acetylglucosamine-6-sulfatase	P15586	6.7856	6.51875	1.04094
U2 small nuclear ribonucleoprotein A'	P09661	6.6524	6.3935	1.04049
Elongation factor Tu, mitochondrial	P49411	24.073	23.147	1.04001
Nuclear transport factor 2	P61970	3.4594	3.32655	1.03994
ATP-binding cassette sub-family E member 1	P61221	12.0028	11.542	1.03992
Threonine--tRNA ligase, cytoplasmic	P26639	12.0028	11.542	1.03992
Lon protease homolog, mitochondrial	P36776	3.59264	3.4564	1.03942
Src substrate cortactin	Q14247	17.687	17.0175	1.03934
Heterogeneous nuclear ribonucleoprotein K	P61978	51.9475	50.0055	1.03884
Cathepsin D	P07339	30.6685	29.5365	1.03833
14-3-3 protein theta	P27348	26.943	25.954	1.03811
General vesicular transport factor p115	O60763	16.7075	16.109	1.03715
RNA-binding protein FUS	P35637	21.469	20.7335	1.03547
Hematological and neurological expressed 1 protein	Q9UK76	3.98215	3.8459	1.03543
Thioredoxin-related transmembrane protein 1	Q9H3N1	3.98215	3.8459	1.03543
Melanoma-associated antigen D2	Q9UNF1	3.78235	3.6534	1.0353
Poly(rC)-binding protein 1	Q15365	29.3665	28.3675	1.03522
Serine/arginine repetitive matrix protein 2	Q9UQ35	10.8448	10.4944	1.03339
RNA-binding protein Raly	Q9UKM9	4.23845	4.10555	1.03237
Ran-specific GTPase-activating protein	P43487	13.0485	12.648	1.03167
Peroxiredoxin-5, mitochondrial	P30044	8.94345	8.6723	1.03127
Tripeptidyl peptidase II	Q5VZU9	6.6524	6.45615	1.0304
Ras-related protein Rab-1B	Q9H0U4	30.3355	29.4775	1.02911
Structural maintenance of chromosomes protein 4	Q9NTJ3	2.3473	2.2834	1.02798
Cofilin-1	P23528	38.2335	37.3	1.02503
Acetyl-CoA acetyltransferase, cytosolic	Q9BWD1	32.9495	32.1505	1.02485
Glutathione S-transferase kappa 1	Q9Y2Q3	2.87005	2.80273	1.02402
40S ribosomal protein S19	P39019	24.206	23.666	1.02282
Proliferation-associated protein 2G4	Q9UQ80	23.2935	22.8245	1.02055
Heterogeneous nuclear ribonucleoprotein H3	P31942	10.3782	10.1721	1.02027
Coatomer subunit gamma-1	Q9Y678	23.9395	23.4785	1.01963
Proteasome activator complex subunit 1	Q06323	7.24175	7.11	1.01853
Proteasome subunit beta type-3	P49720	7.76455	7.62915	1.01775
Proteasome subunit beta type-7	Q99436	7.76455	7.62915	1.01775
Beta-lactamase-like protein 2	Q53H82	3.84895	3.78325	1.01737
40S ribosomal protein S28	P62857	4.23845	4.17275	1.01575
Protein ERGIC-53	P49257	4.4383	4.36975	1.01569
60S acidic ribosomal protein P2	P05387	18.3225	18.1326	1.01048
Peptidyl-prolyl cis-trans isomerase B	P23284	20.6135	20.4115	1.0099
UMP-CMP kinase	P30085	20.2905	20.147	1.00712
Chloride intracellular channel protein 1	O00299	31.8475	31.6265	1.00699
Glyoxylate reductase/hydroxypyruvate reductase	Q9UBQ7	11.3574	11.2826	1.00663
Class IVb beta tubulin	Q8IWP6	210.1	208.78	1.00632
Transcription intermediary factor 1-beta	Q13263	39.535	39.3145	1.00561
Tubulin beta-2A chain	Q13885	166.45	165.75	1.00422
Protein DJ-1	Q99497	19.8345	19.753	1.00413
Elongation factor 2	P13639	151.305	150.945	1.00238
Cytoplasmic FMR1-interacting protein 1	Q7L576	1.0455	1.04317	1.00223
Symplekin	Q92797	1.0455	1.04317	1.00223
Tubulin alpha-1C chain	Q9BQE3	101.909	101.73	1.00176
Translocon-associated protein subunit alpha	P43307	3.0033	2.9997	1.0012
Ubiquitin fusion degradation protein 1 homolog	Q92890	3.0033	2.9997	1.0012
Nuclear cap-binding protein subunit 1	Q09161	5.3506	5.34575	1.00091
Clathrin heavy chain 1	Q00610	87.6445	87.574	1.00081
cAMP-dependent protein kinase type I-alpha regulatory subunit	P10644	3.84895	3.8459	1.00079
Thioredoxin domain-containing protein 5	Q8NBS9	7.83115	7.82605	1.00065
Cyclin-dependent kinase 1	P06493	5.6735	5.6726	1.00016
Microsomal triglyceride transfer protein large subunit	P55157	21.9716	21.974	0.999889
Protein canopy homolog 2	Q9Y2B0	4.17185	4.17275	0.999784
MARCKS-related protein	P49006	4.628	4.62945	0.999687
Alpha-soluble NSF attachment protein	P54920	0.9123	0.91335	0.99885
Cytochrome b5 type B	H3BUX2	0.9123	0.91335	0.99885
Septin-11	Q9NVA2	0.9123	0.91335	0.99885
U3 small nucleolar ribonucleoprotein protein MPP10	O00566	0.9123	0.91335	0.99885
UBX domain-containing protein 1	Q04323	0.9123	0.91335	0.99885
Zinc finger CCCH domain-containing protein 18	Q86VM9	0.9123	0.91335	0.99885
Charged multivesicular body protein 5	Q9NZZ3	1.82455	1.8267	0.998823
Platelet-activating factor acetylhydrolase IB subunit alpha	P43034	3.6491	3.6534	0.998823
Epididymal secretory protein E1	P61916	1.3684	1.37005	0.998796
Protein FAM98B	Q52LJ0	1.3684	1.37005	0.998796
Tubulin beta chain	P07437	207.305	207.865	0.997306
Nascent polypeptide-associated complex subunit alpha	Q13765	14.817	14.864	0.996838
Proteasome subunit alpha type-2	P25787	15.1395	15.191	0.99661
Serine/arginine-rich splicing factor 1	Q07955	10.5784	10.6242	0.995684
40S ribosomal protein S27	P42677	13.7611	13.8255	0.995335
Tropomyosin alpha-4 chain	P67936	31.724	31.8865	0.994904
Hsp90 co-chaperone Cdc37	Q16543	18.399	18.5175	0.993601
Eukaryotic translation initiation factor 3 subunit H	O15372	8.74345	8.80215	0.993331
40S ribosomal protein S3	P23396	38.5	38.7905	0.992511
Minor histocompatibility antigen H13	Q8TCT9	12.859	12.975	0.99106
Proteasomal ubiquitin receptor ADRM1	Q16186	13.0485	13.172	0.990624
Staphylococcal nuclease domain-containing protein 1	Q7KZF4	36.5315	36.91	0.989745
Aspartate--tRNA ligase, cytoplasmic	P14868	11.7465	11.869	0.989675
Protein lin-28 homolog B	Q6ZN17	11.2905	11.4125	0.989306
Nucleophosmin	P06748	44.1165	44.602	0.989115
Histidine triad nucleotide-binding protein 2, mitochondrial	Q9BX68	5.6069	5.6726	0.988418
Omega-amidase NIT2	Q9NQR4	9.2662	9.3886	0.986963
Signal recognition particle 72 kDa protein	O76094	4.7612	4.8264	0.986491
Serine/arginine-rich splicing factor 7	Q16629	4.4383	4.4996	0.986377
6-phosphofructokinase, liver type	P17858	3.98215	4.04295	0.984961
C-1-tetrahydrofolate synthase, cytoplasmic	P11586	9.98895	10.1721	0.982
Striatin-3	Q13033	6.26285	6.38895	0.980263
Methionine--tRNA ligase, cytoplasmic	P56192	21.1465	21.5845	0.979708
Protein phosphatase 1G	O15355	9.0665	9.2588	0.979231
SH3-containing Grb-2-like 1 protein	Q9UQD4	9.0665	9.2588	0.979231
Delta(24)-sterol reductase	Q15392	5.87335	5.99945	0.978981
ATP-dependent RNA helicase DDX3X	B5BTY4	26.553	27.127	0.97884
V-type proton ATPase subunit B, brain isoform	P21281	11.5468	11.802	0.978377
Transportin-1	Q92973	8.41025	8.60955	0.976851
Microtubule-actin cross-linking factor 1, isoforms 1/2/3/5	Q9UPN3	2.48055	2.54305	0.975423
14-3-3 protein epsilon	P62258	26.6865	27.3915	0.974262
UV excision repair protein RAD23 homolog B	P54727	16.5745	17.0131	0.97422
Myristoylated alanine-rich C-kinase substrate	P29966	38.71	39.7755	0.973212
G patch domain and KOW motifs-containing protein	Q92917	6.85225	7.04265	0.972965
Tubulin beta-3 chain	Q13509	110.35	113.52	0.972075
Developmentally-regulated GTP-binding protein 1	Q9Y295	6.519	6.7158	0.970696
Heterogeneous nuclear ribonucleoprotein U	Q00839	78.578	81.1085	0.968801
60S ribosomal protein L11	P62913	7.76455	8.01855	0.968323
Glutathione S-transferase P	P09211	56.4325	58.2975	0.968009
6-phosphofructokinase, muscle type	P08237	5.99625	6.1965	0.967683
Tubulin alpha-1B chain	P68363	119.53	123.57	0.967306
Golgi apparatus protein 1	Q92896	7.375	7.62915	0.966687
Platelet-activating factor acetylhydrolase IB subunit beta	P68402	1.89115	1.95655	0.966574
Ubiquitin-like modifier-activating enzyme 1	P22314	27.076	28.0405	0.965603
Electron transfer flavoprotein subunit beta	P38117	28.2645	29.272	0.965581
60 kDa heat shock protein, mitochondrial	P10809	174.89	181.885	0.961542
Insulin-like growth factor 2 mRNA-binding protein 1	Q9NZI8	35.3635	36.8385	0.95996
Lysine--tRNA ligase	Q15046	8.8766	9.2635	0.958234
Annexin	B2R657	9.9221	10.3646	0.957311
Hsp70-binding protein 1	Q9NZL4	2.87005	2.9997	0.956779
Importin-7	O95373	11.2802	11.802	0.955791
Glypican 3	Q8IYG2	3.98215	4.17275	0.954323
5-aminoimidazole-4-carboxamide ribonucleotide formyltransferase/IMP cyclohydrolase, isoform CRA_g	A8K202	43.7935	45.9675	0.952706
Phosphate carrier protein, mitochondrial	Q00325	3.84895	4.04295	0.952015
BAF53A protein	Q6FI97	3.6593	3.8459	0.951481
6-phosphogluconate dehydrogenase, decarboxylating	P52209	43.0045	45.2465	0.950449
Delta(3,5)-Delta(2,4)-dienoyl-CoA isomerase, mitochondrial	Q13011	9.65555	10.1675	0.949644
Adaptor-related protein complex 1, gamma 1 subunit	Q8IY97	3.7157	3.91305	0.949566
Phosphoglycerate mutase 1	P18669	22.5145	23.7295	0.948798
ATP-dependent RNA helicase A	Q08211	36.5315	38.5395	0.947898
ATP synthase subunit alpha, mitochondrial	P25705	42.902	45.43	0.944354
Actin, cytoplasmic 1	P60709	228.245	241.805	0.943922
Nucleoprotein TPR	P12270	16.6512	17.667	0.942506
Proteasome subunit alpha type	Q5U0A0	16.375	17.4115	0.94047
26S proteasome non-ATPase regulatory subunit 1	Q99460	18.076	19.234	0.939794
FWP004	Q5QTS3	5.7401	6.1293	0.936502
F-actin-capping protein subunit alpha-1	P52907	11.6032	12.3931	0.936271
Endoplasmin	P14625	113.17	120.885	0.936183
Adenylyl cyclase-associated protein	D3DPU2	25.441	27.1945	0.93552
14-3-3 protein zeta/delta	P63104	44.5065	47.597	0.935069
Splicing factor U2AF 35 kDa subunit	Q01081	4.5049	4.8264	0.933387
Heme-binding protein 1	Q9NRV9	6.7856	7.3023	0.929241
14-3-3 protein sigma	P31947	7.63125	8.22	0.928376
Far upstream element-binding protein 1	Q96AE4	16.375	17.667	0.926869
14-3-3 protein gamma	P61981	21.725	23.4785	0.925315
T-complex protein 1 subunit beta	P78371	72.2485	78.1805	0.924124
Transcription elongation factor SPT5	O00267	9.98895	10.8213	0.923087
DNA-(apurinic or apyrimidinic site) lyase	P27695	17.487	18.974	0.92163
Tubulin beta-6 chain	Q9BUF5	68.312	74.2005	0.920641
Apolipoprotein E	P02649	10.1783	11.0856	0.918159
HSPC027	Q9Y6E3	10.768	11.7346	0.917628
Alpha-enolase	P06733	122.875	134.265	0.915168
Serine/threonine-protein phosphatase 2A activator	Q15257	4.17185	4.56675	0.913527
Protein PRRC1	Q96M27	4.0488	4.4324	0.913455
Calreticulin	P27797	53.7625	58.947	0.912048
Proteasome subunit alpha type-3	P25788	5.94	6.51875	0.911218
60S ribosomal protein L10	P27635	11.8135	12.975	0.910482
Splicing factor 3A subunit 1	Q15459	10.5013	11.6047	0.904914
Vesicle transport protein GOT1B	Q9Y3E0	2.4139	2.6729	0.903102
Heterogeneous nuclear ribonucleoprotein A1	P09651	37.188	41.208	0.902446
Aminoacyl tRNA synthase complex-interacting multifunctional protein 2	Q13155	6.46275	7.17245	0.901052
Paraspeckle component 1	Q8WXF1	8.62055	9.58105	0.89975
Hsc70-interacting protein	P50502	11.5468	12.845	0.898933
78 kDa glucose-regulated protein	P11021	147.62	164.225	0.898889
NAD kinase domain-containing protein 1	Q4G0N4	5.7401	6.38895	0.898442
Nicalin	Q969V3	4.5049	5.0189	0.897587
Small nuclear ribonucleoprotein G	P62308	2.2807	2.54305	0.896836
Ribosomal protein S27a	Q5RKT7	65.586	73.1525	0.896565
Probable ATP-dependent RNA helicase DDX6	P26196	15.5394	17.3445	0.895927
Splicing factor 3B subunit 3	Q15393	20.49	22.887	0.895268
26S protease regulatory subunit 6A	P17980	22.448	25.108	0.894058
60S ribosomal protein L5	P46777	36.685	41.074	0.893144
Ubiquitin-conjugating enzyme E2 variant 1	Q13404	5.87335	6.58595	0.8918
Sideroflexin-1	Q9H9B4	1.0455	1.173	0.891304
Unconventional myosin-Ib	O43795	1.0455	1.173	0.891304
Putative ATP-dependent RNA helicase DHX30	Q7L2E3	2.091	2.34605	0.891285
Cullin-associated NEDD8-dissociated protein 1	Q86VP6	19.701	22.1085	0.891105
Cell division control protein 42 homolog	P60953	5.8067	6.51875	0.890769
Microtubule-associated protein 4	P27816	23.96	26.93	0.889714
Protein disulfide-isomerase A3	P30101	56.509	63.567	0.888968
TAR DNA-binding protein 43	Q13148	8.2207	9.2588	0.88788
Plasminogen activator inhibitor 1 RNA-binding protein	Q8NC51	23.2935	26.2765	0.886477
Rho GDP-dissociation inhibitor 1	P52565	9.65555	10.893	0.886395
La-related protein 4	Q71RC2	4.4383	5.0189	0.884317
Phosphoglucomutase-1	P36871	16.375	18.5175	0.884299
STIP1 protein	Q3ZCU9	20.813	23.5455	0.883948
Heterogeneous nuclear ribonucleoprotein U-like protein 1	Q9BUJ2	6.85225	7.75895	0.883141
Citrate synthase	B4DJV2	5.3506	6.0621	0.882631
Isoleucine--tRNA ligase, cytoplasmic	P41252	17.5535	19.892	0.88244
Serine/arginine-rich splicing factor 6	Q13247	5.8067	6.58595	0.88168
Chloride intracellular channel protein 4	F5H1F8	2.4139	2.74005	0.880969
Alpha-fetoprotein	P02771	17.543	19.9545	0.87915
Protein transport protein Sec31A	O94979	11.6805	13.3015	0.878134
ADP/ATP translocase 3	P12236	4.11544	4.69205	0.877109
Adipose differentiation-related protein	Q5SYF3	2.80345	3.19675	0.876969
Putative pre-mRNA-splicing factor ATP-dependent RNA helicase DHX15	O43143	13.7715	15.7102	0.876593
Ubiquitin-conjugating enzyme E2 K	P61086	1.82455	2.08635	0.874518
Neutral alpha-glucosidase AB	Q14697	53.752	61.49	0.874158
Serum albumin	P02768	26.8195	30.7135	0.873215
Hydroxymethylglutaryl-CoA synthase, cytoplasmic	Q01581	35.553	40.823	0.870906
Elongation factor 1-gamma	P26641	25.1845	28.9495	0.869946
Thioredoxin-like protein 1	O43396	9.9785	11.4795	0.869241
Sarcoplasmic/endoplasmic reticulum calcium ATPase 2	P16615	25.841	29.733	0.869102
S-formylglutathione hydrolase	P10768	4.3051	4.9563	0.868612
Calnexin	P27824	29.034	33.4495	0.867995
Myotrophin	P58546	7.24175	8.34545	0.867748
60S ribosomal protein L24	P83731	3.3928	3.91305	0.867047
Retinal dehydrogenase 1	P00352	90.418	104.334	0.866621
Guanine nucleotide-binding protein subunit beta-2-like 1	P63244	31.371	36.2605	0.865156
Elongation factor 1-beta	P24534	6.6524	7.69655	0.864335
GrpE protein homolog 1, mitochondrial	Q9HAV7	5.3506	6.19185	0.864136
Eukaryotic translation initiation factor 4E	P06730	4.5049	5.21595	0.863678
Probable ATP-dependent RNA helicase DDX23	Q9BUQ8	4.89445	5.6726	0.862823
Probable ATP-dependent RNA helicase DDX46	Q7L014	3.2596	3.78325	0.861587
Pre-mRNA-processing factor 6	O94906	2.4139	2.80273	0.861269
Nucleolin	P19338	79.813	92.839	0.859693
3-ketoacyl-CoA thiolase, mitochondrial	P42765	10.3119	11.9991	0.859393
Adenosylhomocysteinase	P23526	38.6225	44.987	0.858526
Heat shock protein HSP 90-beta	P08238	162.63	189.535	0.858047
Glutamate dehydrogenase 1, mitochondrial	P00367	36.019	41.987	0.857861
60S acidic ribosomal protein P1	P05386	9.33275	10.8885	0.85712
COP9 signalosome complex subunit 6	E7EM64	2.3473	2.74005	0.856663
Lamina-associated polypeptide 2, isoforms beta/gamma	P42167	5.4172	6.3263	0.856298
Splicing factor U2AF 65 kDa subunit	P26368	3.06989	3.58625	0.856017
Inhibitor of kappa light polypeptide gene enhancer in B-cells, kinase complex-associated protein	Q8N516	7.7545	9.06655	0.855287
Radixin	P35241	23.55	27.579	0.853911
Beta-actin-like protein 2	Q562R1	54.818	64.2205	0.85359
60S ribosomal protein L36	Q9Y3U8	3.3928	3.97573	0.853379
Dolichyl-diphosphooligosaccharide--protein glycosyltransferase 48 kDa subunit	P39656	7.5645	8.86955	0.852862
Guanine nucleotide-binding protein G(I)/G(S)/G(T) subunit beta-1	P62873	5.21735	6.1293	0.851215
Thioredoxin	P10599	7.76455	9.12905	0.850532
2,4-dienoyl-CoA reductase, mitochondrial	Q16698	2.93665	3.4564	0.849627
Signal recognition particle 14 kDa protein	P37108	2.93665	3.4564	0.849627
Tropomyosin 3	Q5VU58	41.969	49.4285	0.849085
60S ribosomal protein L4	P36578	44.45	52.3515	0.849068
Treacle protein	Q13428	4.6946	5.5428	0.846973
Partner of Y14 and mago	Q9BRP8	2.48055	2.93255	0.845868
DNA damage-binding protein 1	Q16531	9.5225	11.2826	0.844002
Calcium/calmodulin-dependent protein kinase type II subunit delta	Q13557	3.19295	3.78325	0.84397
26S protease regulatory subunit 8	A8K3Z3	8.08725	9.58555	0.843692
UTP--glucose-1-phosphate uridylyltransferase	Q16851	16.908	20.0845	0.841843
Long-chain-fatty-acid--CoA ligase 4	O60488	17.287	20.541	0.841585
Galectin-3	P17931	7.5645	8.99905	0.840589
Basal cell adhesion molecule	P50895	15.3395	18.2535	0.840359
Mitochondrial-processing peptidase subunit alpha	Q10713	1.3684	1.62967	0.839677
Fatty aldehyde dehydrogenase	P51648	5.3506	6.38895	0.837477
Plastin-3	P13797	5.6735	6.78305	0.836423
Adenylosuccinate synthetase	B4E1L0	9.9221	11.8644	0.836292
RNA-binding motif protein, X chromosome	P38159	8.8766	10.6242	0.835508
Hepatoma-derived growth factor	P51858	13.7611	16.4985	0.834079
Malate dehydrogenase	Q6FHZ0	44.839	53.856	0.832572
Torsin-1A-interacting protein 1	Q5JTV8	5.7401	6.90817	0.830914
Stress-70 protein, mitochondrial	P38646	74.0065	89.114	0.83047
Heterogeneous nuclear ribonucleoprotein H	P31943	22.248	26.926	0.826265
Ubiquitin-conjugating enzyme E2 S	Q16763	4.3051	5.21595	0.825372
Actin, alpha skeletal muscle	P68133	119.313	144.654	0.824816
Histone deacetylase 1	Q13547	5.8067	7.04265	0.824505
Peroxisomal multifunctional enzyme type 2	P51659	32.683	39.646	0.824371
Acetyl-CoA acetyltransferase, mitochondrial	P24752	7.63125	9.2588	0.824216
Serine hydroxymethyltransferase, mitochondrial	P34897	20.2235	24.5795	0.822779
Procollagen-lysine,2-oxoglutarate 5-dioxygenase 1	Q02809	2.73685	3.32655	0.822729
Eukaryotic translation initiation factor 5A-1	P63241	9.65555	11.7391	0.822515
Eukaryotic translation initiation factor 2A	Q9BY44	2.091	2.54305	0.822241
Eukaryotic translation initiation factor 3 subunit G	O75821	5.6735	6.9128	0.820724
26S proteasome non-ATPase regulatory subunit 2	Q13200	16.841	20.541	0.819872
DnaJ homolog subfamily A member 1	P31689	3.52605	4.3026	0.819516
Malectin	Q14165	3.52605	4.3026	0.819516
Nicotinamide phosphoribosyltransferase	P43490	2.93665	3.58625	0.818864
Rab GDP dissociation inhibitor beta	P50395	31.448	38.4095	0.818756
CAD protein	P27708	4.3051	5.2831	0.814881
ATP synthase subunit beta, mitochondrial	P06576	38.187	46.867	0.814795
Procollagen-lysine,2-oxoglutarate 5-dioxygenase 3	O60568	2.54714	3.1296	0.813887
Glucosidase 2 subunit beta	P14314	28.9105	35.5355	0.813567
DAZ-associated protein 1	Q96EP5	3.3928	4.17275	0.813085
Dolichyl-diphosphooligosaccharide--protein glycosyltransferase subunit 2	P04844	19.245	23.6755	0.812866
Heat shock cognate 71 kDa protein	P11142	140.505	173.09	0.811745
SM-11044 binding protein, isoform CRA_b	Q96JZ5	1.9578	2.4132	0.811288
Uridine 5'-monophosphate synthase	P11172	1.9578	2.4132	0.811288
T-complex protein 1 subunit eta	Q99832	38.3765	47.4675	0.808479
Alanine--tRNA ligase, cytoplasmic	P49588	45.2855	56.1395	0.80666
L-lactate dehydrogenase A chain	P00338	30.023	37.2325	0.806365
Signal recognition particle 9 kDa protein	P49458	3.78235	4.6966	0.805338
26S protease regulatory subunit 4	P62191	9.7889	12.1913	0.802945
Hydroxysteroid dehydrogenase-like protein 2	Q6YN16	9.98895	12.4555	0.801968
Cytosol aminopeptidase	P28838	27.8755	34.815	0.800675
Rho GTPase-activating protein 1	Q07960	4.6946	5.86965	0.799809
Lactoylglutathione lyase	Q04760	1.82455	2.2834	0.79905
Transformer-2 protein homolog beta	P62995	1.82455	2.2834	0.79905
Splicing factor 3B subunit 1	O75533	18.5425	23.2095	0.798919
3-hydroxyacyl-CoA dehydrogenase type-2	Q99714	31.2475	39.189	0.797354
Endoplasmic reticulum resident protein 29	P30040	26.43	33.1895	0.796336
Glucosamine--fructose-6-phosphate aminotransferase [isomerizing] 1	Q06210	21.8585	27.5165	0.794378
Fumarate hydratase, mitochondrial	P07954	9.98895	12.5808	0.793987
Actin-related protein 2	P61160	2.48055	3.1296	0.792609
Transmembrane and coiled-coil domain-containing protein 1	Q9UM00	2.48055	3.1296	0.792609
Solute carrier family 12 member 2	P55011	4.18205	5.2785	0.79228
Kinesin light chain 2	Q9H0B6	5.16094	6.51875	0.791707
Peroxiredoxin-1	Q06830	57.924	73.1665	0.791674
UDP-glucose:glycoprotein glucosyltransferase 1	Q9NYU2	16.1185	20.4115	0.789677
Keratin, type I cytoskeletal 9	P35527	12.1463	15.3834	0.789575
Ubiquitin carboxyl-terminal hydrolase 14	P54578	19.7675	25.041	0.789405
Splicing factor 1	Q15637	5.8067	7.36485	0.788434
40S ribosomal protein SA	P08865	14.417	18.3205	0.786933
Heat shock-related 70 kDa protein 2	P54652	48.099	61.2165	0.78572
Calpastatin	E7ESM9	1.43505	1.8267	0.785597
40S ribosomal protein S2	P15880	12.1365	15.455	0.78528
Heat shock protein HSP 90-alpha	P07900	138.915	177.215	0.783878
Polyadenylate-binding protein 1	P11940	27.998	35.728	0.783643
Endothelial differentiation-related factor 1	O60869	3.98215	5.0861	0.782948
Chaperonin containing TCP1, subunit 8 (Theta), isoform CRA_a	G5E9B2	41.0365	52.4235	0.782788
Polymerase delta-interacting protein 3	Q9BY77	2.54714	3.2594	0.781475
Probable ubiquitin carboxyl-terminal hydrolase FAF-X	Q93008	2.54714	3.2594	0.781475
Heterogeneous nuclear ribonucleoproteins A2/B1	P22626	41.2465	52.8755	0.780068
Vitronectin	P04004	0.9123	1.173	0.777749
Phosphatidylethanolamine-binding protein 1	P30086	17.287	22.2335	0.77752
U1 small nuclear ribonucleoprotein A	P09012	3.84895	4.9563	0.776577
Nuclear protein localization protein 4 homolog	Q8TAT6	2.93665	3.78325	0.776224
60S ribosomal protein L12	P30050	18.922	24.387	0.775905
Proteasome subunit beta type-5	P28074	9.1328	11.8066	0.773537
Spectrin beta chain, brain 1	Q01082	51.6915	66.898	0.772691
SUMO-activating enzyme subunit 1	Q9UBE0	11.347	14.7391	0.76986
Sorting nexin-2	O60749	4.11544	5.34575	0.769853
Histone acetyltransferase type B catalytic subunit	O14929	9.1328	11.869	0.769463
Bleomycin hydrolase	Q13867	4.7612	6.1965	0.768369
60S ribosomal protein L36a	P83881	6.0066	7.82605	0.767514
NHP2-like protein 1	P55769	3.0033	3.91305	0.767509
Dynein light chain roadblock-type 1	Q9NP97	1.50164	1.95655	0.767494
60S ribosomal protein L23	P62829	15.396	20.08	0.766733
Non-specific lipid-transfer protein	P22307	6.39615	8.34545	0.766424
Lupus La protein	P05455	26.4965	34.6225	0.765297
Protein KIAA1967	Q8N163	13.5147	17.667	0.764971
Copine-1	Q99829	5.28395	6.9128	0.764372
Proteasome subunit alpha type-7	O14818	12.4593	16.306	0.764091
Protein disulfide-isomerase	P07237	56.5865	74.196	0.762662
40S ribosomal protein S23	P62266	3.3262	4.36975	0.761188
Histone H1x	Q92522	2.48055	3.2594	0.761045
Peptidyl-prolyl cis-trans isomerase NIMA-interacting 1	Q13526	2.48055	3.2594	0.761045
Peroxiredoxin-2	P32119	12.203	16.0415	0.760714
Fructose-bisphosphate aldolase A	P04075	52.148	68.8545	0.757365
Nuclear pore complex protein Nup93	Q8N1F7	1.82455	2.4132	0.756071
Eukaryotic translation initiation factor 3 subunit B	P55884	18.922	25.036	0.755792
N-alpha-acetyltransferase 15, NatA auxiliary subunit	Q9BXJ9	2.4139	3.19675	0.755111
Ornithine aminotransferase, mitochondrial	P04181	5.21735	6.9128	0.754738
Calcyclin-binding protein	Q9HB71	8.61	11.4125	0.754433
T-complex protein 1 subunit alpha	P17987	41.959	55.6785	0.753594
SEC23-interacting protein	Q9Y6Y8	1.56825	2.08635	0.751672
Isocitrate dehydrogenase [NADP] cytoplasmic	O75874	46.7105	62.1435	0.751655
Ribose-phosphate pyrophosphokinase 1	P60891	2.93665	3.91305	0.750476
Argininosuccinate lyase	P04424	1.3684	1.8267	0.74911
Cytoplasmic aconitate hydratase	P21399	1.3684	1.8267	0.74911
Myc box-dependent-interacting protein 1	O00499	1.3684	1.8267	0.74911
Serine-threonine kinase receptor-associated protein	Q9Y3F4	11.224	14.9985	0.748342
Spliceosome RNA helicase DDX39B	Q13838	9.8455	13.172	0.747457
Mannosyl-oligosaccharide glucosidase	Q13724	3.84895	5.15325	0.746898
Phosphoserine aminotransferase	Q9Y617	22.6375	30.324	0.746521
Keratin, type II cytoskeletal 1	P04264	18.0964	24.316	0.744218
Eukaryotic translation initiation factor 3 subunit E	P60228	4.5614	6.1293	0.744196
Triosephosphate isomerase	P60174	57.488	77.33	0.743411
40S ribosomal protein S12	P25398	16.3185	21.974	0.742628
Eukaryotic peptide chain release factor subunit 1	P62495	2.80345	3.78325	0.741016
26S proteasome non-ATPase regulatory subunit 6	Q15008	3.7157	5.0235	0.739664
Peroxiredoxin-6	P30041	16.2978	22.0455	0.739276
Nuclear pore complex protein Nup155	O75694	5.28395	7.17245	0.736701
THO complex subunit 4	Q86V81	8.8766	12.0615	0.735945
Polypyrimidine tract-binding protein 1	P26599	22.971	31.2325	0.735484
Prolyl 4-hydroxylase subunit alpha-2	O15460	2.3473	3.19675	0.734277
Acidic leucine-rich nuclear phosphoprotein 32 family member A	P39687	5.3506	7.3023	0.732728
Polyadenylate-binding protein 4	Q13310	17.8865	24.4495	0.731569
ATP synthase subunit O, mitochondrial	P48047	6.0066	8.211	0.731531
ATP-citrate synthase	P53396	27.732	37.9445	0.730857
Fermitin family homolog 2	B5TJY2	3.3928	4.69205	0.723095
Tubulin-specific chaperone A	O75347	10.3119	14.282	0.722018
Adenine phosphoribosyltransferase	P07741	5.87335	8.15305	0.720387
RNA polymerase II-associated factor 1 homolog	Q8N7H5	1.50164	2.08635	0.719745
Nucleoside diphosphate kinase	Q32Q12	25.5075	35.473	0.719068
Tight junction protein ZO-2	Q9UDY2	9.2662	12.9076	0.717887
Nucleolar protein 58	Q9Y2X3	5.94	8.2782	0.717547
40S ribosomal protein S30	E9PR30	1.82455	2.54305	0.717465
Calponin-3	Q15417	9.3996	13.1045	0.71728
40S ribosomal protein S25	P62851	7.89775	11.0183	0.716788
Importin-9	Q96P70	3.4594	4.8264	0.716766
Small ubiquitin-related modifier 2	P61956	2.80345	3.91305	0.716436
Ataxin-10	Q9UBB4	6.719	9.3886	0.715655
Translocon-associated protein subunit delta	P51571	2.93665	4.1101	0.714496
Protein arginine N-methyltransferase 5	O14744	0.97889	1.37005	0.714492
Polyadenylate-binding protein 2	Q86U42	4.0488	5.6726	0.713747
Actin-related protein 2/3 complex subunit 1B	O15143	2.2807	3.19675	0.713443
Dolichyl-diphosphooligosaccharide--protein glycosyltransferase subunit 1	P04843	25.528	35.7955	0.713162
Heterogeneous nuclear ribonucleoprotein M	P52272	30.5455	42.905	0.711933
Cell growth-regulating nucleolar protein	Q9NX58	4.96105	6.97545	0.711216
V-type proton ATPase catalytic subunit A	P38606	6.46275	9.12905	0.707932
60S ribosomal protein L35	P42766	3.91555	5.5428	0.706421
60S acidic ribosomal protein P0	P05388	23.6165	33.4535	0.70595
Protein NipSnap homolog 1	Q9BPW8	5.54025	7.8888	0.702293
Ubiquitin carboxyl-terminal hydrolase isozyme L3	P15374	3.98215	5.6726	0.701997
Dual specificity protein phosphatase	B2RAL9	4.6946	6.7158	0.699038
Splicing factor 3A subunit 3	Q12874	2.4139	3.4564	0.698386
Exportin-1	O14980	9.7889	14.018	0.698309
Heparan sulfate 2-O-sulfotransferase 1	Q7LGA3	1.0455	1.49985	0.69707
Peptidyl-prolyl cis-trans isomerase-like 1	Q9Y3C6	1.0455	1.49985	0.69707
Ubiquitin-like modifier-activating enzyme 5	Q9GZZ9	1.0455	1.49985	0.69707
Nucleosome assembly protein 1-like 1	P55209	9.91175	14.2195	0.697051
Importin-5	O00410	27.855	39.9725	0.696854
F-actin-capping protein subunit beta	P47756	7.04175	10.1095	0.696544
X-ray repair cross-complementing protein 5	P13010	34.6505	49.885	0.694608
Electron transfer flavoprotein subunit alpha, mitochondrial	P13804	20.7565	30.0555	0.690606
Poly(rC)-binding protein 2	Q15366	20.48	29.67	0.69026
Echinoderm microtubule-associated protein-like 4	Q9HC35	1.43505	2.08635	0.687828
TBC1 domain family member 5	Q92609	1.43505	2.08635	0.687828
Eukaryotic translation initiation factor 3 subunit I	Q13347	8.477	12.3255	0.687758
Alpha-aminoadipic semialdehyde dehydrogenase	P49419	8.5537	12.4509	0.686995
PERQ amino acid-rich with GYF domain-containing protein 2	Q6Y7W6	1.56825	2.2834	0.686805
Twinfilin-1	Q12792	3.78235	5.5428	0.68239
Bifunctional glutamate/proline--tRNA ligase	P07814	43.0815	63.254	0.681087
Protein enabled homolog	Q8N8S7	5.28395	7.75895	0.681014
N-acetyltransferase 10	Q9H0A0	3.1365	4.62945	0.67751
Glutathione S-transferase Mu 4	Q03013	2.73685	4.04295	0.676944
Mitochondrial import receptor subunit TOM70	O94826	5.16094	7.6245	0.676889
Phosphoglycerate kinase 1	P00558	23.104	34.233	0.674904
Importin subunit beta-1	Q14974	27.153	40.2325	0.674902
Cytoplasmic dynein 1 light intermediate chain 1	Q9Y6G9	9.1328	13.5615	0.673436
Alcohol dehydrogenase [NADP(+)]	P14550	4.82785	7.17245	0.67311
60S ribosomal protein L8	P62917	17.164	25.6275	0.669749
Eukaryotic initiation factor 4A-III	P38919	8.021	11.9991	0.66847
Keratin, type I cytoskeletal 10	P13645	5.2275	7.82155	0.668346
Splicing factor 3B subunit 2	Q13435	6.52935	9.78255	0.667449
Protein PRRC2A	P48634	0.9123	1.37005	0.665888
Tetratricopeptide repeat protein 38	Q5R3I4	0.9123	1.37005	0.665888
Oxysterol-binding protein 1	P22059	6.19625	9.32605	0.664402
Arginine--tRNA ligase, cytoplasmic	P54136	12.982	19.628	0.661402
Malate dehydrogenase, cytoplasmic	P40925	9.5225	14.412	0.660734
Heterogeneous nuclear ribonucleoproteins C1/C2	P07910	20.8895	31.618	0.660684
Serine/arginine repetitive matrix protein 1	Q8IYB3	3.52605	5.34575	0.659599
Phenylalanine--tRNA ligase alpha subunit	Q9Y285	7.17515	10.8885	0.658966
Transketolase	P29401	14.8065	22.498	0.658125
Growth factor receptor-bound protein 2	P62993	0.97889	1.49985	0.652659
Acidic leucine-rich nuclear phosphoprotein 32 family member E	Q9BTT0	2.93665	4.4996	0.652647
Putative RNA-binding protein Luc7-like 2	Q9Y383	6.7856	10.4318	0.650476
Glycogen phosphorylase, liver form	P06737	3.6491	5.61	0.650463
Succinyl-CoA ligase [ADP/GDP-forming] subunit alpha, mitochondrial	P53597	2.4139	3.7161	0.649579
10 kDa heat shock protein, mitochondrial	P61604	23.883	36.7715	0.649498
Putative RNA-binding protein 3	P98179	3.84895	5.93225	0.648818
Fatty acid synthase	P49327	144.92	223.53	0.648325
Epidermal growth factor receptor kinase substrate 8	Q12929	2.02439	3.1296	0.646853
Sec1 family domain-containing protein 1	Q8WVM8	19.1215	29.603	0.645931
26S proteasome non-ATPase regulatory subunit 5	B4DZM8	8.08725	12.5225	0.645815
3-mercaptopyruvate sulfurtransferase	P25325	2.73685	4.2399	0.645499
CCR4-NOT transcription complex subunit 1	A5YKK6	1.89115	2.93255	0.644882
DNA replication licensing factor MCM5	P33992	6.26285	9.71555	0.644621
Glutamine--tRNA ligase	P47897	13.438	20.868	0.643952
Cytochrome c oxidase subunit 5A, mitochondrial	P20674	3.3928	5.2785	0.642758
Zinc finger protein 638	Q14966	1.0455	1.62967	0.641539
Thyroid hormone receptor-associated protein 3	Q9Y2W1	2.091	3.2594	0.641529
Enoyl-CoA hydratase, mitochondrial	P30084	11.557	18.061	0.639884
X-ray repair cross-complementing protein 6	P12956	33.216	51.9625	0.63923
RPLP1 protein	Q6FG99	3.91555	6.1293	0.638825
ATP-dependent RNA helicase DDX19A	Q9NUU7	2.93665	4.62945	0.634341
Leucine-rich repeat-containing protein 59	Q96AG4	11.1009	17.537	0.632996
Trifunctional purine biosynthetic protein adenosine-3	P22102	9.5893	15.1956	0.63106
Serine/arginine-rich splicing factor 3	P84103	7.44165	11.802	0.630541
Chromodomain-helicase-DNA-binding protein 4	F5GWX5	1.43505	2.2834	0.628471
Spectrin alpha chain, brain	Q13813	58.78	94.162	0.624243
Protein disulfide-isomerase A6	Q15084	23.104	37.0355	0.623834
Mitochondrial import inner membrane translocase subunit TIM44	O43615	3.98215	6.38895	0.623287
GTP-binding nuclear protein Ran	P62826	5.87335	9.4512	0.62144
E3 ubiquitin-protein ligase HUWE1	Q7Z6Z7	9.33275	15.0656	0.619476
Transcription factor BTF3 homolog 4	Q96K17	3.4594	5.6054	0.617155
Ras-related protein Rab-2A	P61019	3.7157	6.0665	0.612495
Heterogeneous nuclear ribonucleoprotein R	O43390	10.1783	16.691	0.609808
T-complex protein 1 subunit delta	P50991	39.5455	65.0045	0.60835
Protein CutA	O60888	1.82455	2.9997	0.608244
Double-stranded RNA-specific adenosine deaminase	P55265	2.61375	4.3026	0.607482
Aldehyde dehydrogenase, mitochondrial	P05091	24.462	40.295	0.607073
Septin-2	Q15019	3.3262	5.48	0.606971
Superoxide dismutase [Cu-Zn]	P00441	9.33275	15.388	0.606495
60S ribosomal protein L7	P18124	10.6348	17.5415	0.606265
Aminopeptidase B	Q9H4A4	4.3051	7.11	0.605499
Far upstream element-binding protein 2	Q92945	23.6935	39.1755	0.604804
Casein kinase II subunit alpha	P68400	4.63819	7.69655	0.602632
ATP-binding cassette sub-family D member 3	E7EUE1	4.23845	7.04265	0.601826
Coatomer subunit epsilon	F5H1E1	1.3684	2.2834	0.599282
U5 small nuclear ribonucleoprotein 200 kDa helicase	O75643	5.94	9.91255	0.59924
Erlin-2	O94905	3.0033	5.0189	0.598398
Glucose-6-phosphate isomerase	P06744	19.957	33.4495	0.596631
26S proteasome non-ATPase regulatory subunit 11	O00231	12.7823	21.45	0.595911
ATP synthase subunit f, mitochondrial	P56134	1.0455	1.75955	0.594186
Propionyl-CoA carboxylase beta chain, mitochondrial	P05166	1.0455	1.75955	0.594186
Glycine--tRNA ligase	P41250	12.659	21.32	0.593762
Reticulon-4	Q9NQC3	5.0277	8.47525	0.593221
High mobility group protein B1	Q5T7C4	5.6069	9.52305	0.588771
Ubiquitin carboxyl-terminal hydrolase 5	P45974	4.82785	8.21565	0.587641
RuvB-like 1	Q9Y265	14.3505	24.4495	0.586945
Coatomer subunit delta	P48444	6.19625	10.5661	0.58643
DNA replication licensing factor MCM6	Q14566	16.4415	28.0405	0.586348
DNA-directed RNA polymerase II subunit RPB1	P24928	2.93665	5.0189	0.585118
SRA stem-loop-interacting RNA-binding protein, mitochondrial	Q9GZT3	2.93665	5.0189	0.585118
Glyceraldehyde-3-phosphate dehydrogenase	P04406	65.186	111.5	0.584628
Replication protein A 70 kDa DNA-binding subunit	P27694	5.7401	9.84525	0.583032
Superoxide dismutase [Mn], mitochondrial	P04179	2.87005	4.9563	0.579071
Destrin	P60981	8.2873	14.345	0.577713
Protein PRRC2C	Q9Y520	1.9578	3.38923	0.577654
NEDD8	Q15843	3.4594	5.99945	0.57662
EWSR1 protein	Q96FE8	10.0453	17.4745	0.574855
Ras-related protein Rab-11B	Q15907	3.84895	6.7158	0.573119
BAG family molecular chaperone regulator 2	O95816	1.0455	1.8267	0.572344
Bifunctional coenzyme A synthase	Q13057	0.52275	0.91335	0.572344
Gem-associated protein 5	Q8TEQ6	0.52275	0.91335	0.572344
Glutathione S-transferase Mu 3	P21266	0.52275	0.91335	0.572344
Huntingtin	P42858	0.52275	0.91335	0.572344
THUMP domain-containing protein 3	Q9BV44	1.56825	2.74005	0.572344
6-phosphogluconolactonase	O95336	6.12965	10.7585	0.56975
Putative ribosomal RNA methyltransferase NOP2	P46087	8.62055	15.1864	0.567649
Ubiquitin-conjugating enzyme E2 L3	P68036	1.9578	3.4564	0.566427
Programmed cell death protein 5	O14737	5.3506	9.5184	0.562132
Transcriptional repressor p66-alpha	Q86YP4	0.9123	1.62967	0.559805
Fibrinogen gamma chain	P02679	1.56825	2.80273	0.559545
Matrin-3	P43243	7.89775	14.148	0.558224
Small nuclear ribonucleoprotein component	Q8IXJ3	3.98215	7.17245	0.555201
RNA-binding protein 39	Q14498	7.76455	14.0134	0.55408
Fructose-bisphosphate aldolase C	P09972	12.2695	22.171	0.553403
Creatine kinase B-type	P12277	23.017	41.6695	0.55237
Eukaryotic translation initiation factor 5B	O60841	4.3051	7.82605	0.550099
Heterogeneous nuclear ribonucleoprotein L	P14866	15.6726	28.5555	0.548847
Zinc transporter ZIP14	Q15043	3.06989	5.6054	0.547667
DNA replication licensing factor MCM3	P25205	18.7985	34.3625	0.547064
Hydroxyacyl-coenzyme A dehydrogenase, mitochondrial	Q16836	4.3051	7.8888	0.545723
Fatty acid-binding protein, epidermal	Q01469	7.04175	12.9795	0.542527
Stathmin	P16949	26.051	48.1165	0.541415
Ras-related protein Rab-5C	P51148	7.83115	14.4745	0.541031
Laminin subunit gamma-1	P11047	2.4139	4.4996	0.53647
Zinc phosphodiesterase ELAC protein 2	Q9BQ52	1.0455	1.95655	0.534359
Multifunctional protein ADE2	P22234	12.859	24.123	0.53306
General transcription factor II-I	P78347	3.59264	6.78305	0.52965
39S ribosomal protein L12, mitochondrial	P52815	2.48055	4.69205	0.528671
Splicing factor, proline- and glutamine-rich	P23246	21.0795	40.026	0.526645
Bcl-2-associated transcription factor 1	Q9NYF8	2.091	3.97573	0.525942
Nucleolar RNA helicase 2	Q9NR30	16.1185	30.973	0.520405
Phosphoserine phosphatase	P78330	4.3051	8.28305	0.519748
Junction plakoglobin	P14923	0.9123	1.75955	0.518485
Polymerase delta-interacting protein 2	Q9Y2S7	0.9123	1.75955	0.518485
Protein SET	Q01105	6.719	12.975	0.517842
T-complex protein 1 subunit epsilon	P48643	21.659	42.126	0.514148
3'(2'),5'-bisphosphate nucleotidase 1	O95861	2.4139	4.6966	0.513968
Fatty acid-binding protein, liver	P07148	6.519	12.7826	0.509992
YTH domain family protein 2	Q9Y5A9	1.9578	3.8459	0.509062
Activated RNA polymerase II transcriptional coactivator p15	P53999	5.6171	11.0809	0.506917
Synaptic vesicle membrane protein VAT-1 homolog	Q99536	10.112	20.0175	0.50516
Angio-associated migratory cell protein	C9JG97	1.0455	2.08635	0.501114
Shootin-1	A0MZ66	1.0455	2.08635	0.501114
Gamma-adducin	Q9UEY8	1.56825	3.1296	0.501102
60S ribosomal protein L31	B7Z4C8	3.52605	7.04265	0.500671
Ribosome biogenesis protein WDR12	Q9GZL7	1.50164	2.9997	0.500597
Lysosomal protective protein	P10619	1.43505	2.8699	0.500035
D-dopachrome decarboxylase	P30046	1.89115	3.78325	0.499874
Quinone oxidoreductase	A6NN60	5.99625	12.0035	0.499542
Metastasis-associated protein MTA2	O94776	0.9123	1.8267	0.499425
Sarcosine dehydrogenase, mitochondrial	Q9UL12	0.45614	0.91335	0.499414
Septin-9	Q9UHD8	0.45614	0.91335	0.499414
Bifunctional 3'-phosphoadenosine 5'-phosphosulfate synthase 2	E7ER89	1.3684	2.74005	0.499407
Farnesyl pyrophosphate synthase	P14324	9.53285	19.1085	0.49888
Serrate RNA effector molecule homolog	Q9BXP5	4.23845	8.53785	0.496431
ELAV-like protein 1	Q15717	4.3051	8.6723	0.49642
Calcium-binding mitochondrial carrier protein Aralar2	Q9UJS0	2.61375	5.2785	0.495169
Cytoplasmic dynein 1 intermediate chain 2	F8W8S0	5.0277	10.1721	0.494266
26S protease regulatory subunit 10B	P62333	7.05205	14.2775	0.493928
26S proteasome non-ATPase regulatory subunit 3	O43242	5.48385	11.2155	0.488953
Basigin	P35613	5.4172	11.0856	0.488672
S-phase kinase-associated protein 1	P63208	3.78235	7.75895	0.487482
Asparagine--tRNA ligase, cytoplasmic	O43776	6.19625	12.715	0.487318
Heterogeneous nuclear ribonucleoprotein A3	P51991	7.17515	14.7345	0.486963
CTP synthase 1	P17812	2.3473	4.8264	0.486346
PEST proteolytic signal-containing nuclear protein	Q8WW12	6.0732	12.518	0.485157
DNA replication licensing factor MCM2	P49736	9.5225	19.628	0.485149
Ras-related protein Rab-10	P61026	4.3717	9.06175	0.482434
Acyl-CoA-binding protein	B8ZWD6	5.8067	12.0615	0.481424
Poly [ADP-ribose] polymerase 1	P09874	6.32945	13.172	0.480523
DNA-dependent protein kinase catalytic subunit	P78527	26.507	55.1635	0.480517
Histone-binding protein RBBP4	Q09028	3.91555	8.15305	0.480256
ADP-sugar pyrophosphatase	Q9UKK9	2.3473	4.8891	0.480109
Splicing factor, arginine/serine-rich 2, isoform CRA_f	Q8N220	1.50164	3.1296	0.479819
Dynamin-1-like protein	O00429	5.55045	11.6095	0.478093
Sorbitol dehydrogenase	Q00796	4.10525	8.677	0.473119
Mitochondrial fission 1 protein	Q9Y3D6	1.56825	3.32655	0.471434
Small nuclear ribonucleoprotein Sm D2	P62316	3.19295	6.78305	0.470725
Heterogeneous nuclear ribonucleoprotein Q	O60506	11.6135	24.7095	0.470001
28 kDa heat- and acid-stable phosphoprotein	Q13442	1.50164	3.19675	0.46974
Replication factor C subunit 3	P40938	0.97889	2.08635	0.469188
DNA replication licensing factor MCM7	P33993	12.203	26.0125	0.469121
Far upstream element-binding protein 3	Q96I24	4.3717	9.3214	0.468996
Eukaryotic translation initiation factor 3 subunit D	O15371	5.7401	12.2585	0.468255
Phenylalanine--tRNA ligase beta subunit	Q9NSD9	3.7157	7.95605	0.467028
Unconventional myosin-XVIIIa	Q92614	0.9123	1.95655	0.46628
Importin-4	Q8TEX9	3.91555	8.41255	0.465442
Proteasome activator complex subunit 3	P61289	9.2099	19.8205	0.464665
Cysteine and histidine-rich domain-containing protein 1	Q9UHD1	2.80345	6.0665	0.46212
Cleavage stimulation factor subunit 2	B4DUD5	2.091	4.56222	0.458329
DnaJ homolog subfamily C member 7	Q99615	2.48055	5.41295	0.458262
RuvB-like 2	Q9Y230	8.1644	17.9935	0.453742
Alcohol dehydrogenase class-3	P11766	5.0175	11.09	0.452435
Protein OS-9	Q13438	0.52275	1.173	0.445652
Spermidine synthase	P19623	1.82455	4.1101	0.443919
Titin	Q8WZ42	0.9123	2.08635	0.437271
Cadherin-17	Q12864	1.3684	3.1296	0.437244
Large neutral amino acids transporter small subunit 1	Q01650	5.55045	12.7105	0.436681
Importin subunit alpha-2	P52292	12.203	27.9735	0.436234
60S ribosomal protein L6	Q02878	4.628	10.696	0.432683
AP-3 complex subunit delta-1	O14617	0.97889	2.2834	0.428698
Transformation-related protein 14	Q597H1	2.73685	6.3935	0.428068
Gamma-glutamylcyclotransferase	O75223	1.3684	3.19675	0.42806
Prohibitin-2	Q99623	1.89115	4.4324	0.426665
Serine/threonine-protein phosphatase PP1-alpha catalytic subunit	P62136	2.4139	5.6726	0.425537
Nucleolar protein 56	O00567	2.61375	6.19185	0.422127
Cellular nucleic acid-binding protein	P62633	3.06989	7.307	0.42013
C-Jun-amino-terminal kinase-interacting protein 4	O60271	2.73685	6.5235	0.419537
Peptidyl-prolyl cis-trans isomerase FKBP4	Q02790	11.4138	27.4495	0.415811
Dolichol-phosphate mannosyltransferase	O60762	1.43505	3.4564	0.415186
Prothymosin alpha	P06454	4.17185	10.1095	0.412664
Zinc finger protein 326	Q5BKZ1	0.9123	2.21623	0.411646
Actin-related protein 2/3 complex subunit 5	O15511	1.0455	2.54305	0.411121
Cleavage and polyadenylation specificity factor subunit 5	O43809	1.0455	2.54305	0.411121
Putative rRNA methyltransferase 3	Q8IY81	3.4594	8.47525	0.408177
Glutathione synthetase	P48637	2.4139	5.93225	0.406911
Poly(U)-binding-splicing factor PUF60	Q9UHX1	4.5614	11.2779	0.404455
ATP-dependent RNA helicase DDX39A	B1Q2N1	1.56825	3.91305	0.400774
Bile salt sulfotransferase	Q06520	0.9123	2.2834	0.399536
Microsomal glutathione S-transferase 1	P10620	0.9123	2.2834	0.399536
4-trimethylaminobutyraldehyde dehydrogenase	P49189	1.3684	3.4564	0.395903
Ribosomal L1 domain-containing protein 1	O76021	2.54714	6.4515	0.394814
DNA-binding protein A	P16989	2.61375	6.653	0.392868
Sorting nexin-1	Q13596	1.3684	3.51905	0.388855
Nuclear migration protein nudC	Q9Y266	5.28395	13.691	0.385943
Catenin beta-1	B5BU28	3.06989	7.95605	0.385856
Adenylate kinase 2, mitochondrial	F8VZG5	3.98215	10.4318	0.381734
Retinol-binding protein 4	P02753	0.52275	1.37005	0.381555
WD repeat-containing protein 61	Q9GZS3	0.52275	1.37005	0.381555
NADH-cytochrome b5 reductase 3	P00387	3.0033	7.8888	0.380704
Dynamin-2	P50570	2.48055	6.58595	0.376643
Pyridoxal-dependent decarboxylase domain-containing protein 1	Q6P996	1.3684	3.6534	0.374555
Nuclear autoantigenic sperm protein	P49321	4.89445	13.172	0.37158
Leukotriene A-4 hydrolase	P09960	1.43505	3.91305	0.366734
Methylcrotonoyl-CoA carboxylase beta chain, mitochondrial	Q9HCC0	1.9578	5.34575	0.366235
Eukaryotic translation initiation factor 3 subunit A	Q14152	6.32945	17.407	0.363615
Alanyl-tRNA synthetase domain containing 1, isoform CRA_a	B4DI73	1.9578	5.41295	0.361688
Agmatinase, mitochondrial	Q9BSE5	1.50164	4.17275	0.359868
Transducin-like enhancer of split 3 splice variant 1	Q6PRX3	1.50164	4.17275	0.359868
YTH domain family protein 3	Q7Z739	0.9123	2.54305	0.358742
DNA replication licensing factor MCM4	P33991	7.24175	20.349	0.355877
Myb-binding protein 1A	Q9BQG0	5.55045	15.6475	0.354718
Aminoacyl tRNA synthase complex-interacting multifunctional protein 1	Q12904	2.091	5.93225	0.35248
Heterogeneous nuclear ribonucleoprotein D-like	O14979	2.61375	7.4321	0.351684
Ribosome maturation protein SBDS	Q9Y3A5	1.43505	4.1101	0.349152
Histone H2A	B2R5B3	4.3717	12.648	0.345644
ERO1-like protein alpha	Q96HE7	2.02439	5.86965	0.344891
CIP29 protein	Q567R9	2.3473	6.8456	0.342892
Basic leucine zipper and W2 domain-containing protein 2	Q9Y6E2	0.9123	2.6729	0.341315
Fascin	Q16658	2.4139	7.11	0.339508
Dipeptidyl peptidase 1	P53634	0.9123	2.74005	0.33295
Adenylate kinase 1	Q5T9B7	0.45614	1.37005	0.332937
Parafibromin	Q6P1J9	0.45614	1.37005	0.332937
Replication factor C subunit 1	P35251	0.45614	1.37005	0.332937
Inosine-5'-monophosphate dehydrogenase 2	P12268	9.85575	30.123	0.327184
Flavin reductase (NADPH)	P30043	1.89115	5.80245	0.325923
28S ribosomal protein S27, mitochondrial	B4DRT2	0.9123	2.80273	0.325505
Centrosomal protein of 290 kDa	O15078	0.52275	1.62967	0.320769
D-3-phosphoglycerate dehydrogenase	O43175	16.6415	51.9625	0.32026
Inosine triphosphate pyrophosphatase	Q9BY32	1.89115	5.99945	0.315221
Peroxisomal acyl-coenzyme A oxidase 1	Q15067	1.89115	5.99945	0.315221
Squalene synthase	P37268	1.43505	4.56222	0.31455
Activator of 90 kDa heat shock protein ATPase homolog 1	O95433	2.48055	7.8888	0.314439
Isochorismatase domain-containing protein 1	Q96CN7	3.1365	9.9751	0.314433
KH domain-containing, RNA-binding, signal transduction-associated protein 1	Q07666	3.59264	11.475	0.313084
60S ribosomal protein L35a	P18077	1.89115	6.0665	0.311737
Beta-galactosidase	P16278	2.87005	9.2588	0.309981
Nuclear fragile X mental retardation-interacting protein 2	Q7Z417	1.89115	6.1293	0.308543
ATP synthase subunit b, mitochondrial	P24539	1.0455	3.38923	0.308478
Platelet-activating factor acetylhydrolase IB subunit gamma	Q15102	1.0455	3.38923	0.308478
Trifunctional enzyme subunit beta, mitochondrial	P55084	2.54714	8.2782	0.307692
Cyclin-dependent kinase 11A	Q9UQ88	0.97889	3.19675	0.306214
Transforming protein RhoA	P61586	0.97889	3.19675	0.306214
H/ACA ribonucleoprotein complex subunit 4	O60832	1.89115	6.19185	0.305426
Gastric cancer multi-drug resistance protein variant	Q86WL3	0.9123	2.9997	0.30413
Acidic leucine-rich nuclear phosphoprotein 32 family member B	Q92688	1.82455	5.99945	0.30412
Diphosphomevalonate decarboxylase	P53602	3.06989	10.1765	0.301665
Tubulin--tyrosine ligase-like protein 12	Q14166	1.3684	4.56675	0.299644
L-xylulose reductase	Q7Z4W1	1.3684	4.6966	0.29136
Transferrin	Q06AH7	3.6491	12.5855	0.289945
Mevalonate kinase	Q03426	1.0455	3.6534	0.286172
Tryptophan--tRNA ligase, cytoplasmic	P23381	0.52275	1.8267	0.286172
Eukaryotic translation initiation factor 3 subunit M	Q7L2H7	0.9123	3.19675	0.285384
Ribosomal RNA processing protein 1 homolog B	Q14684	0.9123	3.2594	0.279898
U4/U6.U5 tri-snRNP-associated protein 1	O43290	0.9123	3.2594	0.279898
Beta-succinyl CoA synthetase	Q7Z503	0.45614	1.62967	0.279896
Macrophage-capping protein	P40121	0.45614	1.62967	0.279896
tRNA (cytosine(34)-C(5))-methyltransferase	Q08J23	2.4139	8.73955	0.276204
Acetyl-CoA carboxylase 1	Q13085	1.82455	6.653	0.274245
Polyglutamine-binding protein 1	O60828	1.43505	5.2785	0.271867
GDP-fucose protein O-fucosyltransferase 1	Q9H488	1.89115	7.04265	0.268528
Opioid growth factor receptor	Q9NZT2	0.52275	1.95655	0.267179
Prolow-density lipoprotein receptor-related protein 1	Q07954	0.52275	1.95655	0.267179
Pre-mRNA-processing factor 19	Q9UMS4	6.45275	24.584	0.262478
Ubiquitin carboxyl-terminal hydrolase isozyme L1	P09936	12.1365	47.078	0.257796
40S ribosomal protein S16	Q6IPX4	2.3473	9.2588	0.253521
Dedicator of cytokinesis protein 7	Q96N67	0.45614	1.8267	0.249707
Scavenger mRNA-decapping enzyme DcpS	Q96C86	0.45614	1.8267	0.249707
ATP-dependent RNA helicase DDX18	Q9NVP1	0.9123	3.7161	0.245499
Asparagine synthetase [glutamine-hydrolyzing]	P08243	0.97889	4.04295	0.242123
Phosphoenolpyruvate carboxykinase [GTP], mitochondrial	Q16822	0.97889	4.04295	0.242123
Coproporphyrinogen-III oxidase, mitochondrial	P36551	0.9123	3.78325	0.241142
Coiled-coil-helix-coiled-coil-helix domain-containing protein 2, mitochondrial	Q9Y6H1	0.9123	3.91305	0.233143
von Willebrand factor	P04275	0.45614	1.95655	0.233135
Pre-mRNA-processing factor 40 homolog A	O75400	0.97889	4.3026	0.227511
Heme oxygenase 1	P09601	0.52275	2.34605	0.222821
Heat shock protein beta-1	P04792	7.57505	34.2955	0.220876
Probable ATP-dependent RNA helicase DDX47	Q9H0S4	1.0455	4.75925	0.219677
Small nuclear ribonucleoprotein Sm D3	P62318	0.97889	4.4996	0.21755
Adenylosuccinate lyase	P30566	3.3262	16.1715	0.205683
Ubiquitin carboxyl-terminal hydrolase 7	Q93009	0.52275	2.54305	0.20556
Vesicle-fusing ATPase	P46459	0.52275	2.54305	0.20556
Arylacetamide deacetylase	P22760	0.52275	2.6729	0.195574
Puromycin-sensitive aminopeptidase	P55786	0.9123	4.8264	0.189023
Armadillo repeat-containing protein 6	Q6NXE6	0.45614	2.4132	0.189019
Cleavage and polyadenylation specificity factor subunit 1	Q10570	0.97889	5.21595	0.187672
Leucine--tRNA ligase, cytoplasmic	Q9P2J5	1.9578	10.4366	0.187591
Elongation factor Ts, mitochondrial	P43897	0.52275	2.80273	0.186515
Proactivator polypeptide	P07602	0.45614	2.54305	0.179367
Inter-alpha-trypsin inhibitor heavy chain H2	P19823	0.52275	2.93255	0.178258
Acyl-CoA synthetase family member 2, mitochondrial	B4DFQ6	0.9123	5.14872	0.177189
Prostaglandin E synthase 3	Q15185	1.3684	7.95605	0.171995
Adenylate kinase isoenzyme 4, mitochondrial	P27144	0.45614	2.6729	0.170654
Bifunctional ATP-dependent dihydroxyacetone kinase/FAD-AMP lyase (cyclizing)	Q3LXA3	1.56825	9.32605	0.168158
Notchless protein homolog 1	Q9NVX2	0.9123	5.5428	0.164592
Ras-related protein Rab-5A	P20339	1.0455	6.45615	0.161939
Isocitrate dehydrogenase [NAD] subunit beta, mitochondrial	O43837	0.52275	3.2594	0.160382
Coiled-coil domain-containing protein 47	Q96A33	0.45614	2.93255	0.155544
Pseudouridylate synthase 7 homolog	Q96PZ0	0.9123	6.0665	0.150383
Pre-mRNA 3'-end-processing factor FIP1	Q6UN15	1.0455	7.038	0.148551
Thymidine kinase, cytosolic	P04183	0.52275	3.51905	0.148549
Arginase-1	P05089	0.45614	3.19675	0.142689
CLIP-associating protein 2	O75122	0.45614	3.19675	0.142689
Fanconi anemia group I protein	Q9NVI1	0.45614	3.19675	0.142689
NAD(P)H-hydrate epimerase	Q8NCW5	0.45614	3.6534	0.124854
Monocarboxylate transporter 1	P53985	0.52275	4.69205	0.111412
Peptidyl-prolyl cis-trans isomerase FKBP11	Q9NYL4	0.52275	4.6966	0.111304
Tyrosine--tRNA ligase, cytoplasmic	P54577	0.9123	8.41255	0.108445
U4/U6.U5 tri-snRNP-associated protein 2	Q53GS9	0.45614	4.56675	0.0998828
Enoyl-CoA delta isomerase 1, mitochondrial	P42126	0.52275	5.2785	0.0990338
Translin	Q15631	0.45614	5.15325	0.088515
Rab3 GTPase-activating protein catalytic subunit	Q15042	0.52275	6.7158	0.0778388
Protein RCC2	Q9P258	0.45614	6.1293	0.0744196
1-phosphatidylinositol 4,5-bisphosphate phosphodiesterase epsilon-1	Q9P212	0	1.62967
39S ribosomal protein L11, mitochondrial	Q9Y3B7	0	1.173
Activating transcription factor 7 interacting protein, isoform CRA_f	G3V1U0	0	1.37005
Acyl-protein thioesterase 2	E9PH41	0	0.91335
ADP-ribosylation factor-like protein 6-interacting protein 1	F5GY14	0	1.37005
Aminoacylase-1	C9J6I6	0	0.91335
AMP deaminase 2	Q01433	0	1.8267
Anamorsin	Q6FI81	0	1.37005
Angiotensinogen	P01019	0	6.3935
Antigen KI-67	P46013	0	1.49985
AP-1 complex subunit mu-1	Q9BXS5	0	3.19675
Aspartyl aminopeptidase	Q9ULA0	0	1.8267
Cat eye syndrome critical region protein 5	Q9BXW7	0	0.91335
Cation-dependent mannose-6-phosphate receptor	P20645	0	0.91335
CCA tRNA nucleotidyltransferase 1, mitochondrial	Q96Q11	0	3.1296
Chromatin target of PRMT1 protein	Q9Y3Y2	0	2.80273
Chromosome 12 open reading frame 10	Q86UA3	0	1.95655
Cingulin	B9EK46	0	1.37005
Cystathionine beta-synthase	P35520	0	4.75925
Dihydropyrimidine dehydrogenase [NADP(+)]	Q12882	0	1.37005
DNA-directed RNA polymerase I subunit RPA34	O15446	0	1.173
DNAJB1 protein	Q6FI51	0	4.17275
E3 ubiquitin-protein ligase HERC2	O95714	0	0.91335
Eukaryotic peptide chain release factor GTP-binding subunit ERF3A	P15170	0	1.37005
GRIP1-associated protein 1	Q4V328	0	1.173
GTP:AMP phosphotransferase, mitochondrial	Q9UIJ7	0	1.37005
HEAT repeat-containing protein 7A	Q8NDA8	0	1.173
Helicase ARIP4	Q9Y4B4	0	1.173
Hemicentin-2	Q8NDA2	0	0.91335
Histone-lysine N-methyltransferase PRDM9	Q9NQV7	0	0.91335
Histone-lysine N-methyltransferase, H3 lysine-36 and H4 lysine-20 specific	Q96L73	0	0.91335
HIV Tat-specific factor 1	O43719	0	1.75955
Immunoglobulin superfamily member 1	Q8N6C5	0	0.91335
Inverted formin-2	Q27J81	0	1.49985
Kinesin-like protein KIF14	Q15058	0	1.173
Low-density lipoprotein receptor-related protein 1B	Q9NZR2	0	1.62967
Lysine-specific demethylase 2B	Q8NHM5	0	0.91335
Methylthioribose-1-phosphate isomerase	Q9BV20	0	2.08635
Mitochondrial import receptor subunit TOM34	Q15785	0	6.38895
mRNA cap guanine-N7 methyltransferase	O43148	0	1.8267
mRNA turnover protein 4 homolog	Q9UKD2	0	0.91335
N-acetylglucosamine-1-phosphotransferase subunits alpha/beta	Q3T906	0	1.173
NADH dehydrogenase [ubiquinone] iron-sulfur protein 3, mitochondrial	O75489	0	1.173
Nardilysin	O43847	0	0.91335
Nuclear pore complex protein Nup50	Q9UKX7	0	10.5616
Nucleoporin-like protein 2	O15504	0	1.75955
Paternally-expressed gene 3 protein	Q9GZU2	0	0.91335
Peptidyl-prolyl cis-trans isomerase NIMA-interacting 4	Q9Y237	0	4.69205
Pescadillo homolog	O00541	0	0.91335
Phenylalanine-4-hydroxylase	P00439	0	1.8267
Pinin	Q9H307	0	2.34605
Prefoldin subunit 5	Q99471	0	0.91335
Procollagen-lysine,2-oxoglutarate 5-dioxygenase 2	O00469	0	3.19675
Prohibitin	P35232	0	3.38923
Proteasome assembly chaperone 1	O95456	0	0.91335
Protein DDI1 homolog 2	Q5TDH0	0	1.49985
Protein FAM136A	Q96C01	0	1.8267
Pumilio domain-containing protein C14orf21	Q86U38	0	1.37005
Ribonucleoside-diphosphate reductase large subunit	P23921	0	4.2399
Ribosomal protein S6 kinase, 70kDa, polypeptide 2	Q9BRS0	0	1.8267
Ribosomal RNA small subunit methyltransferase NEP1	Q92979	0	0.91335
Serine/arginine-rich splicing factor 11	Q05519	0	0.91335
SH3 domain-binding glutamic acid-rich-like protein 3	Q9H299	0	2.2834
Smoothelin	P53814	0	1.173
Sodium bicarbonate cotransporter 3	Q9Y6M7	0	0.91335
Spectrin beta chain, brain 2	O15020	0	3.19675
Sterol O-acyltransferase 1	P35610	0	1.8267
SURP and G-patch domain-containing protein 2	Q8IX01	0	3.58625
Twinfilin-2	Q6IBS0	0	1.8267
U4/U6 small nuclear ribonucleoprotein Prp3	O43395	0	2.08635
Ubiquitin-conjugating enzyme E2 E1	P51965	0	2.74005
Ubiquitin-conjugating enzyme E2 O	Q9C0C9	0	1.37005
Unconventional myosin-VI	Q9UM54	0	2.74005
Ventral anterior homeobox 1	Q5SQQ9	0	1.173
Voltage-dependent anion-selective channel protein 1	P21796	0	3.51905

## Sheet: UNIQUE PEPTIDE COUNT
Identified Proteins (1462)	Taxonomy	RepID	Accession Number	7.4 HCC	7.5 HCC
10 kDa heat shock protein, mitochondrial	Eutheria	CH10_HUMAN	P61604	7	10
14-3-3 protein beta/alpha	Eutheria	1433B_HUMAN	P31946	6	3
14-3-3 protein epsilon	Amniota	1433E_HUMAN	P62258	9	6
14-3-3 protein eta	Simiiformes	1433F_HUMAN	Q04917	5	3
14-3-3 protein gamma	Amniota	1433G_HUMAN	P61981	6	3
14-3-3 protein sigma	Hominoidea	1433S_HUMAN	P31947	2	0
14-3-3 protein theta	Eutheria	1433T_HUMAN	P27348	9	6
14-3-3 protein zeta/delta	Amniota	1433Z_HUMAN	P63104	14	9
1-phosphatidylinositol 4,5-bisphosphate phosphodiesterase epsilon-1	Homo sapiens	PLCE1_HUMAN	Q9P212	1	2
2,4-dienoyl-CoA reductase, mitochondrial	Homininae	DECR_HUMAN	Q16698	2	1
26S protease regulatory subunit 10B	Amniota	PRS10_HUMAN	P62333	6	7
26S protease regulatory subunit 4	Tetrapoda	PRS4_HUMAN	P62191 (+1)	7	5
26S protease regulatory subunit 6A	Homo sapiens	PRS6A_HUMAN	P17980	11	3
26S protease regulatory subunit 6B	Eutheria	PRS6B_HUMAN	P43686	5	2
26S protease regulatory subunit 7	Eutheria	PRS7_HUMAN	P35998	6	3
26S protease regulatory subunit 8	Eutheria	A8K3Z3_HUMAN	A8K3Z3 (+1)	6	3
26S proteasome non-ATPase regulatory subunit 1	Homo sapiens	PSMD1_HUMAN	Q99460	8	6
26S proteasome non-ATPase regulatory subunit 11	Eutheria	PSD11_HUMAN	O00231	7	8
26S proteasome non-ATPase regulatory subunit 12	Catarrhini	PSD12_HUMAN	O00232	6	0
26S proteasome non-ATPase regulatory subunit 14	Eutheria	PSDE_HUMAN	O00487	1	3
26S proteasome non-ATPase regulatory subunit 2	Homininae	PSMD2_HUMAN	Q13200 (+1)	11	9
26S proteasome non-ATPase regulatory subunit 3	Homo sapiens	PSMD3_HUMAN	O43242	3	3
26S proteasome non-ATPase regulatory subunit 4	Simiiformes	Q5VWC4_HUMAN	Q5VWC4	1	2
26S proteasome non-ATPase regulatory subunit 5	Homo sapiens	B4DZM8_HUMAN	B4DZM8 (+1)	7	1
26S proteasome non-ATPase regulatory subunit 6	Hominidae	PSMD6_HUMAN	Q15008	5	0
26S proteasome non-ATPase regulatory subunit 7	Hominoidea	PSD7_HUMAN	P51665	5	4
28 kDa heat- and acid-stable phosphoprotein	Homininae	HAP28_HUMAN	Q13442	3	0
28S ribosomal protein S25, mitochondrial	Homo sapiens	B4DQG6_HUMAN	B4DQG6	0	0
28S ribosomal protein S27, mitochondrial	Homo sapiens	B4DRT2_HUMAN	B4DRT2 (+1)	1	2
3'(2'),5'-bisphosphate nucleotidase 1	Homininae	BPNT1_HUMAN	O95861	6	1
39S ribosomal protein L11, mitochondrial	Homininae	RM11_HUMAN	Q9Y3B7	0	2
39S ribosomal protein L12, mitochondrial	Homo sapiens	RM12_HUMAN	P52815	0	2
3-beta-hydroxysteroid-Delta(8),Delta(7)-isomerase	Homo sapiens	EBP_HUMAN	Q15125	1	0
3-hydroxyacyl-CoA dehydratase 3	Homo sapiens	B4DRF4_HUMAN	B4DRF4 (+1)	4	0
3-hydroxyacyl-CoA dehydrogenase type-2	Homininae	HCD2_HUMAN	Q99714	10	12
3-hydroxyisobutyrate dehydrogenase, mitochondrial	Hominoidea	3HIDH_HUMAN	P31937	1	3
3-ketoacyl-CoA thiolase, mitochondrial	Homo sapiens	THIM_HUMAN	P42765	6	4
3-ketoacyl-CoA thiolase, peroxisomal	Homininae	THIK_HUMAN	P09110	7	8
3-mercaptopyruvate sulfurtransferase	Homo sapiens	THTM_HUMAN	P25325	4	1
40S ribosomal protein S10	Eutheria	RS10_HUMAN	P46783	3	3
40S ribosomal protein S11	Amniota	RS11_HUMAN	P62280	1	2
40S ribosomal protein S12	Mammalia	RS12_HUMAN	P25398	6	5
40S ribosomal protein S13	Amniota	RS13_HUMAN	P62277	7	5
40S ribosomal protein S14	Euteleostomi	RS14_HUMAN	P62263	7	6
40S ribosomal protein S15	Euteleostomi	RS15_HUMAN	P62841	2	1
40S ribosomal protein S15a	Mammalia	RS15A_HUMAN	P62244	2	1
40S ribosomal protein S16	Homo sapiens	Q6IPX4_HUMAN	Q6IPX4	2	4
40S ribosomal protein S17-like	Simiiformes	RS17L_HUMAN	P0CW22	4	6
40S ribosomal protein S18	Euarchontoglires	Q5GGW2_HUMAN	Q5GGW2	2	1
40S ribosomal protein S19	Eutheria	RS19_HUMAN	P39019	7	8
40S ribosomal protein S2	Catarrhini	RS2_HUMAN	P15880	7	5
40S ribosomal protein S20	Eutheria	RS20_HUMAN	P60866	3	2
40S ribosomal protein S21	Eutheria	RS21_HUMAN	P63220	3	2
40S ribosomal protein S23	Sarcopterygii	RS23_HUMAN	P62266	2	2
40S ribosomal protein S24	Homo sapiens	E7EPK6_HUMAN	E7EPK6	3	2
40S ribosomal protein S25	Amniota	RS25_HUMAN	P62851	4	3
40S ribosomal protein S26	Eutheria	RS26_HUMAN	P62854	4	1
40S ribosomal protein S27	Euteleostomi	RS27_HUMAN	P42677	2	3
40S ribosomal protein S28	Amniota	RS28_HUMAN	P62857	2	2
40S ribosomal protein S3	Eukaryota	RS3_HUMAN	P23396	10	7
40S ribosomal protein S30	Homo sapiens	E9PR30_HUMAN	E9PR30	2	1
40S ribosomal protein S3a	Eutheria	RS3A_HUMAN	P61247	8	10
40S ribosomal protein S4, X isoform	Eutheria	RS4X_HUMAN	P62701	7	4
40S ribosomal protein S5	Mammalia	RS5_HUMAN	P46782	4	5
40S ribosomal protein S6	Eutheria	RS6_HUMAN	P62753	9	6
40S ribosomal protein S7	Theria	RS7_HUMAN	P62081	6	2
40S ribosomal protein S8	Eutheria	RS8_HUMAN	P62241	7	7
40S ribosomal protein S9	Eutheria	RS9_HUMAN	P46781	9	2
40S ribosomal protein SA	Hominoidea	RSSA_HUMAN	P08865	4	8
45 kDa calcium-binding protein	Homo sapiens	CAB45_HUMAN	Q9BRK5	2	2
4F2 cell-surface antigen heavy chain	Homo sapiens	F5GZS6_HUMAN	F5GZS6 (+1)	4	5
4-trimethylaminobutyraldehyde dehydrogenase	Homo sapiens	AL9A1_HUMAN	P49189	3	2
5'-3' exoribonuclease 2	Homo sapiens	XRN2_HUMAN	Q9H0D6	4	1
5-aminoimidazole-4-carboxamide ribonucleotide formyltransferase/IMP cyclohydrolase, isoform CRA_g	Homo sapiens	A8K202_HUMAN	A8K202 (+1)	14	13
60 kDa heat shock protein, mitochondrial	Homo sapiens	CH60_HUMAN	P10809	34	44
60S acidic ribosomal protein P0	Hominoidea	RLA0_HUMAN	P05388	13	10
60S acidic ribosomal protein P1	Eutheria	RLA1_HUMAN	P05386	1	1
60S acidic ribosomal protein P2	Catarrhini	RLA2_HUMAN	P05387	6	3
60S ribosomal protein L10	Eutheria	RL10_HUMAN	P27635	4	4
60S ribosomal protein L10a	Eutheria	RL10A_HUMAN	P62906	5	6
60S ribosomal protein L11	Eutheria	RL11_HUMAN	P62913	3	2
60S ribosomal protein L12	Eutheria	RL12_HUMAN	P30050	6	7
60S ribosomal protein L13	Homo sapiens	RL13_HUMAN	P26373	9	2
60S ribosomal protein L15	Mammalia	RL15_HUMAN	P61313	5	1
60S ribosomal protein L17	Eutheria	RL17_HUMAN	P18621	6	2
60S ribosomal protein L18	Catarrhini	RL18_HUMAN	Q07020	4	4
60S ribosomal protein L18a	Homo sapiens	B4DM74_HUMAN	B4DM74 (+1)	2	0
60S ribosomal protein L19	Theria	RL19_HUMAN	P84098	3	2
60S ribosomal protein L21	Eutheria	RL21_HUMAN	P46778	2	2
60S ribosomal protein L23	Euteleostomi	RL23_HUMAN	P62829	3	9
60S ribosomal protein L23a	Eutheria	RL23A_HUMAN	P62750	5	5
60S ribosomal protein L24	Eutheria	RL24_HUMAN	P83731	4	1
60S ribosomal protein L26	Amniota	RL26_HUMAN	P61254	2	4
60S ribosomal protein L27	Amniota	RL27_HUMAN	P61353	3	1
60S ribosomal protein L27a	Hominoidea	RL27A_HUMAN	P46776	2	2
60S ribosomal protein L28	Catarrhini	RL28_HUMAN	P46779	3	3
60S ribosomal protein L29	Homo sapiens	RL29_HUMAN	P47914 (+1)	1	1
60S ribosomal protein L3	Catarrhini	RL3_HUMAN	P39023	12	11
60S ribosomal protein L30	Eutheria	RL30_HUMAN	P62888	2	1
60S ribosomal protein L31	Eutheria	B7Z4C8_HUMAN	B7Z4C8 (+2)	4	2
60S ribosomal protein L32	Homininae	F8W727_HUMAN	F8W727 (+1)	3	0
60S ribosomal protein L34	Eutheria	RL34_HUMAN	P49207	1	0
60S ribosomal protein L35	Eutheria	RL35_HUMAN	P42766	3	2
60S ribosomal protein L35a	Eutheria	RL35A_HUMAN	P18077	3	1
60S ribosomal protein L36	Eutheria	RL36_HUMAN	Q9Y3U8	1	2
60S ribosomal protein L36a	Euteleostomi	RL36A_HUMAN	P83881	2	1
60S ribosomal protein L37a	Euteleostomi	RL37A_HUMAN	P61513	4	0
60S ribosomal protein L4	Hominidae	RL4_HUMAN	P36578	11	18
60S ribosomal protein L5	Hominoidea	RL5_HUMAN	P46777	10	10
60S ribosomal protein L6	Homininae	RL6_HUMAN	Q02878	7	3
60S ribosomal protein L7	Homininae	RL7_HUMAN	P18124	9	5
60S ribosomal protein L7a	Eutheria	RL7A_HUMAN	P62424	7	5
60S ribosomal protein L8	Eutheria	RL8_HUMAN	P62917	9	8
60S ribosomal protein L9	Eutheria	RL9_HUMAN	P32969	5	3
6-phosphofructokinase, liver type	Homo sapiens	K6PL_HUMAN	P17858	4	2
6-phosphofructokinase, muscle type	Homininae	K6PF_HUMAN	P08237	4	1
6-phosphogluconate dehydrogenase, decarboxylating	Homo sapiens	6PGD_HUMAN	P52209	12	10
6-phosphogluconolactonase	Homo sapiens	6PGL_HUMAN	O95336	2	3
78 kDa glucose-regulated protein	Catarrhini	GRP78_HUMAN	P11021	35	42
7-dehydrocholesterol reductase	Homo sapiens	DHCR7_HUMAN	Q9UBM7	2	2
ABC50 protein	Homo sapiens	Q2L6I2_HUMAN	Q2L6I2 (+1)	3	1
Acetyl-CoA acetyltransferase, cytosolic	Homo sapiens	THIC_HUMAN	Q9BWD1	10	9
Acetyl-CoA acetyltransferase, mitochondrial	Homininae	THIL_HUMAN	P24752	4	3
Acetyl-CoA carboxylase 1	Homo sapiens	ACACA_HUMAN	Q13085	5	1
Acidic leucine-rich nuclear phosphoprotein 32 family member A	Simiiformes	AN32A_HUMAN	P39687	3	3
Acidic leucine-rich nuclear phosphoprotein 32 family member B	Homo sapiens	AN32B_HUMAN	Q92688	3	1
Acidic leucine-rich nuclear phosphoprotein 32 family member E	Homininae	AN32E_HUMAN	Q9BTT0	2	2
Aconitase 2, mitochondrial	Homo sapiens	A2A274_HUMAN	A2A274	8	6
Actin, alpha skeletal muscle	Coelomata	ACTS_HUMAN	P68133	2	4
Actin, cytoplasmic 1	Coelomata	ACTB_HUMAN	P60709 (+1)	25	27
Actinin alpha 1 isoform b	Homo sapiens	Q1HE25_HUMAN	Q1HE25	11	4
Actin-related protein 2	Theria	ARP2_HUMAN	P61160	3	3
Actin-related protein 2/3 complex subunit 1B	Homo sapiens	ARC1B_HUMAN	O15143	2	0
Actin-related protein 2/3 complex subunit 3	Eutheria	ARPC3_HUMAN	O15145 (+1)	2	0
Actin-related protein 2/3 complex subunit 4	Homo sapiens	C9JWM7_HUMAN	C9JWM7	2	0
Actin-related protein 2/3 complex subunit 5	Eutheria	ARPC5_HUMAN	O15511	2	1
Actin-related protein 3	Eutheria	ARP3_HUMAN	P61158	7	5
Activated RNA polymerase II transcriptional coactivator p15	Eutheria	TCP4_HUMAN	P53999	3	3
Activating transcription factor 7 interacting protein, isoform CRA_f	Homo sapiens	G3V1U0_HUMAN	G3V1U0 (+1)	2	0
Activator of 90 kDa heat shock protein ATPase homolog 1	Homininae	AHSA1_HUMAN	O95433	4	3
Acylamino-acid-releasing enzyme	Homo sapiens	ACPH_HUMAN	P13798	2	0
Acyl-CoA dehydrogenase family member 9, mitochondrial	Homininae	ACAD9_HUMAN	Q9H845	2	0
Acyl-CoA synthetase family member 2, mitochondrial	Homo sapiens	B4DFQ6_HUMAN	B4DFQ6 (+2)	1	3
Acyl-CoA-binding protein	Homo sapiens	B8ZWD6_HUMAN	B8ZWD6	3	4
Acyl-coenzyme A oxidase	Homo sapiens	B2R856_HUMAN	B2R856 (+1)	2	0
Acyl-coenzyme A thioesterase 2, mitochondrial	Homo sapiens	ACOT2_HUMAN	P49753	1	1
Acyl-protein thioesterase 2	Catarrhini	E9PH41_HUMAN	E9PH41	2	0
Adaptor-related protein complex 1, gamma 1 subunit	Homo sapiens	Q8IY97_HUMAN	Q8IY97	2	1
Adaptor-related protein complex 2, beta 1 subunit, isoform CRA_d	Homo sapiens	H0UID3_HUMAN	H0UID3 (+3)	1	0
Adenine phosphoribosyltransferase	Homininae	APT_HUMAN	P07741	4	2
Adenosylhomocysteinase	Homininae	SAHH_HUMAN	P23526	12	12
Adenylate kinase 1	Homininae	Q5T9B7_HUMAN	Q5T9B7	3	0
Adenylate kinase 2, mitochondrial	Hominidae	F8VZG5_HUMAN	F8VZG5	2	3
Adenylate kinase isoenzyme 4, mitochondrial	Homininae	KAD4_HUMAN	P27144	1	2
Adenylosuccinate lyase	Homo sapiens	PUR8_HUMAN	P30566	8	4
Adenylosuccinate synthetase	Homo sapiens	B4E1L0_HUMAN	B4E1L0 (+1)	3	6
Adenylyl cyclase-associated protein	Homininae	D3DPU2_HUMAN	D3DPU2	17	6
Adipocyte plasma membrane-associated protein	Homo sapiens	APMAP_HUMAN	Q9HDC9	1	2
Adipose differentiation-related protein	Homo sapiens	Q5SYF3_HUMAN	Q5SYF3 (+1)	2	0
ADP/ATP translocase 3	Homo sapiens	ADT3_HUMAN	P12236	1	4
ADP-ribosylation factor 1	Tetrapoda	ARF1_HUMAN	P84077	2	0
ADP-ribosylation factor 4	Simiiformes	ARF4_HUMAN	P18085	5	2
ADP-ribosylation factor-like protein 6-interacting protein 1	Homo sapiens	F5GY14_HUMAN	F5GY14 (+1)	2	0
ADP-sugar pyrophosphatase	Homo sapiens	NUDT5_HUMAN	Q9UKK9	2	2
Afadin	Homo sapiens	A8MQ02_HUMAN	A8MQ02 (+1)	1	1
Aflatoxin B1 aldehyde reductase member 2	Homo sapiens	ARK72_HUMAN	O43488	2	1
Agmatinase, mitochondrial	Homo sapiens	SPEB_HUMAN	Q9BSE5	3	1
Agrin	Homo sapiens	AGRIN_HUMAN	O00468	2	0
A-kinase anchor protein 12	Homo sapiens	AKA12_HUMAN	Q02952	0	0
Alanine--tRNA ligase, cytoplasmic	Homo sapiens	SYAC_HUMAN	P49588	19	18
Alanyl-tRNA synthetase domain containing 1, isoform CRA_a	Homo sapiens	B4DI73_HUMAN	B4DI73	2	1
Alcohol dehydrogenase [NADP(+)]	Homo sapiens	AK1A1_HUMAN	P14550	5	2
Alcohol dehydrogenase class-3	Homo sapiens	ADHX_HUMAN	P11766 (+2)	6	1
Aldehyde dehydrogenase, mitochondrial	Homo sapiens	ALDH2_HUMAN	P05091	10	10
Aldo-keto reductase family 1 member C1	Homo sapiens	AK1C1_HUMAN	Q04828	1	0
Aldo-keto reductase family 1 member C2	Homo sapiens	AK1C2_HUMAN	P52895	0	0
Alkyldihydroxyacetonephosphate synthase, peroxisomal	Homo sapiens	ADAS_HUMAN	O00116	7	3
Alpha-1-antitrypsin	Homo sapiens	A1AT_HUMAN	P01009	4	4
Alpha-2-macroglobulin receptor-associated protein	Homo sapiens	AMRP_HUMAN	P30533	2	2
Alpha-actinin-4	Catarrhini	ACTN4_HUMAN	O43707	26	22
Alpha-adducin	Homo sapiens	ADDA_HUMAN	P35611	4	5
Alpha-aminoadipic semialdehyde dehydrogenase	Homo sapiens	AL7A1_HUMAN	P49419	4	6
Alpha-centractin	Eutheria	ACTZ_HUMAN	P61163	4	3
Alpha-enolase	Catarrhini	ENOA_HUMAN	P06733	30	28
Alpha-fetoprotein	Homo sapiens	FETA_HUMAN	P02771	10	5
Alpha-mannosidase 2	Homo sapiens	MA2A1_HUMAN	Q16706	0	0
Alpha-soluble NSF attachment protein	Catarrhini	SNAA_HUMAN	P54920	2	0
Alpha-taxilin	Homo sapiens	TXLNA_HUMAN	P40222	2	0
Aminoacyl tRNA synthase complex-interacting multifunctional protein 1	Homo sapiens	AIMP1_HUMAN	Q12904	1	2
Aminoacyl tRNA synthase complex-interacting multifunctional protein 2	Homo sapiens	AIMP2_HUMAN	Q13155	4	3
Aminoacylase-1	Homo sapiens	C9J6I6_HUMAN	C9J6I6 (+1)	2	0
Aminopeptidase B	Homo sapiens	AMPB_HUMAN	Q9H4A4	4	1
Aminopeptidase N	Homo sapiens	AMPN_HUMAN	P15144	0	0
AMP deaminase 2	Homo sapiens	AMPD2_HUMAN	Q01433 (+1)	3	0
Anamorsin	Homo sapiens	CPIN1_HUMAN	Q6FI81	2	0
Angio-associated migratory cell protein	Homo sapiens	C9JG97_HUMAN	C9JG97	1	1
Angiotensinogen	Homo sapiens	ANGT_HUMAN	P01019 (+2)	4	0
Annexin	Homo sapiens	A6NN80_HUMAN	A6NN80	6	4
Annexin	Homo sapiens	B2R657_HUMAN	B2R657 (+4)	2	3
Annexin	Homo sapiens	E9PDK5_HUMAN	E9PDK5 (+1)	1	0
Annexin A1	Homininae	ANXA1_HUMAN	P04083	0	1
Annexin A2	Catarrhini	ANXA2_HUMAN	P07355	11	15
Annexin A3	Homo sapiens	ANXA3_HUMAN	P12429	0	2
Annexin A4	Homo sapiens	ANXA4_HUMAN	P09525	14	10
Annexin A5	Homininae	ANXA5_HUMAN	P08758	11	9
Antigen KI-67	Homo sapiens	KI67_HUMAN	P46013	2	1
AP-1 complex subunit beta-1	Homo sapiens	F8WDL0_HUMAN	F8WDL0 (+1)	6	1
AP-1 complex subunit mu-1	Eutheria	AP1M1_HUMAN	Q9BXS5	3	0
AP-2 complex subunit alpha-1	Homo sapiens	AP2A1_HUMAN	O95782	1	1
AP-2 complex subunit mu	Euarchontoglires	E9PFW3_HUMAN	E9PFW3 (+1)	1	0
AP-3 complex subunit beta-1	Homo sapiens	AP3B1_HUMAN	O00203	2	0
AP-3 complex subunit delta-1	Homo sapiens	AP3D1_HUMAN	O14617	5	0
AP-3 complex subunit mu-1	Eutheria	AP3M1_HUMAN	Q9Y2T2	2	0
APOBEC1 complementation factor	Homo sapiens	A1CF_HUMAN	Q9NQ94	0	1
Apolipoprotein B (Including Ag(X) antigen)	Homo sapiens	C0JYY2_HUMAN	C0JYY2 (+1)	2	2
Apolipoprotein E	Homo sapiens	APOE_HUMAN	P02649	5	4
Apoptosis inhibitor 5	Simiiformes	API5_HUMAN	Q9BZZ5	0	0
Apoptosis regulator BAX	Homininae	BAX_HUMAN	Q07812	1	3
Apoptosis-inducing factor 1, mitochondrial	Eutheria	AIFM1_HUMAN	O95831	3	4
Apoptotic chromatin condensation inducer in the nucleus	Homo sapiens	E7EQT4_HUMAN	E7EQT4 (+1)	1	0
Arginase-1	Homo sapiens	ARGI1_HUMAN	P05089	3	0
Arginine--tRNA ligase, cytoplasmic	Homo sapiens	SYRC_HUMAN	P54136	8	6
Argininosuccinate lyase	Homo sapiens	ARLY_HUMAN	P04424	3	0
Armadillo repeat-containing protein 6	Homo sapiens	ARMC6_HUMAN	Q6NXE6	2	1
Aryl hydrocarbon receptor interacting protein	Homo sapiens	C0JXB9_HUMAN	C0JXB9	2	4
Arylacetamide deacetylase	Homo sapiens	AAAD_HUMAN	P22760	1	2
Asparagine synthetase [glutamine-hydrolyzing]	Homo sapiens	ASNS_HUMAN	P08243	2	2
Asparagine--tRNA ligase, cytoplasmic	Homo sapiens	SYNC_HUMAN	O43776	6	3
Aspartate aminotransferase	Homo sapiens	B3KUZ8_HUMAN	B3KUZ8 (+1)	5	4
Aspartate aminotransferase	Homo sapiens	B7Z7E9_HUMAN	B7Z7E9	7	5
Aspartate--tRNA ligase, cytoplasmic	Homo sapiens	SYDC_HUMAN	P14868	5	5
Aspartyl aminopeptidase	Homo sapiens	DNPEP_HUMAN	Q9ULA0	3	0
Aspartyl/asparaginyl beta-hydroxylase	Homo sapiens	ASPH_HUMAN	Q12797	2	2
Ataxin-10	Homo sapiens	ATX10_HUMAN	Q9UBB4	3	4
Ataxin-2	Homo sapiens	ATX2_HUMAN	Q99700	1	0
Ataxin-2-like protein	Homo sapiens	ATX2L_HUMAN	Q8WWM7	1	2
Atlastin-3	Homo sapiens	ATLA3_HUMAN	Q6DD88	5	1
ATP synthase subunit alpha, mitochondrial	Homininae	ATPA_HUMAN	P25705	6	18
ATP synthase subunit b, mitochondrial	Homo sapiens	AT5F1_HUMAN	P24539	1	2
ATP synthase subunit beta, mitochondrial	Eutheria	ATPB_HUMAN	P06576	10	15
ATP synthase subunit d, mitochondrial	Homininae	ATP5H_HUMAN	O75947	1	3
ATP synthase subunit f, mitochondrial	Hominidae	ATPK_HUMAN	P56134	0	2
ATP synthase subunit gamma, mitochondrial	Homininae	ATPG_HUMAN	P36542	0	1
ATP synthase subunit O, mitochondrial	Homininae	ATPO_HUMAN	P48047	0	5
ATP-binding cassette sub-family D member 3	Homininae	E7EUE1_HUMAN	E7EUE1 (+1)	4	2
ATP-binding cassette sub-family E member 1	Euarchontoglires	ABCE1_HUMAN	P61221	4	4
ATP-citrate synthase	Homo sapiens	ACLY_HUMAN	P53396	11	13
ATP-dependent RNA helicase A	Homininae	DHX9_HUMAN	Q08211	10	12
ATP-dependent RNA helicase DDX1	Hominidae	DDX1_HUMAN	Q92499	4	1
ATP-dependent RNA helicase DDX18	Homo sapiens	DDX18_HUMAN	Q9NVP1	2	2
ATP-dependent RNA helicase DDX19A	Homininae	DD19A_HUMAN	Q9NUU7	3	2
ATP-dependent RNA helicase DDX39A	Homo sapiens	B1Q2N1_HUMAN	B1Q2N1	1	1
ATP-dependent RNA helicase DDX3X	Homo sapiens	B5BTY4_HUMAN	B5BTY4 (+1)	13	7
BAF53A protein	Homo sapiens	Q6FI97_HUMAN	Q6FI97	2	1
BAG family molecular chaperone regulator 2	Homininae	BAG2_HUMAN	O95816	2	0
Band 4.1-like protein 2	Homo sapiens	E41L2_HUMAN	O43491	5	7
Basal cell adhesion molecule	Homo sapiens	BCAM_HUMAN	P50895	4	10
Basic leucine zipper and W2 domain-containing protein 1	Eutheria	BZW1_HUMAN	Q7L1Q6	1	1
Basic leucine zipper and W2 domain-containing protein 2	Simiiformes	BZW2_HUMAN	Q9Y6E2	2	1
Basigin	Homo sapiens	BASI_HUMAN	P35613 (+1)	5	3
B-cell receptor-associated protein 31	Homo sapiens	BAP31_HUMAN	P51572	3	2
Bcl-2-associated transcription factor 1	Homininae	BCLF1_HUMAN	Q9NYF8	1	2
Beta-actin-like protein 2	Homo sapiens	ACTBL_HUMAN	Q562R1	2	2
Beta-galactosidase	Homo sapiens	BGAL_HUMAN	P16278	4	4
Beta-lactamase-like protein 2	Homo sapiens	LACB2_HUMAN	Q53H82	3	1
Beta-succinyl CoA synthetase	Homo sapiens	Q7Z503_HUMAN	Q7Z503	1	2
Bifunctional 3'-phosphoadenosine 5'-phosphosulfate synthase 2	Homo sapiens	E7ER89_HUMAN	E7ER89 (+1)	3	0
Bifunctional ATP-dependent dihydroxyacetone kinase/FAD-AMP lyase (cyclizing)	Homininae	DHAK_HUMAN	Q3LXA3	4	2
Bifunctional coenzyme A synthase	Homo sapiens	COASY_HUMAN	Q13057	2	0
Bifunctional glutamate/proline--tRNA ligase	Homo sapiens	SYEP_HUMAN	P07814	33	18
Bile salt sulfotransferase	Homo sapiens	ST2A1_HUMAN	Q06520	2	0
Bleomycin hydrolase	Homininae	BLMH_HUMAN	Q13867	4	1
Brain-specific angiogenesis inhibitor 1-associated protein 2-like protein 1	Homo sapiens	BI2L1_HUMAN	Q9UHR4	0	0
BRCA2 and CDKN1A-interacting protein	Homo sapiens	BCCIP_HUMAN	Q9P287	1	2
C-1-tetrahydrofolate synthase, cytoplasmic	Homo sapiens	C1TC_HUMAN	P11586	4	4
CAAX prenyl protease 1 homolog	Homo sapiens	FACE1_HUMAN	O75844	2	2
CAD protein	Homo sapiens	PYR1_HUMAN	P27708	4	2
Cadherin-17	Homo sapiens	CAD17_HUMAN	Q12864	2	1
Calcium/calmodulin-dependent protein kinase type II subunit delta	Eutheria	KCC2D_HUMAN	Q13557	2	1
Calcium-binding mitochondrial carrier protein Aralar2	Homininae	CMC2_HUMAN	Q9UJS0	0	4
Calcyclin-binding protein	Hominidae	CYBP_HUMAN	Q9HB71	6	3
Caldesmon	Homo sapiens	E9PGZ1_HUMAN	E9PGZ1	10	8
Calnexin	Homo sapiens	CALX_HUMAN	P27824	13	9
Calpain small subunit 1	Hominidae	CPNS1_HUMAN	P04632	0	1
Calpastatin	Homo sapiens	E7ESM9_HUMAN	E7ESM9	1	0
Calponin-2	Homo sapiens	B4DDF4_HUMAN	B4DDF4 (+2)	4	7
Calponin-3	Homo sapiens	CNN3_HUMAN	Q15417	6	5
Calreticulin	Hominidae	CALR_HUMAN	P27797	18	8
Calumenin	Catarrhini	CALU_HUMAN	O43852	2	1
cAMP-dependent protein kinase type I-alpha regulatory subunit	Hominoidea	KAP0_HUMAN	P10644	1	3
Caprin-1	Catarrhini	CAPR1_HUMAN	Q14444	1	3
Carbonyl reductase [NADPH] 1	Homininae	CBR1_HUMAN	P16152	2	2
Carboxypeptidase D	Homo sapiens	CBPD_HUMAN	O75976	2	2
Cardiomyopathy-associated protein 5	Homo sapiens	CMYA5_HUMAN	Q8N3K9	0	0
Casein kinase II subunit alpha	Eutheria	CSK21_HUMAN	P68400 (+1)	3	1
Cat eye syndrome critical region protein 5	Homo sapiens	CECR5_HUMAN	Q9BXW7	2	0
Catalase	Homo sapiens	CATA_HUMAN	P04040	3	2
Catenin alpha-1	Homo sapiens	CTNA1_HUMAN	P35221	3	1
Catenin beta-1	Homo sapiens	B5BU28_HUMAN	B5BU28	7	4
Catenin delta-1	Homo sapiens	E9PIE5_HUMAN	E9PIE5	2	5
Cathepsin D	Homo sapiens	CATD_HUMAN	P07339	6	8
Cation-dependent mannose-6-phosphate receptor	Homininae	MPRD_HUMAN	P20645	2	0
CCA tRNA nucleotidyltransferase 1, mitochondrial	Homo sapiens	TRNT1_HUMAN	Q96Q11	2	1
CCR4-NOT transcription complex subunit 1	Homininae	CNOT1_HUMAN	A5YKK6	0	2
CD166 antigen	Homo sapiens	B4DTU0_HUMAN	B4DTU0	1	1
cDNA PSEC0102 fis, clone NT2RP2003127, highly similar to Prominin-1	Homo sapiens	B3KQS1_HUMAN	B3KQS1 (+1)	0	0
Cell division control protein 42 homolog	Theria	CDC42_HUMAN	P60953	2	3
Cell growth-regulating nucleolar protein	Homo sapiens	LYAR_HUMAN	Q9NX58	2	1
Cell migration-inducing protein 17	Homo sapiens	A1KYQ7_HUMAN	A1KYQ7	4	5
Cell proliferation-inducing protein 61	Homo sapiens	A9CB80_HUMAN	A9CB80 (+2)	1	0
Cellular nucleic acid-binding protein	Eutheria	CNBP_HUMAN	P62633	4	0
Centrosomal protein of 290 kDa	Homo sapiens	CE290_HUMAN	O15078	1	2
CGI-150 protein	Homo sapiens	Q9Y3E8_HUMAN	Q9Y3E8	1	1
cGMP-inhibited 3',5'-cyclic phosphodiesterase A	Homo sapiens	PDE3A_HUMAN	Q14432	0	0
Chaperonin containing TCP1, subunit 8 (Theta), isoform CRA_a	Homo sapiens	G5E9B2_HUMAN	G5E9B2	22	16
Charged multivesicular body protein 4b	Catarrhini	CHM4B_HUMAN	Q9H444	0	2
Charged multivesicular body protein 5	Catarrhini	CHMP5_HUMAN	Q9NZZ3	2	0
Chloride channel CLIC-like protein 1	Homo sapiens	CLCC1_HUMAN	Q96S66	1	2
Chloride intracellular channel protein 1	Homininae	CLIC1_HUMAN	O00299	10	6
Chloride intracellular channel protein 4	Simiiformes	F5H1F8_HUMAN	F5H1F8 (+1)	2	0
Choline kinase alpha	Homo sapiens	CHKA_HUMAN	P35790	0	1
Choline-phosphate cytidylyltransferase A	Homo sapiens	C9JEJ2_HUMAN	C9JEJ2	0	0
Chromatin target of PRMT1 protein	Homininae	CHTOP_HUMAN	Q9Y3Y2	1	2
Chromobox protein homolog 3	Eutheria	CBX3_HUMAN	Q13185	4	5
Chromodomain-helicase-DNA-binding protein 4	Homo sapiens	F5GWX5_HUMAN	F5GWX5 (+1)	4	0
Chromosome 12 open reading frame 10	Homo sapiens	Q86UA3_HUMAN	Q86UA3	2	1
Cingulin	Homo sapiens	B9EK46_HUMAN	B9EK46	3	0
CIP29 protein	Homo sapiens	Q567R9_HUMAN	Q567R9	1	2
Citrate synthase	Homo sapiens	B4DJV2_HUMAN	B4DJV2 (+1)	2	5
C-Jun-amino-terminal kinase-interacting protein 4	Catarrhini	JIP4_HUMAN	O60271	5	1
Class IVb beta tubulin	Homo sapiens	Q8IWP6_HUMAN	Q8IWP6	27	28
Clathrin heavy chain 1	Eutheria	CLH1_HUMAN	Q00610	34	22
Clathrin interactor 1	Homo sapiens	B7Z6F8_HUMAN	B7Z6F8	4	3
Claudin-6	Homo sapiens	CLD6_HUMAN	P56747	0	0
Cleavage and polyadenylation specificity factor subunit 1	Homo sapiens	CPSF1_HUMAN	Q10570	1	2
Cleavage and polyadenylation specificity factor subunit 5	Eutheria	CPSF5_HUMAN	O43809	1	1
Cleavage and polyadenylation specificity factor subunit 6	Eutheria	CPSF6_HUMAN	Q16630	2	0
Cleavage stimulation factor subunit 2	Homo sapiens	B4DUD5_HUMAN	B4DUD5 (+1)	1	2
Cleft lip and palate transmembrane protein 1	Homo sapiens	CLPT1_HUMAN	O96005	1	2
CLIP-associating protein 2	Homo sapiens	CLAP2_HUMAN	O75122	2	0
Coatomer subunit alpha	Homo sapiens	COPA_HUMAN	P53621	12	4
Coatomer subunit beta	Homo sapiens	COPB_HUMAN	P53618	10	4
Coatomer subunit beta'	Homo sapiens	COPB2_HUMAN	P35606	7	2
Coatomer subunit delta	Homininae	COPD_HUMAN	P48444	8	3
Coatomer subunit epsilon	Homo sapiens	F5H1E1_HUMAN	F5H1E1 (+2)	3	0
Coatomer subunit gamma-1	Homininae	COPG1_HUMAN	Q9Y678	14	7
Coatomer subunit zeta-1	Homo sapiens	F8VVA7_HUMAN	F8VVA7 (+2)	1	0
Cob(I)yrinic acid a,c-diamide adenosyltransferase, mitochondrial	Homo sapiens	MMAB_HUMAN	Q96EY8	1	0
Cofilin-1	Eutheria	COF1_HUMAN	P23528	13	9
Coiled-coil domain-containing protein 47	Hominidae	CCD47_HUMAN	Q96A33	0	2
Coiled-coil domain-containing protein 50	Homo sapiens	CCD50_HUMAN	Q8IVM0	0	1
Coiled-coil domain-containing protein 86	Homo sapiens	CCD86_HUMAN	Q9H6F5	1	0
Coiled-coil-helix-coiled-coil-helix domain-containing protein 2, mitochondrial	Homininae	CHCH2_HUMAN	Q9Y6H1	2	1
Cold shock domain-containing protein E1	Catarrhini	CSDE1_HUMAN	O75534	1	3
Collagen alpha-1(XVIII) chain	Homo sapiens	F8WDA7_HUMAN	F8WDA7	0	2
Complement component 1 Q subcomponent-binding protein, mitochondrial	Homo sapiens	C1QBP_HUMAN	Q07021	2	0
COMT protein	Homo sapiens	Q9BWC7_HUMAN	Q9BWC7	0	1
Condensin complex subunit 1	Homo sapiens	CND1_HUMAN	Q15021	2	0
Conserved oligomeric Golgi complex subunit 5	Homo sapiens	COG5_HUMAN	Q9UP83	1	0
Constitutive coactivator of PPAR-gamma-like protein 1	Hominoidea	F120A_HUMAN	Q9NZB2	2	1
COP9 signalosome complex subunit 3	Eutheria	CSN3_HUMAN	Q9UNS2	3	0
COP9 signalosome complex subunit 4	Eutheria	CSN4_HUMAN	Q9BT78	2	0
COP9 signalosome complex subunit 6	Homo sapiens	E7EM64_HUMAN	E7EM64 (+1)	3	0
COP9 signalosome complex subunit 8	Homo sapiens	E9PGT6_HUMAN	E9PGT6 (+1)	2	1
Copine-1	Homo sapiens	CPNE1_HUMAN	Q99829	5	1
Coproporphyrinogen-III oxidase, mitochondrial	Homo sapiens	HEM6_HUMAN	P36551	3	1
Coronin-1B	Homo sapiens	COR1B_HUMAN	Q9BR76	6	6
Coronin-1C	Homo sapiens	COR1C_HUMAN	Q9ULV4	2	4
Creatine kinase B-type	Homininae	KCRB_HUMAN	P12277	13	8
Crk-like protein	Catarrhini	CRKL_HUMAN	P46109	1	2
CTP synthase 1	Homininae	PYRG1_HUMAN	P17812	5	2
Cullin-2	Simiiformes	CUL2_HUMAN	Q13617	2	0
Cullin-3	Catarrhini	CUL3_HUMAN	Q13618	1	0
Cullin-associated NEDD8-dissociated protein 1	Eutheria	CAND1_HUMAN	Q86VP6	12	4
Cyclin-dependent kinase 1	Homininae	CDK1_HUMAN	P06493	6	2
Cyclin-dependent kinase 11A	Homo sapiens	CD11A_HUMAN	Q9UQ88	2	0
Cystathionine beta-synthase	Homo sapiens	CBS_HUMAN	P35520	2	2
Cystatin-B	Hominidae	CYTB_HUMAN	P04080	2	1
Cysteine and glycine-rich protein 1	Hominidae	CSRP1_HUMAN	P21291	3	1
Cysteine and glycine-rich protein 2	Eutheria	CSRP2_HUMAN	Q16527	0	0
Cysteine and histidine-rich domain-containing protein 1	Homo sapiens	CHRD1_HUMAN	Q9UHD1	4	1
Cysteine protease ATG4B	Homo sapiens	C9J5D3_HUMAN	C9J5D3	1	0
Cytochrome b5 type B	Homo sapiens	H3BUX2_HUMAN	H3BUX2	2	0
Cytochrome c	Hominoidea	CYC_HUMAN	P99999	2	4
Cytochrome c oxidase subunit 5A, mitochondrial	Homo sapiens	COX5A_HUMAN	P20674	0	3
Cytoplasmic aconitate hydratase	Homo sapiens	ACOC_HUMAN	P21399	2	0
Cytoplasmic dynein 1 heavy chain 1	Eutheria	DYHC1_HUMAN	Q14204	44	13
Cytoplasmic dynein 1 intermediate chain 2	Homo sapiens	F8W8S0_HUMAN	F8W8S0 (+1)	5	2
Cytoplasmic dynein 1 light intermediate chain 1	Homininae	DC1L1_HUMAN	Q9Y6G9	5	3
Cytoplasmic FMR1-interacting protein 1	Homo sapiens	CYFP1_HUMAN	Q7L576	1	1
Cytoskeletal tropomyosin TM30	Homo sapiens	Q8NI98_HUMAN	Q8NI98	1	0
Cytoskeleton-associated protein 4	Homo sapiens	CKAP4_HUMAN	Q07065	15	13
Cytosol aminopeptidase	Homininae	AMPL_HUMAN	P28838	13	12
Cytosolic acyl coenzyme A thioester hydrolase	Homo sapiens	BACH_HUMAN	O00154	2	2
Cytosolic non-specific dipeptidase	Homo sapiens	CNDP2_HUMAN	Q96KP4	6	3
D-3-phosphoglycerate dehydrogenase	Hominidae	SERA_HUMAN	O43175	13	16
DAZ-associated protein 1	Hominidae	DAZP1_HUMAN	Q96EP5	1	2
DCTN1 protein	Homo sapiens	Q6IQ37_HUMAN	Q6IQ37	4	0
D-dopachrome decarboxylase	Homininae	DOPD_HUMAN	P30046	4	1
Dedicator of cytokinesis protein 7	Homo sapiens	DOCK7_HUMAN	Q96N67	3	0
Delta(24)-sterol reductase	Homo sapiens	DHC24_HUMAN	Q15392	4	3
Delta(3,5)-Delta(2,4)-dienoyl-CoA isomerase, mitochondrial	Homo sapiens	ECH1_HUMAN	Q13011	2	5
Delta-1-pyrroline-5-carboxylate synthase	Homo sapiens	P5CS_HUMAN	P54886	4	7
Destrin	Eutheria	DEST_HUMAN	P60981	3	1
Developmentally-regulated GTP-binding protein 1	Eutheria	DRG1_HUMAN	Q9Y295	3	2
Diaphanous 1	Homo sapiens	Q6URC4_HUMAN	Q6URC4	1	0
Dihydrolipoyl dehydrogenase, mitochondrial	Homininae	DLDH_HUMAN	P09622	3	4
Dihydrolipoyllysine-residue acetyltransferase component of pyruvate dehydrogenase complex, mitochondrial	Homo sapiens	ODP2_HUMAN	P10515	3	1
Dihydrolipoyllysine-residue succinyltransferase component of 2-oxoglutarate dehydrogenase complex, mitochondrial	Homo sapiens	ODO2_HUMAN	P36957	0	1
Dihydropteridine reductase	Homo sapiens	DHPR_HUMAN	P09417	3	1
Dihydropyrimidinase-related protein 2	Catarrhini	DPYL2_HUMAN	Q16555	5	3
Dihydropyrimidine dehydrogenase [NADP(+)]	Homo sapiens	DPYD_HUMAN	Q12882	2	0
Dipeptidyl peptidase 1	Homo sapiens	CATC_HUMAN	P53634	2	0
Dipeptidyl peptidase 3	Homo sapiens	DPP3_HUMAN	Q9NY33	15	7
Dipeptidyl peptidase 4	Homo sapiens	DPP4_HUMAN	P27487	1	0
Diphosphomevalonate decarboxylase	Homo sapiens	MVD1_HUMAN	P53602	8	1
Disco-interacting protein 2 homolog B	Homo sapiens	DIP2B_HUMAN	Q9P265	0	1
DNA damage-binding protein 1	Simiiformes	DDB1_HUMAN	Q16531	7	3
DNA replication licensing factor MCM2	Hominidae	MCM2_HUMAN	P49736	12	7
DNA replication licensing factor MCM3	Homininae	MCM3_HUMAN	P25205	16	9
DNA replication licensing factor MCM4	Homo sapiens	MCM4_HUMAN	P33991	13	5
DNA replication licensing factor MCM5	Homo sapiens	MCM5_HUMAN	P33992	8	4
DNA replication licensing factor MCM6	Homo sapiens	MCM6_HUMAN	Q14566	13	5
DNA replication licensing factor MCM7	Homo sapiens	MCM7_HUMAN	P33993	10	12
DNA-(apurinic or apyrimidinic site) lyase	Homo sapiens	APEX1_HUMAN	P27695	7	6
DNA-binding protein A	Homo sapiens	DBPA_HUMAN	P16989	4	1
DNA-dependent protein kinase catalytic subunit	Homo sapiens	PRKDC_HUMAN	P78527	30	20
DNA-directed RNA polymerase I subunit RPA34	Homo sapiens	RPA34_HUMAN	O15446	0	2
DNA-directed RNA polymerase II subunit RPB1	Homo sapiens	RPB1_HUMAN	P24928	1	3
DnaJ homolog subfamily A member 1	Eutheria	DNJA1_HUMAN	P31689	2	2
DnaJ homolog subfamily B member 11	Catarrhini	DJB11_HUMAN	Q9UBS4	3	2
DnaJ homolog subfamily C member 13	Homo sapiens	DJC13_HUMAN	O75165	0	1
DnaJ homolog subfamily C member 7	Hominoidea	DNJC7_HUMAN	Q99615	4	1
DNAJB1 protein	Homo sapiens	Q6FI51_HUMAN	Q6FI51	2	1
Dolichol-phosphate mannosyltransferase	Hominidae	DPM1_HUMAN	O60762 (+1)	2	1
Dolichyl-diphosphooligosaccharide--protein glycosyltransferase 48 kDa subunit	Hominidae	OST48_HUMAN	P39656	3	3
Dolichyl-diphosphooligosaccharide--protein glycosyltransferase subunit 1	Homo sapiens	RPN1_HUMAN	P04843 (+1)	12	10
Dolichyl-diphosphooligosaccharide--protein glycosyltransferase subunit 2	Homo sapiens	RPN2_HUMAN	P04844	10	6
Dolichyl-diphosphooligosaccharide--protein glycosyltransferase subunit DAD1	Eutheria	DAD1_HUMAN	P61803	2	1
Dolichyl-diphosphooligosaccharide--protein glycosyltransferase subunit STT3A	Catarrhini	STT3A_HUMAN	P46977	1	1
Double-stranded RNA-binding protein Staufen homolog 1	Homo sapiens	STAU1_HUMAN	O95793	2	3
Double-stranded RNA-specific adenosine deaminase	Homo sapiens	DSRAD_HUMAN	P55265	1	4
Drebrin	Homo sapiens	DREB_HUMAN	Q16643	7	6
Drebrin-like protein	Homo sapiens	DBNL_HUMAN	Q9UJU6	3	1
Dual specificity mitogen-activated protein kinase kinase 1	Eutheria	MP2K1_HUMAN	Q02750	2	0
Dual specificity protein phosphatase	Homo sapiens	B2RAL9_HUMAN	B2RAL9 (+1)	3	4
Dual specificity protein phosphatase 3	Catarrhini	DUS3_HUMAN	P51452 (+1)	1	0
Dynactin subunit 2	Homo sapiens	DCTN2_HUMAN	Q13561	3	1
Dynamin-1-like protein	Catarrhini	DNM1L_HUMAN	O00429	6	2
Dynamin-2	Homininae	DYN2_HUMAN	P50570	5	2
Dynamin-like 120 kDa protein, mitochondrial	Homo sapiens	OPA1_HUMAN	O60313	1	0
Dynein light chain 1, cytoplasmic	Mammalia	DYL1_HUMAN	P63167	1	1
Dynein light chain roadblock-type 1	Hominidae	DLRB1_HUMAN	Q9NP97	2	1
Dynein light chain Tctex-type 1	Eutheria	DYLT1_HUMAN	P63172	2	1
Dystroglycan	Homo sapiens	DAG1_HUMAN	Q14118	0	0
E3 SUMO-protein ligase RanBP2	Homo sapiens	RBP2_HUMAN	P49792	1	3
E3 ubiquitin-protein ligase HERC2	Homo sapiens	HERC2_HUMAN	O95714	2	0
E3 ubiquitin-protein ligase HUWE1	Homo sapiens	HUWE1_HUMAN	Q7Z6Z7	10	3
E3 ubiquitin-protein ligase UBR4	Homo sapiens	UBR4_HUMAN	Q5T4S7	2	0
Early endosome antigen 1	Homo sapiens	EEA1_HUMAN	Q15075	4	2
Echinoderm microtubule-associated protein-like 4	Homo sapiens	EMAL4_HUMAN	Q9HC35	1	2
Ectonucleoside triphosphate diphosphohydrolase 5	Homo sapiens	ENTP5_HUMAN	O75356	0	0
EH domain-containing protein 1	Catarrhini	EHD1_HUMAN	Q9H4M9	0	1
EH domain-containing protein 4	Homo sapiens	EHD4_HUMAN	Q9H223	1	1
EIF5 protein	Homo sapiens	Q6IBU0_HUMAN	Q6IBU0	2	4
ELAV-like protein 1	Euarchontoglires	ELAV1_HUMAN	Q15717	4	3
Electron transfer flavoprotein subunit alpha, mitochondrial	Homo sapiens	ETFA_HUMAN	P13804	9	11
Electron transfer flavoprotein subunit beta	Homo sapiens	ETFB_HUMAN	P38117	7	9
Elongation factor 1-alpha 1	Eutheria	EF1A1_HUMAN	P68104	19	17
Elongation factor 1-beta	Homininae	EF1B_HUMAN	P24534	3	1
Elongation factor 1-delta	Homo sapiens	EF1D_HUMAN	P29692	6	7
Elongation factor 1-gamma	Homo sapiens	EF1G_HUMAN	P26641	10	6
Elongation factor 2	Hominidae	EF2_HUMAN	P13639	38	39
Elongation factor Ts, mitochondrial	Homo sapiens	EFTS_HUMAN	P43897	1	2
Elongation factor Tu, mitochondrial	Homininae	EFTU_HUMAN	P49411	11	8
Endoplasmic reticulum resident protein 29	Homo sapiens	ERP29_HUMAN	P30040	9	5
Endoplasmic reticulum resident protein 44	Hominidae	ERP44_HUMAN	Q9BS26	4	2
Endoplasmin	Homo sapiens	ENPL_HUMAN	P14625 (+1)	32	28
Endothelial differentiation-related factor 1	Eutheria	EDF1_HUMAN	O60869	2	1
Enhancer of mRNA-decapping protein 4	Homo sapiens	EDC4_HUMAN	Q6P2E9	1	3
Enhancer of rudimentary homolog	Euteleostomi	ERH_HUMAN	P84090	2	1
Enoyl-CoA delta isomerase 1, mitochondrial	Homo sapiens	ECI1_HUMAN	P42126	0	3
Enoyl-CoA hydratase, mitochondrial	Homo sapiens	ECHM_HUMAN	P30084	5	4
Ephrin type-A receptor 2	Homo sapiens	EPHA2_HUMAN	P29317	0	2
Epidermal growth factor receptor kinase substrate 8	Homo sapiens	EPS8_HUMAN	Q12929	2	1
Epididymal secretory protein E1	Catarrhini	NPC2_HUMAN	P61916	1	0
Epiplakin	Homo sapiens	EPIPL_HUMAN	P58107	1	2
Epsin-1	Homo sapiens	EPN1_HUMAN	Q9Y6I3	0	1
Erlin-1	Homininae	ERLN1_HUMAN	O75477	1	3
Erlin-2	Hominidae	ERLN2_HUMAN	O94905	2	2
ERO1-like protein alpha	Homo sapiens	ERO1A_HUMAN	Q96HE7	2	1
Erythrocyte band 7 integral membrane protein	Homininae	STOM_HUMAN	P27105	0	1
Ester hydrolase C11orf54	Homo sapiens	CK054_HUMAN	Q9H0W9	1	1
Estradiol 17-beta-dehydrogenase 11	Homo sapiens	DHB11_HUMAN	Q8NBQ5	2	0
Estradiol 17-beta-dehydrogenase 12	Homo sapiens	DHB12_HUMAN	Q53GQ0	2	2
Ethanolamine-phosphate cytidylyltransferase	Homininae	PCY2_HUMAN	Q99447	2	2
Eukaryotic initiation factor 4A-I	Eutheria	IF4A1_HUMAN	P60842	12	12
Eukaryotic initiation factor 4A-II	Eutheria	IF4A2_HUMAN	Q14240	2	0
Eukaryotic initiation factor 4A-III	Catarrhini	IF4A3_HUMAN	P38919	4	2
Eukaryotic peptide chain release factor GTP-binding subunit ERF3A	Hominidae	ERF3A_HUMAN	P15170 (+1)	2	0
Eukaryotic peptide chain release factor subunit 1	Amniota	ERF1_HUMAN	P62495	3	1
Eukaryotic translation initiation factor 1A, X-chromosomal	Tetrapoda	IF1AX_HUMAN	P47813	1	2
Eukaryotic translation initiation factor 2 subunit 1	Catarrhini	IF2A_HUMAN	P05198	3	3
Eukaryotic translation initiation factor 2 subunit 2	Homininae	IF2B_HUMAN	P20042	3	2
Eukaryotic translation initiation factor 2 subunit 3	Simiiformes	IF2G_HUMAN	P41091	4	3
Eukaryotic translation initiation factor 2A	Homo sapiens	EIF2A_HUMAN	Q9BY44	2	2
Eukaryotic translation initiation factor 3 subunit A	Homo sapiens	EIF3A_HUMAN	Q14152 (+1)	8	9
Eukaryotic translation initiation factor 3 subunit B	Homo sapiens	EIF3B_HUMAN	P55884	9	7
Eukaryotic translation initiation factor 3 subunit D	Simiiformes	EIF3D_HUMAN	O15371	4	3
Eukaryotic translation initiation factor 3 subunit E	Eutheria	EIF3E_HUMAN	P60228	5	3
Eukaryotic translation initiation factor 3 subunit F	Homo sapiens	EIF3F_HUMAN	O00303	1	0
Eukaryotic translation initiation factor 3 subunit G	Eutheria	EIF3G_HUMAN	O75821	6	3
Eukaryotic translation initiation factor 3 subunit H	Hominidae	EIF3H_HUMAN	O15372 (+1)	3	3
Eukaryotic translation initiation factor 3 subunit I	Simiiformes	EIF3I_HUMAN	Q13347	7	5
Eukaryotic translation initiation factor 3 subunit L	Homininae	EIF3L_HUMAN	Q9Y262	5	5
Eukaryotic translation initiation factor 3 subunit M	Eutheria	EIF3M_HUMAN	Q7L2H7	3	0
Eukaryotic translation initiation factor 4 gamma 1	Homo sapiens	IF4G1_HUMAN	Q04637	15	9
Eukaryotic translation initiation factor 4 gamma 2	Eutheria	IF4G2_HUMAN	P78344	4	3
Eukaryotic translation initiation factor 4B	Homo sapiens	IF4B_HUMAN	P23588	7	2
Eukaryotic translation initiation factor 4E	Eutheria	IF4E_HUMAN	P06730	1	1
Eukaryotic translation initiation factor 4H	Homininae	IF4H_HUMAN	Q15056	1	1
Eukaryotic translation initiation factor 5A-1	Tetrapoda	IF5A1_HUMAN	P63241	8	4
Eukaryotic translation initiation factor 5B	Homo sapiens	IF2P_HUMAN	O60841	6	3
Eukaryotic translation initiation factor 6	Catarrhini	IF6_HUMAN	P56537	4	2
EWSR1 protein	Homo sapiens	Q96FE8_HUMAN	Q96FE8 (+1)	3	3
Exocyst complex component 4	Homo sapiens	EXOC4_HUMAN	Q96A65	1	0
Exosome complex exonuclease RRP44	Homo sapiens	RRP44_HUMAN	Q9Y2L1	2	2
Exportin-1	Simiiformes	XPO1_HUMAN	O14980	6	5
Exportin-2	Catarrhini	XPO2_HUMAN	P55060	16	11
Exportin-5	Homo sapiens	XPO5_HUMAN	Q9HAV4	4	1
Exportin-T	Homininae	XPOT_HUMAN	O43592	1	0
Extended synaptotagmin-1	Homo sapiens	ESYT1_HUMAN	Q9BSJ8	2	5
Ezrin	Homininae	EZRI_HUMAN	P15311	4	2
F-actin-capping protein subunit alpha-1	Homininae	CAZA1_HUMAN	P52907	5	2
F-actin-capping protein subunit alpha-2	Catarrhini	CAZA2_HUMAN	P47755	1	0
F-actin-capping protein subunit beta	Hominidae	CAPZB_HUMAN	P47756	7	2
Fanconi anemia group D2 protein	Homo sapiens	FACD2_HUMAN	Q9BXW9	2	1
Fanconi anemia group I protein	Homo sapiens	FANCI_HUMAN	Q9NVI1	4	0
Far upstream element-binding protein 1	Catarrhini	FUBP1_HUMAN	Q96AE4	5	6
Far upstream element-binding protein 2	Homo sapiens	FUBP2_HUMAN	Q92945	13	18
Far upstream element-binding protein 3	Hominidae	FUBP3_HUMAN	Q96I24	3	5
Farnesyl pyrophosphate synthase	Homininae	FPPS_HUMAN	P14324	7	2
Fascin	Homininae	FSCN1_HUMAN	Q16658	5	1
Fatty acid desaturase 2	Catarrhini	FADS2_HUMAN	O95864	2	1
Fatty acid synthase	Homo sapiens	FAS_HUMAN	P49327	71	50
Fatty acid-binding protein, epidermal	Homininae	FABP5_HUMAN	Q01469	6	3
Fatty acid-binding protein, liver	Homininae	FABPL_HUMAN	P07148	5	4
Fatty aldehyde dehydrogenase	Homo sapiens	AL3A2_HUMAN	P51648	2	2
Fermitin family homolog 2	Homininae	B5TJY2_HUMAN	B5TJY2	0	2
Fibrinogen alpha chain	Homo sapiens	FIBA_HUMAN	P02671	2	0
Fibrinogen beta chain	Homo sapiens	FIBB_HUMAN	P02675	0	0
Fibrinogen gamma chain	Homo sapiens	FIBG_HUMAN	P02679	1	2
Fibronectin	Homo sapiens	FINC_HUMAN	P02751	2	0
Filamin B	Homo sapiens	B2ZZ83_HUMAN	B2ZZ83 (+1)	22	17
Filamin-A	Homo sapiens	FLNA_HUMAN	P21333	35	29
Filamin-C	Homo sapiens	FLNC_HUMAN	Q14315	0	0
FK506-binding protein 15	Homo sapiens	FKB15_HUMAN	Q5T1M5	1	1
Flap endonuclease 1	Hominidae	FEN1_HUMAN	P39748	5	3
Flavin reductase (NADPH)	Homo sapiens	BLVRB_HUMAN	P30043	3	3
Flotillin-1	Homo sapiens	FLOT1_HUMAN	O75955 (+1)	1	0
Fragile X mental retardation syndrome-related protein 1	Catarrhini	FXR1_HUMAN	P51114	2	3
Fructose-bisphosphate aldolase A	Hominoidea	ALDOA_HUMAN	P04075	20	12
Fructose-bisphosphate aldolase C	Homininae	ALDOC_HUMAN	P09972	6	3
Full-length cDNA clone CS0DL005YG10 of B cells (Ramos cell line) of Homo sapiens (human)	Homo sapiens	Q86SZ5_HUMAN	Q86SZ5 (+1)	2	0
Fumarate hydratase, mitochondrial	Homo sapiens	FUMH_HUMAN	P07954	3	4
FWP004	Homo sapiens	Q5QTS3_HUMAN	Q5QTS3	3	1
G patch domain and KOW motifs-containing protein	Homo sapiens	GPKOW_HUMAN	Q92917	2	2
G1/S-specific cyclin-E2	Homo sapiens	CCNE2_HUMAN	O96020	0	0
Galectin-3	Homo sapiens	LEG3_HUMAN	P17931	3	2
Gamma-adducin	Homo sapiens	ADDG_HUMAN	Q9UEY8	2	2
Gamma-glutamylcyclotransferase	Homininae	GGCT_HUMAN	O75223	3	0
Gap junction alpha-1 protein	Homo sapiens	CXA1_HUMAN	P17302	0	0
Gastric cancer multi-drug resistance protein variant	Homo sapiens	Q86WL3_HUMAN	Q86WL3	2	1
GBF1 protein	Homo sapiens	Q149P0_HUMAN	Q149P0 (+1)	4	1
GDP-fucose protein O-fucosyltransferase 1	Homininae	OFUT1_HUMAN	Q9H488	3	3
Gelsolin	Homo sapiens	GELS_HUMAN	P06396	1	2
Gem-associated protein 5	Homo sapiens	GEMI5_HUMAN	Q8TEQ6	2	0
General transcription factor II-I	Hominoidea	GTF2I_HUMAN	P78347	4	3
General vesicular transport factor p115	Hominidae	USO1_HUMAN	O60763	11	4
Glucosamine-6-phosphate isomerase 1	Homininae	GNPI1_HUMAN	P46926	0	0
Glucosamine--fructose-6-phosphate aminotransferase [isomerizing] 1	Homininae	GFPT1_HUMAN	Q06210	8	5
Glucose-6-phosphate 1-dehydrogenase	Homininae	G6PD_HUMAN	P11413	4	1
Glucose-6-phosphate isomerase	Homo sapiens	G6PI_HUMAN	P06744	10	14
Glucosidase 2 subunit beta	Homo sapiens	GLU2B_HUMAN	P14314	10	11
Glutamate dehydrogenase 1, mitochondrial	Homo sapiens	DHE3_HUMAN	P00367	15	14
Glutamate--cysteine ligase regulatory subunit	Homininae	GSH0_HUMAN	P48507	0	0
Glutaminase kidney isoform, mitochondrial	Homininae	GLSK_HUMAN	O94925	3	3
Glutamine--tRNA ligase	Homo sapiens	SYQ_HUMAN	P47897	11	5
Glutaredoxin-3	Homo sapiens	GLRX3_HUMAN	O76003	0	0
Glutathione reductase, mitochondrial	Homo sapiens	GSHR_HUMAN	P00390	4	6
Glutathione S-transferase kappa 1	Homo sapiens	GSTK1_HUMAN	Q9Y2Q3	1	3
Glutathione S-transferase Mu 3	Homo sapiens	GSTM3_HUMAN	P21266	2	0
Glutathione S-transferase Mu 4	Homo sapiens	GSTM4_HUMAN	Q03013	3	1
Glutathione S-transferase omega-1	Homo sapiens	GSTO1_HUMAN	P78417	4	2
Glutathione S-transferase P	Homo sapiens	GSTP1_HUMAN	P09211	11	11
Glutathione synthetase	Homo sapiens	GSHB_HUMAN	P48637	3	2
Glyceraldehyde-3-phosphate dehydrogenase	Homininae	G3P_HUMAN	P04406	20	23
Glycerol-3-phosphate dehydrogenase, mitochondrial	Homininae	GPDM_HUMAN	P43304	0	2
Glycine amidinotransferase, mitochondrial	Homo sapiens	GATM_HUMAN	P50440	3	1
Glycine--tRNA ligase	Homo sapiens	SYG_HUMAN	P41250	7	4
Glycogen phosphorylase, brain form	Homo sapiens	PYGB_HUMAN	P11216	3	0
Glycogen phosphorylase, liver form	Homininae	PYGL_HUMAN	P06737	7	1
Glycogen synthase kinase-3 beta	Simiiformes	GSK3B_HUMAN	P49841	0	0
Glycylpeptide N-tetradecanoyltransferase 1	Hominidae	NMT1_HUMAN	P30419	2	2
Glyoxylate reductase/hydroxypyruvate reductase	Homo sapiens	GRHPR_HUMAN	Q9UBQ7	7	2
Glypican 3	Homo sapiens	Q8IYG2_HUMAN	Q8IYG2	2	1
GMP synthase [glutamine-hydrolyzing]	Homo sapiens	GUAA_HUMAN	P49915	4	1
Golgi apparatus protein 1	Homo sapiens	GSLG1_HUMAN	Q92896	3	3
Golgi reassembly-stacking protein 2	Homo sapiens	GORS2_HUMAN	Q9H8Y8	4	1
Golgi resident protein GCP60	Homo sapiens	GCP60_HUMAN	Q9H3P7	4	2
Golgin subfamily B member 1	Homo sapiens	GOGB1_HUMAN	Q14789	0	0
GRIP and coiled-coil domain-containing protein 2	Homo sapiens	GCC2_HUMAN	Q8IWJ2	0	0
GRIP1-associated protein 1	Homo sapiens	GRAP1_HUMAN	Q4V328	0	2
Growth factor receptor-bound protein 2	Eutheria	GRB2_HUMAN	P62993	2	1
GrpE protein homolog 1, mitochondrial	Hominidae	GRPE1_HUMAN	Q9HAV7	2	3
GTP:AMP phosphotransferase, mitochondrial	Homininae	KAD3_HUMAN	Q9UIJ7	2	0
GTP-binding nuclear protein Ran	Eutheria	RAN_HUMAN	P62826	3	6
Guanidinoacetate N-methyltransferase	Homo sapiens	GAMT_HUMAN	Q14353	2	0
Guanine nucleotide-binding protein G(I)/G(S)/G(T) subunit beta-1	Eutheria	GBB1_HUMAN	P62873	4	3
Guanine nucleotide-binding protein G(I)/G(S)/G(T) subunit beta-2	Eutheria	GBB2_HUMAN	P62879	0	0
Guanine nucleotide-binding protein G(q) subunit alpha	Theria	GNAQ_HUMAN	P50148	0	0
Guanine nucleotide-binding protein G(s) subunit alpha isoforms XLas	Homo sapiens	GNAS1_HUMAN	Q5JWF2	0	3
Guanine nucleotide-binding protein subunit beta-2-like 1	Tetrapoda	GBLP_HUMAN	P63244	12	6
H/ACA ribonucleoprotein complex subunit 4	Homininae	DKC1_HUMAN	O60832	1	2
HBS1-like protein	Homo sapiens	HBS1L_HUMAN	Q9Y450	1	0
HEAT repeat-containing protein 7A	Homo sapiens	HTR7A_HUMAN	Q8NDA8	0	2
Heat shock 70 kDa protein 1A/1B	Catarrhini	HSP71_HUMAN	P08107	16	9
Heat shock 70 kDa protein 4	Homo sapiens	HSP74_HUMAN	P34932	18	9
Heat shock cognate 71 kDa protein	Eutheria	HSP7C_HUMAN	P11142	31	28
Heat shock protein 105 kDa	Hominidae	HS105_HUMAN	Q92598	12	13
Heat shock protein 75 kDa, mitochondrial	Homo sapiens	TRAP1_HUMAN	Q12931	2	3
Heat shock protein beta-1	Catarrhini	HSPB1_HUMAN	P04792	9	6
Heat shock protein HSP 90-alpha	Simiiformes	HS90A_HUMAN	P07900	29	25
Heat shock protein HSP 90-beta	Homo sapiens	HS90B_HUMAN	P08238	41	44
Heat shock-related 70 kDa protein 2	Catarrhini	HSP72_HUMAN	P54652	1	1
Helicase ARIP4	Homo sapiens	ARIP4_HUMAN	Q9Y4B4	0	2
Hematological and neurological expressed 1 protein	Homininae	HN1_HUMAN	Q9UK76	1	1
Hematological and neurological expressed 1-like protein	Homo sapiens	HN1L_HUMAN	Q9H910	1	1
Heme oxygenase 1	Homininae	HMOX1_HUMAN	P09601	0	3
Heme-binding protein 1	Homininae	HEBP1_HUMAN	Q9NRV9	1	1
Heme-binding protein 2	Homo sapiens	HEBP2_HUMAN	Q9Y5Z4	1	0
Hemicentin-2	Homo sapiens	HMCN2_HUMAN	Q8NDA2	2	0
Heparan sulfate 2-O-sulfotransferase 1	Homininae	HS2ST_HUMAN	Q7LGA3	2	1
Heparin-binding protein HBp15	Homo sapiens	Q7Z4W8_HUMAN	Q7Z4W8	3	3
Hepatoma-derived growth factor	Homo sapiens	HDGF_HUMAN	P51858	8	5
Heterogeneous nuclear ribonucleoprotein A/B	Homo sapiens	ROAA_HUMAN	Q99729	2	3
Heterogeneous nuclear ribonucleoprotein A0	Hominidae	ROA0_HUMAN	Q13151	4	3
Heterogeneous nuclear ribonucleoprotein A1	Homo sapiens	ROA1_HUMAN	P09651	10	8
Heterogeneous nuclear ribonucleoprotein A3	Homininae	ROA3_HUMAN	P51991	5	5
Heterogeneous nuclear ribonucleoprotein D0	Catarrhini	HNRPD_HUMAN	Q14103	6	4
Heterogeneous nuclear ribonucleoprotein D-like	Mammalia	HNRDL_HUMAN	O14979	2	2
Heterogeneous nuclear ribonucleoprotein F	Catarrhini	HNRPF_HUMAN	P52597	2	3
Heterogeneous nuclear ribonucleoprotein H	Eutheria	HNRH1_HUMAN	P31943	7	6
Heterogeneous nuclear ribonucleoprotein H3	Eutheria	HNRH3_HUMAN	P31942	3	4
Heterogeneous nuclear ribonucleoprotein K	Eutheria	HNRPK_HUMAN	P61978 (+1)	13	14
Heterogeneous nuclear ribonucleoprotein L	Simiiformes	HNRPL_HUMAN	P14866	8	8
Heterogeneous nuclear ribonucleoprotein M	Homininae	HNRPM_HUMAN	P52272	16	14
Heterogeneous nuclear ribonucleoprotein Q	Eutheria	HNRPQ_HUMAN	O60506	11	8
Heterogeneous nuclear ribonucleoprotein R	Eutheria	HNRPR_HUMAN	O43390	5	4
Heterogeneous nuclear ribonucleoprotein U	Homo sapiens	HNRPU_HUMAN	Q00839	27	18
Heterogeneous nuclear ribonucleoprotein U-like protein 1	Homo sapiens	HNRL1_HUMAN	Q9BUJ2	3	3
Heterogeneous nuclear ribonucleoprotein U-like protein 2	Homo sapiens	HNRL2_HUMAN	Q1KMD3	2	1
Heterogeneous nuclear ribonucleoproteins A2/B1	Eutheria	ROA2_HUMAN	P22626	11	14
Heterogeneous nuclear ribonucleoproteins C1/C2	Catarrhini	HNRPC_HUMAN	P07910	8	10
High mobility group protein B1	Euarchontoglires	Q5T7C4_HUMAN	Q5T7C4	7	1
Histidine triad nucleotide-binding protein 1	Homininae	HINT1_HUMAN	P49773	2	1
Histidine triad nucleotide-binding protein 2, mitochondrial	Homininae	HINT2_HUMAN	Q9BX68	2	2
Histidine--tRNA ligase, cytoplasmic	Homo sapiens	SYHC_HUMAN	P12081	1	1
Histone acetyltransferase type B catalytic subunit	Catarrhini	HAT1_HUMAN	O14929	5	2
Histone deacetylase 1	Hominidae	HDAC1_HUMAN	Q13547	2	1
Histone deacetylase 2	Mammalia	HDAC2_HUMAN	Q92769	3	1
Histone H1.2	Homininae	H12_HUMAN	P16403	3	5
Histone H1x	Homo sapiens	H1X_HUMAN	Q92522	1	2
Histone H2A	Homo sapiens	B2R5B3_HUMAN	B2R5B3 (+3)	3	3
Histone H2B type 1-K	Eutheria	H2B1K_HUMAN	O60814 (+1)	1	4
Histone H4	Eukaryota	H4_HUMAN	P62805	2	1
Histone-binding protein RBBP4	Amniota	RBBP4_HUMAN	Q09028	3	1
Histone-binding protein RBBP7	Euarchontoglires	RBBP7_HUMAN	Q16576	3	0
Histone-lysine N-methyltransferase PRDM9	Homo sapiens	PRDM9_HUMAN	Q9NQV7	2	0
Histone-lysine N-methyltransferase SETD2	Homo sapiens	SETD2_HUMAN	Q9BYW2	0	0
Histone-lysine N-methyltransferase, H3 lysine-36 and H4 lysine-20 specific	Homo sapiens	NSD1_HUMAN	Q96L73	2	0
HIV Tat-specific factor 1	Homo sapiens	HTSF1_HUMAN	O43719	0	2
Homogentisate 1,2-dioxygenase	Homo sapiens	HGD_HUMAN	Q93099	5	1
Hsc70-interacting protein	Homo sapiens	F10A1_HUMAN	P50502	5	4
Hsp70-binding protein 1	Homo sapiens	HPBP1_HUMAN	Q9NZL4	1	1
Hsp90 co-chaperone Cdc37	Catarrhini	CDC37_HUMAN	Q16543	8	6
HSPC027	Homo sapiens	Q9Y6E3_HUMAN	Q9Y6E3	4	3
Huntingtin	Homo sapiens	HD_HUMAN	P42858	2	0
Hydroxyacyl-coenzyme A dehydrogenase, mitochondrial	Homo sapiens	HCDH_HUMAN	Q16836	3	2
Hydroxymethylglutaryl-CoA synthase, cytoplasmic	Homo sapiens	HMCS1_HUMAN	Q01581 (+1)	14	9
Hydroxysteroid dehydrogenase-like protein 2	Homininae	HSDL2_HUMAN	Q6YN16	6	4
Hypoxia up-regulated protein 1	Homo sapiens	HYOU1_HUMAN	Q9Y4L1	12	16
Immunity-related GTPase family Q protein	Homo sapiens	IRGQ_HUMAN	Q8WZA9	1	2
Immunoglobulin superfamily member 1	Homo sapiens	IGSF1_HUMAN	Q8N6C5	2	0
Importin subunit alpha-2	Homo sapiens	IMA2_HUMAN	P52292	7	8
Importin subunit alpha-4	Hominoidea	IMA4_HUMAN	O00629	1	1
Importin subunit beta-1	Hominoidea	IMB1_HUMAN	Q14974	14	8
Importin-4	Homo sapiens	IPO4_HUMAN	Q8TEX9	6	4
Importin-5	Homo sapiens	IPO5_HUMAN	O00410	22	11
Importin-7	Simiiformes	IPO7_HUMAN	O95373	7	3
Importin-9	Simiiformes	IPO9_HUMAN	Q96P70	2	2
Inhibitor of kappa light polypeptide gene enhancer in B-cells, kinase complex-associated protein	Homo sapiens	Q8N516_HUMAN	Q8N516	8	1
Inorganic pyrophosphatase	Hominoidea	Q5SQT6_HUMAN	Q5SQT6	2	3
Inosine triphosphate pyrophosphatase	Homo sapiens	ITPA_HUMAN	Q9BY32	3	2
Inosine-5'-monophosphate dehydrogenase 2	Homininae	IMDH2_HUMAN	P12268	13	7
Insulin-degrading enzyme	Homo sapiens	IDE_HUMAN	P14735	3	2
Insulin-like growth factor 2 mRNA-binding protein 1	Simiiformes	IF2B1_HUMAN	Q9NZI8	15	9
Insulin-like growth factor 2 mRNA-binding protein 2	Homininae	IF2B2_HUMAN	Q9Y6M1	3	1
Insulin-like growth factor 2 mRNA-binding protein 3	Homininae	IF2B3_HUMAN	O00425	6	3
Integrin alpha-V	Homo sapiens	ITAV_HUMAN	P06756	1	3
Integrin beta-1	Homininae	ITB1_HUMAN	P05556	1	6
Inter-alpha-trypsin inhibitor heavy chain H2	Homo sapiens	ITIH2_HUMAN	P19823 (+1)	0	2
Intercellular adhesion molecule 1	Homo sapiens	ICAM1_HUMAN	P05362	1	4
Interferon regulatory factor 2-binding protein 2	Homo sapiens	I2BP2_HUMAN	Q7Z5L9	1	1
Interleukin enhancer-binding factor 2	Eutheria	ILF2_HUMAN	Q12905	4	4
Interleukin enhancer-binding factor 3	Homo sapiens	ILF3_HUMAN	Q12906	6	11
Inverted formin-2	Hominidae	INF2_HUMAN	Q27J81	2	1
Isochorismatase domain-containing protein 1	Hominoidea	ISOC1_HUMAN	Q96CN7	3	3
Isocitrate dehydrogenase [NAD] subunit alpha, mitochondrial	Homo sapiens	IDH3A_HUMAN	P50213	1	1
Isocitrate dehydrogenase [NAD] subunit beta, mitochondrial	Homo sapiens	IDH3B_HUMAN	O43837	1	2
Isocitrate dehydrogenase [NADP] cytoplasmic	Homo sapiens	IDHC_HUMAN	O75874	18	14
Isocitrate dehydrogenase [NADP], mitochondrial	Homo sapiens	IDHP_HUMAN	P48735	9	5
Isoleucine--tRNA ligase, cytoplasmic	Homo sapiens	SYIC_HUMAN	P41252	15	6
Isoleucine--tRNA ligase, mitochondrial	Homo sapiens	SYIM_HUMAN	Q9NSE4	1	0
Isopentenyl-diphosphate Delta-isomerase 1	Homininae	IDI1_HUMAN	Q13907	3	0
Jagged 1 (Alagille syndrome)	Homo sapiens	Q4KMR2_HUMAN	Q4KMR2	0	1
Junction plakoglobin	Homininae	PLAK_HUMAN	P14923	0	3
Keratin, type I cytoskeletal 10	Homo sapiens	K1C10_HUMAN	P13645	2	5
Keratin, type I cytoskeletal 18	Homininae	K1C18_HUMAN	P05783	6	19
Keratin, type I cytoskeletal 19	Homo sapiens	K1C19_HUMAN	P08727	0	5
Keratin, type I cytoskeletal 9	Homo sapiens	K1C9_HUMAN	P35527	3	6
Keratin, type II cytoskeletal 1	Homo sapiens	K2C1_HUMAN	P04264	6	14
Keratin, type II cytoskeletal 8	Homo sapiens	K2C8_HUMAN	P05787	6	23
KH domain-containing, RNA-binding, signal transduction-associated protein 1	Eutheria	KHDR1_HUMAN	Q07666	4	3
Kinectin	Homo sapiens	KTN1_HUMAN	Q86UP2	8	9
Kinesin light chain 2	Homo sapiens	KLC2_HUMAN	Q9H0B6	1	1
Kinesin-1 heavy chain	Homo sapiens	KINH_HUMAN	P33176	12	11
Kinesin-like protein KIF14	Homo sapiens	KIF14_HUMAN	Q15058	0	2
Kinesin-like protein KIF1C	Homo sapiens	KIF1C_HUMAN	O43896	1	0
Kinesin-like protein KIF21A	Homo sapiens	KI21A_HUMAN	Q7Z4S6	2	1
Lactoylglutathione lyase	Homo sapiens	LGUL_HUMAN	Q04760	3	0
Lamina-associated polypeptide 2, isoforms beta/gamma	Homo sapiens	LAP2B_HUMAN	P42167	2	2
Lamin-B receptor	Homo sapiens	LBR_HUMAN	Q14739	1	0
Laminin subunit alpha-5	Homo sapiens	LAMA5_HUMAN	O15230	0	0
Laminin subunit gamma-1	Homo sapiens	LAMC1_HUMAN	P11047	3	1
Lanosterol 14-alpha demethylase	Homo sapiens	CP51A_HUMAN	Q16850	2	1
Lanosterol synthase	Homo sapiens	ERG7_HUMAN	P48449	4	1
La-related protein 1	Homo sapiens	LARP1_HUMAN	Q6PKG0	2	3
La-related protein 4	Homo sapiens	LARP4_HUMAN	Q71RC2	1	2
Large neutral amino acids transporter small subunit 1	Homo sapiens	LAT1_HUMAN	Q01650 (+1)	2	3
Large proline-rich protein BAG6	Homo sapiens	BAG6_HUMAN	P46379	1	1
LETM1 and EF-hand domain-containing protein 1, mitochondrial	Homo sapiens	LETM1_HUMAN	O95202	0	4
Leucine-rich PPR motif-containing protein, mitochondrial	Homo sapiens	LPPRC_HUMAN	P42704	10	17
Leucine-rich repeat flightless-interacting protein 1	Homo sapiens	LRRF1_HUMAN	Q32MZ4	3	4
Leucine-rich repeat-containing protein 47	Homo sapiens	LRC47_HUMAN	Q8N1G4	3	2
Leucine-rich repeat-containing protein 59	Homininae	LRC59_HUMAN	Q96AG4	8	5
Leucine--tRNA ligase, cytoplasmic	Homo sapiens	SYLC_HUMAN	Q9P2J5	7	2
Leukocyte elastase inhibitor	Homo sapiens	ILEU_HUMAN	P30740	1	1
Leukotriene A-4 hydrolase	Homininae	LKHA4_HUMAN	P09960	4	1
LIM and cysteine-rich domains protein 1	Homo sapiens	LMCD1_HUMAN	Q9NZU5	0	0
LIM and SH3 domain protein 1	Homininae	LASP1_HUMAN	Q14847	5	2
LIM domain and actin-binding protein 1	Homo sapiens	LIMA1_HUMAN	Q9UHB6	0	0
LIM domain only protein 7	Homo sapiens	LMO7_HUMAN	Q8WWI1	1	1
L-lactate dehydrogenase A chain	Homo sapiens	LDHA_HUMAN	P00338	12	7
Lon protease homolog, mitochondrial	Homo sapiens	LONM_HUMAN	P36776 (+1)	4	1
Long-chain-fatty-acid--CoA ligase 3	Homininae	ACSL3_HUMAN	O95573	8	5
Long-chain-fatty-acid--CoA ligase 4	Homo sapiens	ACSL4_HUMAN	O60488	9	4
Low-density lipoprotein receptor-related protein 1B	Homo sapiens	LRP1B_HUMAN	Q9NZR2	1	2
Lung cancer-related protein 9	Homo sapiens	Q56VW8_HUMAN	Q56VW8	3	0
Lupus La protein	Homininae	LA_HUMAN	P05455	13	10
L-xylulose reductase	Homo sapiens	DCXR_HUMAN	Q7Z4W1	3	1
Lysine-specific demethylase 2B	Homo sapiens	KDM2B_HUMAN	Q8NHM5	2	0
Lysine--tRNA ligase	Homo sapiens	SYK_HUMAN	Q15046	8	1
Lysosomal protective protein	Homo sapiens	PPGB_HUMAN	P10619	2	1
Lysosome-associated membrane glycoprotein 1	Homo sapiens	LAMP1_HUMAN	P11279	1	1
Macrophage-capping protein	Homo sapiens	CAPG_HUMAN	P40121	1	2
Malate dehydrogenase	Homo sapiens	Q6FHZ0_HUMAN	Q6FHZ0	15	17
Malate dehydrogenase, cytoplasmic	Homo sapiens	MDHC_HUMAN	P40925	10	5
Malectin	Homininae	MLEC_HUMAN	Q14165	2	2
Mannose-1-phosphate guanyltransferase alpha	Homininae	GMPPA_HUMAN	Q96IJ6	2	1
Mannosyl-oligosaccharide glucosidase	Homo sapiens	MOGS_HUMAN	Q13724 (+1)	3	1
MARCKS-related protein	Catarrhini	MRP_HUMAN	P49006	3	2
Matrin-3	Homo sapiens	MATR3_HUMAN	P43243	7	8
Medium-chain specific acyl-CoA dehydrogenase, mitochondrial	Homo sapiens	ACADM_HUMAN	P11310 (+1)	2	1
Melanoma inhibitory activity protein 3	Homo sapiens	MIA3_HUMAN	Q5JRA6	0	0
Melanoma-associated antigen D2	Homo sapiens	MAGD2_HUMAN	Q9UNF1	4	0
Metastasis-associated protein MTA2	Homininae	MTA2_HUMAN	O94776	2	0
Methionine adenosyltransferase 2 subunit beta	Simiiformes	MAT2B_HUMAN	Q9NZL9	0	3
Methionine aminopeptidase 2	Homininae	AMPM2_HUMAN	P50579	1	3
Methionine--tRNA ligase, cytoplasmic	Homo sapiens	SYMC_HUMAN	P56192	9	5
Methylcrotonoyl-CoA carboxylase beta chain, mitochondrial	Homo sapiens	MCCB_HUMAN	Q9HCC0	2	2
Methylthioribose-1-phosphate isomerase	Homo sapiens	MTNA_HUMAN	Q9BV20	2	1
Mevalonate kinase	Homo sapiens	KIME_HUMAN	Q03426	2	0
Microsomal glutathione S-transferase 1	Homininae	MGST1_HUMAN	P10620	2	0
Microsomal triglyceride transfer protein large subunit	Homo sapiens	MTP_HUMAN	P55157	11	9
Microtubule-actin cross-linking factor 1, isoforms 1/2/3/5	Homo sapiens	MACF1_HUMAN	Q9UPN3	2	1
Microtubule-associated protein 4	Homo sapiens	MAP4_HUMAN	P27816	13	11
Microtubule-associated protein RP/EB family member 1	Homo sapiens	MARE1_HUMAN	Q15691	4	5
Minor histocompatibility antigen H13	Hominidae	HM13_HUMAN	Q8TCT9	3	2
Mitochondrial antiviral-signaling protein	Homo sapiens	MAVS_HUMAN	Q7Z434	0	0
Mitochondrial fission 1 protein	Catarrhini	FIS1_HUMAN	Q9Y3D6	2	1
Mitochondrial import inner membrane translocase subunit TIM44	Homo sapiens	TIM44_HUMAN	O43615	3	4
Mitochondrial import inner membrane translocase subunit TIM50	Homo sapiens	TIM50_HUMAN	Q3ZCQ8	0	1
Mitochondrial import receptor subunit TOM34	Homininae	TOM34_HUMAN	Q15785	2	4
Mitochondrial import receptor subunit TOM70	Homininae	TOM70_HUMAN	O94826	0	3
Mitochondrial-processing peptidase subunit alpha	Homo sapiens	MPPA_HUMAN	Q10713	1	2
Mitochondrial-processing peptidase subunit beta	Homo sapiens	MPPB_HUMAN	O75439	1	1
Mitogen-activated protein kinase 1	Eutheria	MK01_HUMAN	P28482	3	1
Mitotic checkpoint protein BUB3	Eutheria	BUB3_HUMAN	O43684	3	1
MOB kinase activator 1A	Eutheria	MOB1A_HUMAN	Q9H8S9	0	0
Monocarboxylate transporter 1	Homo sapiens	MOT1_HUMAN	P53985	0	3
Monofunctional C1-tetrahydrofolate synthase, mitochondrial	Homo sapiens	C1TM_HUMAN	Q6UB35	0	2
Monoglyceride lipase	Homininae	MGLL_HUMAN	Q99685	0	0
mRNA cap guanine-N7 methyltransferase	Homo sapiens	MCES_HUMAN	O43148	2	0
mRNA turnover protein 4 homolog	Hominidae	MRT4_HUMAN	Q9UKD2	2	0
Multifunctional protein ADE2	Homo sapiens	PUR6_HUMAN	P22234	13	6
Myb-binding protein 1A	Homo sapiens	MBB1A_HUMAN	Q9BQG0	8	5
Myc box-dependent-interacting protein 1	Homo sapiens	BIN1_HUMAN	O00499	3	0
Myoferlin	Homo sapiens	MYOF_HUMAN	Q9NZM1	0	0
Myosin light polypeptide 6	Eutheria	MYL6_HUMAN	P60660	4	1
Myosin regulatory light chain 12B	Theria	ML12B_HUMAN	O14950	3	2
Myosin-10	Homininae	MYH10_HUMAN	P35580	12	9
Myosin-14	Homo sapiens	MYH14_HUMAN	Q7Z406	0	0
Myosin-9	Homo sapiens	MYH9_HUMAN	P35579	65	46
Myotrophin	Mammalia	MTPN_HUMAN	P58546	1	2
Myristoylated alanine-rich C-kinase substrate	Homo sapiens	MARCS_HUMAN	P29966	8	7
N(G),N(G)-dimethylarginine dimethylaminohydrolase 2	Simiiformes	DDAH2_HUMAN	O95865	2	2
Na(+)/H(+) exchange regulatory cofactor NHE-RF1	Homo sapiens	NHRF1_HUMAN	O14745	3	3
N-acetyl-D-glucosamine kinase	Homo sapiens	NAGK_HUMAN	Q9UJ70	0	0
N-acetylglucosamine-1-phosphotransferase subunits alpha/beta	Homo sapiens	GNPTA_HUMAN	Q3T906	0	2
N-acetylglucosamine-6-sulfatase	Homininae	GNS_HUMAN	P15586	1	2
N-acetyltransferase 10	Homo sapiens	NAT10_HUMAN	Q9H0A0	1	2
NAD kinase domain-containing protein 1	Homo sapiens	NAKD1_HUMAN	Q4G0N4	2	3
NAD(P)H dehydrogenase [quinone] 1	Homininae	NQO1_HUMAN	P15559	2	0
NAD(P)H-hydrate epimerase	Homo sapiens	NNRE_HUMAN	Q8NCW5	2	0
NADH dehydrogenase [ubiquinone] flavoprotein 2, mitochondrial	Homo sapiens	NDUV2_HUMAN	P19404 (+2)	0	1
NADH dehydrogenase [ubiquinone] iron-sulfur protein 3, mitochondrial	Homo sapiens	NDUS3_HUMAN	O75489	0	2
NADH-cytochrome b5 reductase 3	Homo sapiens	NB5R3_HUMAN	P00387	2	2
NADP-dependent malic enzyme	Homo sapiens	MAOX_HUMAN	P48163	4	1
NADPH--cytochrome P450 reductase	Homo sapiens	NCPR_HUMAN	P16435	3	3
N-alpha-acetyltransferase 15, NatA auxiliary subunit	Homo sapiens	NAA15_HUMAN	Q9BXJ9	3	0
N-alpha-acetyltransferase 50	Eutheria	NAA50_HUMAN	Q9GZZ1	1	1
Nardilysin	Homo sapiens	NRDC_HUMAN	O43847	2	0
Nascent polypeptide-associated complex subunit alpha	Theria	NACA_HUMAN	Q13765	3	4
Nck-associated protein 1	Catarrhini	NCKP1_HUMAN	Q9Y2A7	1	0
NDRG family member 3	Homo sapiens	Q5TH30_HUMAN	Q5TH30 (+1)	1	0
NEDD8	Eutheria	NEDD8_HUMAN	Q15843	3	1
NEDD8-conjugating enzyme Ubc12	Eutheria	UBC12_HUMAN	P61081	2	1
Negative elongation factor A	Homininae	NELFA_HUMAN	Q9H3P2	1	0
Nestin	Homo sapiens	NEST_HUMAN	P48681	5	16
Neuroblast differentiation-associated protein AHNAK	Homo sapiens	AHNK_HUMAN	Q09666	30	16
Neurolysin, mitochondrial	Homo sapiens	NEUL_HUMAN	Q9BYT8	1	1
Neuropilin-1	Homo sapiens	NRP1_HUMAN	O14786	0	1
Neutral alpha-glucosidase AB	Homo sapiens	GANAB_HUMAN	Q14697	26	15
Neutral amino acid transporter B(0)	Homininae	AAAT_HUMAN	Q15758 (+1)	1	1
NHP2-like protein 1	Eutheria	NH2L1_HUMAN	P55769	2	1
Nicalin	Homo sapiens	NCLN_HUMAN	Q969V3	1	2
Nicotinamide phosphoribosyltransferase	Homininae	NAMPT_HUMAN	P43490	2	2
Nicotinate-nucleotide pyrophosphorylase [carboxylating]	Homo sapiens	NADC_HUMAN	Q15274	2	1
Nodal modulator 2	Homo sapiens	NOMO2_HUMAN	Q5JPE7	1	3
Non-POU domain-containing octamer-binding protein	Simiiformes	NONO_HUMAN	Q15233	6	7
Non-specific lipid-transfer protein	Homo sapiens	NLTP_HUMAN	P22307	5	3
Non-syndromic hearing impairment protein 5	Homo sapiens	DFNA5_HUMAN	O60443	0	0
Notchless protein homolog 1	Homo sapiens	NLE1_HUMAN	Q9NVX2	3	1
NSFL1 cofactor p47	Hominidae	NSF1C_HUMAN	Q9UNZ2	5	6
Nuclear autoantigenic sperm protein	Homo sapiens	NASP_HUMAN	P49321	7	5
Nuclear cap-binding protein subunit 1	Hominoidea	NCBP1_HUMAN	Q09161	2	2
Nuclear fragile X mental retardation-interacting protein 2	Homo sapiens	NUFP2_HUMAN	Q7Z417	3	4
Nuclear migration protein nudC	Homo sapiens	NUDC_HUMAN	Q9Y266	5	6
Nuclear mitotic apparatus protein 1	Homo sapiens	NUMA1_HUMAN	Q14980	1	1
Nuclear pore complex protein Nup153	Homo sapiens	NU153_HUMAN	P49790 (+1)	0	0
Nuclear pore complex protein Nup155	Homo sapiens	NU155_HUMAN	O75694	3	3
Nuclear pore complex protein Nup214	Homo sapiens	NU214_HUMAN	P35658	1	3
Nuclear pore complex protein Nup50	Homo sapiens	NUP50_HUMAN	Q9UKX7	3	3
Nuclear pore complex protein Nup88	Homo sapiens	NUP88_HUMAN	Q99567	0	1
Nuclear pore complex protein Nup93	Homo sapiens	NUP93_HUMAN	Q8N1F7	2	1
Nuclear protein localization protein 4 homolog	Homo sapiens	NPL4_HUMAN	Q8TAT6	3	1
Nuclear transport factor 2	Eutheria	NTF2_HUMAN	P61970	1	1
Nuclease-sensitive element-binding protein 1	Eutheria	YBOX1_HUMAN	P67809	11	8
Nucleolar GTP-binding protein 1	Homo sapiens	NOG1_HUMAN	Q9BZE4	0	0
Nucleolar protein 56	Homo sapiens	NOP56_HUMAN	O00567	2	6
Nucleolar protein 58	Homo sapiens	NOP58_HUMAN	Q9Y2X3	2	4
Nucleolar RNA helicase 2	Homo sapiens	DDX21_HUMAN	Q9NR30	12	12
Nucleolin	Homo sapiens	NUCL_HUMAN	P19338	23	28
Nucleophosmin	Homininae	NPM_HUMAN	P06748	10	13
Nucleoporin NUP188 homolog	Homo sapiens	NU188_HUMAN	Q5SRE5	0	1
Nucleoporin-like protein 2	Homo sapiens	NUPL2_HUMAN	O15504 (+1)	0	2
Nucleoprotein TPR	Homo sapiens	TPR_HUMAN	P12270 (+1)	7	8
Nucleoside diphosphate kinase	Homo sapiens	Q32Q12_HUMAN	Q32Q12	12	7
Nucleosome assembly protein 1-like 1	Homininae	NP1L1_HUMAN	P55209	9	2
Nucleosome assembly protein 1-like 4	Homo sapiens	NP1L4_HUMAN	Q99733	2	3
Obg-like ATPase 1	Eutheria	OLA1_HUMAN	Q9NTK5	5	2
Omega-amidase NIT2	Homo sapiens	NIT2_HUMAN	Q9NQR4	3	3
Opioid growth factor receptor	Homo sapiens	OGFR_HUMAN	Q9NZT2	3	1
ORF1	Homo sapiens	Q12880_HUMAN	Q12880	1	1
Ornithine aminotransferase, mitochondrial	Homininae	OAT_HUMAN	P04181	5	2
Oxysterol-binding protein 1	Homo sapiens	OSBP1_HUMAN	P22059	5	2
Parafibromin	Eutheria	CDC73_HUMAN	Q6P1J9	2	0
Paraspeckle component 1	Homininae	PSPC1_HUMAN	Q8WXF1	2	4
Parathymosin	Hominoidea	PTMS_HUMAN	P20962	2	2
Partner of Y14 and mago	Homo sapiens	WIBG_HUMAN	Q9BRP8	0	3
Paternally-expressed gene 3 protein	Homo sapiens	PEG3_HUMAN	Q9GZU2	2	0
PDCD6IP protein	Homo sapiens	Q6NUS1_HUMAN	Q6NUS1 (+1)	9	6
PDZ and LIM domain protein 1	Homininae	PDLI1_HUMAN	O00151	6	9
PDZ and LIM domain protein 5	Homo sapiens	PDLI5_HUMAN	Q96HC4	8	7
PDZ and LIM domain protein 7	Homo sapiens	PDLI7_HUMAN	Q9NR12	0	0
Peptidyl-prolyl cis-trans isomerase	Homo sapiens	Q5W0X3_HUMAN	Q5W0X3	2	1
Peptidyl-prolyl cis-trans isomerase A	Catarrhini	Q567Q0_HUMAN	Q567Q0	8	8
Peptidyl-prolyl cis-trans isomerase B	Catarrhini	PPIB_HUMAN	P23284	7	5
Peptidyl-prolyl cis-trans isomerase FKBP11	Hominidae	FKB11_HUMAN	Q9NYL4	3	1
Peptidyl-prolyl cis-trans isomerase FKBP4	Homo sapiens	FKBP4_HUMAN	Q02790	12	7
Peptidyl-prolyl cis-trans isomerase NIMA-interacting 1	Hominidae	PIN1_HUMAN	Q13526	1	2
Peptidyl-prolyl cis-trans isomerase NIMA-interacting 4	Simiiformes	PIN4_HUMAN	Q9Y237	0	2
Peptidyl-prolyl cis-trans isomerase-like 1	Eutheria	PPIL1_HUMAN	Q9Y3C6	1	1
Peroxiredoxin-1	Homininae	PRDX1_HUMAN	Q06830	22	14
Peroxiredoxin-2	Catarrhini	PRDX2_HUMAN	P32119	6	3
Peroxiredoxin-4	Homo sapiens	PRDX4_HUMAN	Q13162	1	2
Peroxiredoxin-5, mitochondrial	Homo sapiens	PRDX5_HUMAN	P30044	6	3
Peroxiredoxin-6	Hominidae	PRDX6_HUMAN	P30041	14	2
Peroxisomal acyl-coenzyme A oxidase 1	Homo sapiens	ACOX1_HUMAN	Q15067	5	2
Peroxisomal multifunctional enzyme type 2	Homo sapiens	DHB4_HUMAN	P51659	16	10
PERQ amino acid-rich with GYF domain-containing protein 2	Homo sapiens	PERQ2_HUMAN	Q6Y7W6	3	0
Pescadillo homolog	Homo sapiens	PESC_HUMAN	O00541	2	0
PEST proteolytic signal-containing nuclear protein	Homo sapiens	PCNP_HUMAN	Q8WW12	3	3
Phenylalanine-4-hydroxylase	Homo sapiens	PH4H_HUMAN	P00439 (+1)	2	0
Phenylalanine--tRNA ligase alpha subunit	Homo sapiens	SYFA_HUMAN	Q9Y285	7	3
Phenylalanine--tRNA ligase beta subunit	Homo sapiens	SYFB_HUMAN	Q9NSD9	6	3
Phosphate carrier protein, mitochondrial	Homininae	MPCP_HUMAN	Q00325	1	2
Phosphatidylethanolamine-binding protein 1	Homininae	PEBP1_HUMAN	P30086	6	6
Phosphatidylinositide phosphatase SAC1	Homo sapiens	SAC1_HUMAN	Q9NTJ5	1	1
Phosphatidylinositol transfer protein beta isoform	Catarrhini	PIPNB_HUMAN	P48739	1	1
Phosphatidylinositol-binding clathrin assembly protein	Homo sapiens	PICAL_HUMAN	Q13492	3	0
Phosphoacetylglucosamine mutase	Homo sapiens	AGM1_HUMAN	O95394	3	2
Phosphoenolpyruvate carboxykinase [GTP], mitochondrial	Homo sapiens	PCKGM_HUMAN	Q16822 (+1)	3	2
Phosphoglucomutase-1	Homo sapiens	PGM1_HUMAN	P36871	6	6
Phosphoglucomutase-2	Homo sapiens	PGM2_HUMAN	Q96G03	0	0
Phosphoglycerate kinase 1	Euarchontoglires	PGK1_HUMAN	P00558	14	13
Phosphoglycerate mutase 1	Eutheria	PGAM1_HUMAN	P18669	8	8
Phospholipase A-2-activating protein	Homo sapiens	PLAP_HUMAN	Q9Y263	4	1
Phosphoserine aminotransferase	Homo sapiens	SERC_HUMAN	Q9Y617	13	8
Phosphoserine phosphatase	Hominidae	SERB_HUMAN	P78330	4	2
Pinin	Homo sapiens	PININ_HUMAN	Q9H307	0	2
Plasma membrane calcium-transporting ATPase 1	Catarrhini	AT2B1_HUMAN	P20020	4	3
Plasminogen activator inhibitor 1 RNA-binding protein	Hominoidea	PAIRB_HUMAN	Q8NC51	10	4
Plastin-3	Catarrhini	PLST_HUMAN	P13797	7	1
Platelet-activating factor acetylhydrolase IB subunit alpha	Homo sapiens	LIS1_HUMAN	P43034	2	0
Platelet-activating factor acetylhydrolase IB subunit beta	Eutheria	PA1B2_HUMAN	P68402	2	1
Platelet-activating factor acetylhydrolase IB subunit gamma	Homininae	PA1B3_HUMAN	Q15102	1	2
Plectin	Homo sapiens	PLEC_HUMAN	Q15149	0	0
PNAS-139	Homo sapiens	Q9BXV5_HUMAN	Q9BXV5	2	0
Poly [ADP-ribose] polymerase 1	Homo sapiens	PARP1_HUMAN	P09874	6	3
Poly(rC)-binding protein 1	Eutheria	PCBP1_HUMAN	Q15365	10	5
Poly(rC)-binding protein 2	Euarchontoglires	PCBP2_HUMAN	Q15366	6	4
Poly(U)-binding-splicing factor PUF60	Hominoidea	PUF60_HUMAN	Q9UHX1	4	3
Polyadenylate-binding protein 1	Eutheria	PABP1_HUMAN	P11940	10	11
Polyadenylate-binding protein 2	Eutheria	PABP2_HUMAN	Q86U42	3	2
Polyadenylate-binding protein 4	Homo sapiens	PABP4_HUMAN	Q13310 (+1)	2	3
Polyadenylate-binding protein-interacting protein 1	Homo sapiens	PAIP1_HUMAN	Q9H074	2	0
Polyglutamine-binding protein 1	Homininae	PQBP1_HUMAN	O60828	2	2
Polymerase delta-interacting protein 2	Catarrhini	PDIP2_HUMAN	Q9Y2S7	1	2
Polymerase delta-interacting protein 3	Homo sapiens	PDIP3_HUMAN	Q9BY77	2	3
Polypyrimidine tract-binding protein 1	Homo sapiens	PTBP1_HUMAN	P26599 (+1)	9	7
POTE ankyrin domain family member E	Homo sapiens	POTEE_HUMAN	Q6S8J3	2	1
POTE ankyrin domain family member F	Homo sapiens	POTEF_HUMAN	A5A3E0	0	2
PP2A B56 gamma 3	Homo sapiens	Q7L7W2_HUMAN	Q7L7W2	2	0
PR domain containing 15, isoform CRA_b	Homo sapiens	Q4W8S4_HUMAN	Q4W8S4	0	0
Prefoldin subunit 3	Homo sapiens	PFD3_HUMAN	P61758	2	0
Prefoldin subunit 5	Simiiformes	PFD5_HUMAN	Q99471	2	0
Pre-mRNA 3'-end-processing factor FIP1	Simiiformes	FIP1_HUMAN	Q6UN15	0	2
Pre-mRNA-processing factor 19	Catarrhini	PRP19_HUMAN	Q9UMS4	10	5
Pre-mRNA-processing factor 40 homolog A	Homo sapiens	PR40A_HUMAN	O75400	1	2
Pre-mRNA-processing factor 6	Homininae	PRP6_HUMAN	O94906	1	3
Pre-mRNA-processing-splicing factor 8	Eutheria	PRP8_HUMAN	Q6P2Q9	2	1
Prenylcysteine oxidase 1	Homo sapiens	PCYOX_HUMAN	Q9UHG3	1	1
PRKAR2A protein	Homo sapiens	Q9BUB1_HUMAN	Q9BUB1	1	2
PRKC apoptosis WT1 regulator protein	Homo sapiens	PAWR_HUMAN	Q96IZ0	2	0
Proactivator polypeptide	Homo sapiens	SAP_HUMAN	P07602	2	1
Probable ATP-dependent RNA helicase DDX17	Hominidae	DDX17_HUMAN	Q92841	8	6
Probable ATP-dependent RNA helicase DDX23	Hominoidea	DDX23_HUMAN	Q9BUQ8	1	2
Probable ATP-dependent RNA helicase DDX46	Homininae	DDX46_HUMAN	Q7L014	4	1
Probable ATP-dependent RNA helicase DDX47	Homo sapiens	DDX47_HUMAN	Q9H0S4	1	2
Probable ATP-dependent RNA helicase DDX5	Eutheria	DDX5_HUMAN	P17844	10	9
Probable ATP-dependent RNA helicase DDX6	Hominoidea	DDX6_HUMAN	P26196	5	4
Probable ubiquitin carboxyl-terminal hydrolase FAF-X	Eutheria	USP9X_HUMAN	Q93008	1	1
Procollagen-lysine,2-oxoglutarate 5-dioxygenase 1	Homo sapiens	PLOD1_HUMAN	Q02809	3	1
Procollagen-lysine,2-oxoglutarate 5-dioxygenase 2	Homo sapiens	PLOD2_HUMAN	O00469	3	0
Procollagen-lysine,2-oxoglutarate 5-dioxygenase 3	Homo sapiens	PLOD3_HUMAN	O60568	2	1
Procollagen-proline, 2-oxoglutarate 4-dioxygenase (Proline 4-hydroxylase), alpha polypeptide I	Hominidae	Q5VSQ6_HUMAN	Q5VSQ6	7	3
Profilin-1	Catarrhini	PROF1_HUMAN	P07737	11	4
Programmed cell death protein 5	Catarrhini	PDCD5_HUMAN	O14737	3	3
Prohibitin	Eutheria	PHB_HUMAN	P35232	1	4
Prohibitin-2	Euarchontoglires	PHB2_HUMAN	Q99623	2	4
Proliferating cell nuclear antigen	Homo sapiens	Q6FI35_HUMAN	Q6FI35	6	5
Proliferation-associated protein 2G4	Hominidae	PA2G4_HUMAN	Q9UQ80	13	6
Prolow-density lipoprotein receptor-related protein 1	Homo sapiens	LRP1_HUMAN	Q07954	3	1
Prolyl 3-hydroxylase 1	Homo sapiens	P3H1_HUMAN	Q32P28	1	1
Prolyl 4-hydroxylase subunit alpha-2	Homo sapiens	P4HA2_HUMAN	O15460	2	0
Prolyl endopeptidase	Homo sapiens	PPCE_HUMAN	P48147	4	0
Propionyl-CoA carboxylase beta chain, mitochondrial	Homo sapiens	PCCB_HUMAN	P05166	0	1
Prostaglandin E synthase 3	Eutheria	TEBP_HUMAN	Q15185	4	2
Prostaglandin reductase 1	Homo sapiens	PTGR1_HUMAN	Q14914	5	1
Proteasomal ubiquitin receptor ADRM1	Homo sapiens	ADRM1_HUMAN	Q16186	3	2
Proteasome activator complex subunit 1	Hominidae	PSME1_HUMAN	Q06323	6	2
Proteasome activator complex subunit 3	Eutheria	PSME3_HUMAN	P61289	5	5
Proteasome assembly chaperone 1	Homo sapiens	PSMG1_HUMAN	O95456	2	0
Proteasome subunit alpha type	Homo sapiens	Q5U0A0_HUMAN	Q5U0A0	8	5
Proteasome subunit alpha type-1	Eutheria	PSA1_HUMAN	P25786	4	5
Proteasome subunit alpha type-2	Eutheria	PSA2_HUMAN	P25787	4	7
Proteasome subunit alpha type-3	Eutheria	PSA3_HUMAN	P25788	2	3
Proteasome subunit alpha type-4	Eutheria	PSA4_HUMAN	P25789	5	2
Proteasome subunit alpha type-6	Eutheria	PSA6_HUMAN	P60900	6	3
Proteasome subunit alpha type-7	Homo sapiens	PSA7_HUMAN	O14818	8	3
Proteasome subunit beta type-1	Eutheria	PSB1_HUMAN	P20618	8	2
Proteasome subunit beta type-2	Catarrhini	PSB2_HUMAN	P49721	4	2
Proteasome subunit beta type-3	Homo sapiens	PSB3_HUMAN	P49720	2	1
Proteasome subunit beta type-4	Homininae	PSB4_HUMAN	P28070	4	0
Proteasome subunit beta type-5	Hominidae	PSB5_HUMAN	P28074	8	2
Proteasome subunit beta type-6	Homo sapiens	PSB6_HUMAN	P28072	3	3
Proteasome subunit beta type-7	Homo sapiens	PSB7_HUMAN	Q99436	3	1
Proteasome-associated protein ECM29 homolog	Homo sapiens	ECM29_HUMAN	Q5VYK3	6	2
Protein arginine N-methyltransferase 1	Catarrhini	ANM1_HUMAN	Q99873	9	2
Protein arginine N-methyltransferase 5	Catarrhini	ANM5_HUMAN	O14744	3	0
Protein canopy homolog 2	Homininae	CNPY2_HUMAN	Q9Y2B0	3	3
Protein CDV3 homolog	Homo sapiens	CDV3_HUMAN	Q9UKY7	2	2
Protein CutA	Homo sapiens	CUTA_HUMAN	O60888	2	1
Protein DDI1 homolog 2	Hominidae	DDI2_HUMAN	Q5TDH0	2	1
Protein disulfide-isomerase	Homo sapiens	PDIA1_HUMAN	P07237	22	20
Protein disulfide-isomerase A3	Hominidae	PDIA3_HUMAN	P30101	22	15
Protein disulfide-isomerase A4	Homo sapiens	PDIA4_HUMAN	P13667	15	17
Protein disulfide-isomerase A6	Homo sapiens	PDIA6_HUMAN	Q15084	12	10
Protein DJ-1	Hominoidea	PARK7_HUMAN	Q99497	6	6
Protein enabled homolog	Homo sapiens	ENAH_HUMAN	Q8N8S7	5	4
Protein ERGIC-53	Homo sapiens	LMAN1_HUMAN	P49257	2	1
Protein FAM115A	Homo sapiens	F115A_HUMAN	Q9Y4C2	5	0
Protein FAM136A	Homininae	F136A_HUMAN	Q96C01	2	0
Protein FAM3C	Homininae	FAM3C_HUMAN	Q92520	2	0
Protein FAM98B	Homo sapiens	FA98B_HUMAN	Q52LJ0	3	0
Protein flightless-1 homolog	Homo sapiens	FLII_HUMAN	Q13045	3	1
Protein KIAA1967	Homo sapiens	K1967_HUMAN	Q8N163	7	7
Protein lin-28 homolog B	Homo sapiens	LN28B_HUMAN	Q6ZN17	4	4
Protein NipSnap homolog 1	Homo sapiens	NIPS1_HUMAN	Q9BPW8	4	3
Protein NOXP20	Homo sapiens	NXP20_HUMAN	Q8IWE2	1	0
Protein OS-9	Homo sapiens	OS9_HUMAN	Q13438	0	2
Protein pelota homolog	Homo sapiens	PELO_HUMAN	Q9BRX2	2	0
Protein phosphatase 1 regulatory subunit 12A	Homo sapiens	MYPT1_HUMAN	O14974	1	0
Protein phosphatase 1B	Homininae	PPM1B_HUMAN	O75688	1	0
Protein phosphatase 1G	Homininae	PPM1G_HUMAN	O15355	4	3
Protein PRRC1	Homo sapiens	PRRC1_HUMAN	Q96M27	1	2
Protein PRRC2A	Homo sapiens	PRC2A_HUMAN	P48634	2	0
Protein PRRC2C	Homo sapiens	PRC2C_HUMAN	Q9Y520	1	2
Protein quaking	Eutheria	QKI_HUMAN	Q96PU8	0	1
Protein RCC2	Catarrhini	RCC2_HUMAN	Q9P258	3	2
Protein S100-A10	Theria	S10AA_HUMAN	P60903	1	0
Protein S100-A11	Hominoidea	S10AB_HUMAN	P31949	2	0
Protein SEC13 homolog	Homo sapiens	SEC13_HUMAN	P55735	4	2
Protein SET	Homininae	SET_HUMAN	Q01105	4	5
Protein sidekick-1	Homo sapiens	SDK1_HUMAN	Q7Z5N4	1	0
Protein TBRG4	Homo sapiens	TBRG4_HUMAN	Q969Z0	2	1
Protein transport protein Sec23A	Homo sapiens	SC23A_HUMAN	Q15436	9	3
Protein transport protein Sec24A	Homo sapiens	SC24A_HUMAN	O95486	2	0
Protein transport protein Sec24C	Homo sapiens	SC24C_HUMAN	P53992	9	1
Protein transport protein Sec24D	Homo sapiens	SC24D_HUMAN	O94855	2	1
Protein transport protein Sec31A	Homo sapiens	SC31A_HUMAN	O94979	9	4
Protein transport protein Sec61 subunit alpha isoform 1	Eutheria	S61A1_HUMAN	P61619	1	2
Protein-glutamine gamma-glutamyltransferase 2	Homo sapiens	TGM2_HUMAN	P21980	3	0
Protein-L-isoaspartate(D-aspartate) O-methyltransferase	Homo sapiens	PIMT_HUMAN	P22061	1	1
Prothymosin alpha	Homo sapiens	PTMA_HUMAN	P06454 (+2)	5	2
Pseudouridylate synthase 7 homolog	Homininae	PUS7_HUMAN	Q96PZ0	4	1
PSME2 protein	Homo sapiens	Q6FHK9_HUMAN	Q6FHK9	2	1
Pumilio domain-containing protein C14orf21	Homo sapiens	CN021_HUMAN	Q86U38	2	0
Purine nucleoside phosphorylase	Homo sapiens	PNPH_HUMAN	P00491	2	0
Puromycin-sensitive aminopeptidase	Homininae	PSA_HUMAN	P55786	3	1
Putative ATP-dependent RNA helicase DHX30	Homo sapiens	DHX30_HUMAN	Q7L2E3	0	1
Putative helicase MOV-10	Homininae	MOV10_HUMAN	Q9HCE1	5	4
Putative pre-mRNA-splicing factor ATP-dependent RNA helicase DHX15	Homininae	DHX15_HUMAN	O43143	5	10
Putative ribosomal RNA methyltransferase NOP2	Homo sapiens	NOP2_HUMAN	P46087	3	8
Putative RNA-binding protein 3	Hominidae	RBM3_HUMAN	P98179	2	3
Putative RNA-binding protein Luc7-like 2	Simiiformes	LC7L2_HUMAN	Q9Y383	3	3
Putative rRNA methyltransferase 3	Homo sapiens	RRMJ3_HUMAN	Q8IY81	2	2
Pyridoxal-dependent decarboxylase domain-containing protein 1	Homo sapiens	PDXD1_HUMAN	Q6P996	4	0
Pyruvate carboxylase, mitochondrial	Homo sapiens	PYC_HUMAN	P11498	9	16
Pyruvate dehydrogenase E1 component subunit alpha, somatic form, mitochondrial	Simiiformes	ODPA_HUMAN	P08559	2	0
Pyruvate dehydrogenase E1 component subunit beta, mitochondrial	Catarrhini	ODPB_HUMAN	P11177	0	1
Pyruvate kinase isozymes M1/M2	Homininae	KPYM_HUMAN	P14618	27	24
Quinone oxidoreductase	Homo sapiens	A6NN60_HUMAN	A6NN60	6	1
Rab GDP dissociation inhibitor alpha	Homininae	GDIA_HUMAN	P31150	2	0
Rab GDP dissociation inhibitor beta	Hominoidea	GDIB_HUMAN	P50395	19	7
Rab3 GTPase-activating protein catalytic subunit	Homo sapiens	RB3GP_HUMAN	Q15042	3	1
Radixin	Hominidae	RADI_HUMAN	P35241	13	10
Ran GTPase-activating protein 1	Homo sapiens	RAGP1_HUMAN	P46060	4	6
Ran-specific GTPase-activating protein	Hominidae	RANG_HUMAN	P43487	5	6
Ras GTPase-activating protein-binding protein 1	Homo sapiens	G3BP1_HUMAN	Q13283 (+1)	7	7
Ras GTPase-activating-like protein IQGAP1	Homo sapiens	IQGA1_HUMAN	P46940	5	1
Ras GTPase-activating-like protein IQGAP2	Homo sapiens	IQGA2_HUMAN	Q13576	2	2
Ras-related C3 botulinum toxin substrate 1	Tetrapoda	RAC1_HUMAN	P63000	1	0
Ras-related protein Rab-10	Eutheria	RAB10_HUMAN	P61026	2	1
Ras-related protein Rab-11B	Eukaryota	RB11B_HUMAN	Q15907 (+1)	3	2
Ras-related protein Rab-14	Euteleostomi	RAB14_HUMAN	P61106	4	3
Ras-related protein Rab-18	Catarrhini	RAB18_HUMAN	Q9NP72	3	0
Ras-related protein Rab-1B	Eutheria	RAB1B_HUMAN	Q9H0U4	8	7
Ras-related protein Rab-21	Catarrhini	RAB21_HUMAN	Q9UL25	1	1
Ras-related protein Rab-2A	Eutheria	RAB2A_HUMAN	P61019	5	1
Ras-related protein Rab-32	Homo sapiens	RAB32_HUMAN	Q13637	2	0
Ras-related protein Rab-5A	Homininae	RAB5A_HUMAN	P20339	2	2
Ras-related protein Rab-5B	Eutheria	RAB5B_HUMAN	P61020	1	0
Ras-related protein Rab-5C	Catarrhini	RAB5C_HUMAN	P51148	4	5
Ras-related protein Rab-7a	Theria	RAB7A_HUMAN	P51149	6	4
Ras-related protein Rab-8A	Eutheria	RAB8A_HUMAN	P61006	3	4
Ras-related protein Rap-1b	Amniota	RAP1B_HUMAN	P61224	2	2
Regulation of nuclear pre-mRNA domain-containing protein 1B	Eutheria	RPR1B_HUMAN	Q9NQG5	1	1
Regulator of nonsense transcripts 1	Catarrhini	RENT1_HUMAN	Q92900	6	7
Replication factor C subunit 1	Homo sapiens	RFC1_HUMAN	P35251	2	0
Replication factor C subunit 3	Hominoidea	RFC3_HUMAN	P40938	2	1
Replication protein A 70 kDa DNA-binding subunit	Homo sapiens	RFA1_HUMAN	P27694	4	2
Reticulocalbin-1	Homininae	RCN1_HUMAN	Q15293	2	0
Reticulon-4	Homo sapiens	RTN4_HUMAN	Q9NQC3	4	5
Retinal dehydrogenase 1	Homininae	AL1A1_HUMAN	P00352	25	18
Retinol dehydrogenase 11	Homininae	RDH11_HUMAN	Q8TC12	3	1
Retinol-binding protein 4	Hominidae	RET4_HUMAN	P02753	2	0
Retrotransposon-derived protein PEG10	Homo sapiens	PEG10_HUMAN	Q86TG7	1	0
Rho GDP-dissociation inhibitor 1	Catarrhini	GDIR1_HUMAN	P52565	4	2
Rho GTPase-activating protein 1	Homo sapiens	RHG01_HUMAN	Q07960	2	1
Rho GTPase-activating protein 5	Homininae	RHG05_HUMAN	Q13017	2	0
Rho-associated protein kinase 2	Homo sapiens	ROCK2_HUMAN	O75116	1	1
Ribonuclease inhibitor	Homo sapiens	RINI_HUMAN	P13489	4	2
Ribonuclease UK114	Homo sapiens	UK114_HUMAN	P52758	2	0
Ribonucleases P/MRP protein subunit POP1	Homo sapiens	POP1_HUMAN	Q99575	1	2
Ribonucleoside-diphosphate reductase large subunit	Homo sapiens	RIR1_HUMAN	P23921	4	1
Ribonucleoside-diphosphate reductase subunit M2	Homo sapiens	RIR2_HUMAN	P31350	1	2
Ribose-phosphate pyrophosphokinase 1	Eutheria	PRPS1_HUMAN	P60891	2	1
Ribosomal L1 domain-containing protein 1	Hominidae	RL1D1_HUMAN	O76021	1	4
Ribosomal protein S27a	Homo sapiens	Q5RKT7_HUMAN	Q5RKT7	8	6
Ribosomal protein S6 kinase alpha-3	Simiiformes	KS6A3_HUMAN	P51812	5	3
Ribosomal protein S6 kinase, 70kDa, polypeptide 2	Homo sapiens	Q9BRS0_HUMAN	Q9BRS0 (+1)	2	0
Ribosomal RNA processing protein 1 homolog B	Homo sapiens	RRP1B_HUMAN	Q14684	1	2
Ribosomal RNA small subunit methyltransferase NEP1	Homo sapiens	NEP1_HUMAN	Q92979	2	0
Ribosome biogenesis protein WDR12	Homininae	WDR12_HUMAN	Q9GZL7	1	2
Ribosome maturation protein SBDS	Catarrhini	SBDS_HUMAN	Q9Y3A5	2	0
Ribosome-binding protein 1	Homo sapiens	RRBP1_HUMAN	Q9P2E9	27	34
Ribulose-phosphate 3-epimerase	Catarrhini	RPE_HUMAN	Q96AT9	1	0
RNA polymerase II-associated factor 1 homolog	Homo sapiens	PAF1_HUMAN	Q8N7H5	2	1
RNA polymerase II-associated protein 3	Homo sapiens	RPAP3_HUMAN	Q9H6T3	1	1
RNA-binding motif protein, X chromosome	Amniota	RBMX_HUMAN	P38159	3	6
RNA-binding protein 12	Homininae	RBM12_HUMAN	Q9NTZ6	2	2
RNA-binding protein 14	Catarrhini	RBM14_HUMAN	Q96PK6	4	5
RNA-binding protein 39	Eutheria	RBM39_HUMAN	Q14498	3	4
RNA-binding protein 4	Catarrhini	RBM4_HUMAN	Q9BWF3	2	1
RNA-binding protein FUS	Homo sapiens	FUS_HUMAN	P35637 (+1)	5	4
RNA-binding protein Raly	Homo sapiens	RALY_HUMAN	Q9UKM9	3	2
RPL14 protein	Homo sapiens	Q6IPH7_HUMAN	Q6IPH7	4	7
RPLP1 protein	Homo sapiens	Q6FG99_HUMAN	Q6FG99	1	1
rRNA 2'-O-methyltransferase fibrillarin	Homininae	FBRL_HUMAN	P22087	2	1
RRP12-like protein	Homo sapiens	RRP12_HUMAN	Q5JTH9	0	2
RuvB-like 1	Eutheria	RUVB1_HUMAN	Q9Y265	12	9
RuvB-like 2	Catarrhini	RUVB2_HUMAN	Q9Y230	6	6
Saccharopine dehydrogenase-like oxidoreductase	Homo sapiens	SCPDL_HUMAN	Q8NBX0	1	0
S-adenosylmethionine synthase isoform type-2	Simiiformes	METK2_HUMAN	P31153	3	1
SARA1 protein	Homo sapiens	Q6FID4_HUMAN	Q6FID4	1	0
Sarcoplasmic/endoplasmic reticulum calcium ATPase 2	Homo sapiens	AT2A2_HUMAN	P16615	12	9
Sarcosine dehydrogenase, mitochondrial	Homo sapiens	SARDH_HUMAN	Q9UL12	2	0
Scavenger mRNA-decapping enzyme DcpS	Homo sapiens	DCPS_HUMAN	Q96C86	2	0
SCY1-like protein 2	Catarrhini	SCYL2_HUMAN	Q6P3W7	1	0
Sec1 family domain-containing protein 1	Homo sapiens	SCFD1_HUMAN	Q8WVM8	9	9
SEC23-interacting protein	Homo sapiens	S23IP_HUMAN	Q9Y6Y8	1	1
Secretory carrier-associated membrane protein 3	Homininae	SCAM3_HUMAN	O14828	3	1
Selenide, water dikinase 1	Catarrhini	Q5T5U9_HUMAN	Q5T5U9	2	1
Sepiapterin reductase	Homo sapiens	SPRE_HUMAN	P35270	4	0
Septin-11	Simiiformes	SEP11_HUMAN	Q9NVA2	2	0
Septin-2	Catarrhini	SEPT2_HUMAN	Q15019	6	0
Septin-9	Homo sapiens	SEPT9_HUMAN	Q9UHD8	2	0
Sequestosome-1	Homo sapiens	SQSTM_HUMAN	Q13501	3	5
Serine hydroxymethyltransferase, mitochondrial	Homo sapiens	GLYM_HUMAN	P34897	7	7
Serine incorporator 1	Catarrhini	SERC1_HUMAN	Q9NRX5	0	0
Serine/arginine repetitive matrix protein 1	Homo sapiens	SRRM1_HUMAN	Q8IYB3	2	4
Serine/arginine repetitive matrix protein 2	Homo sapiens	SRRM2_HUMAN	Q9UQ35	2	5
Serine/arginine-rich splicing factor 1	Eutheria	SRSF1_HUMAN	Q07955	4	6
Serine/arginine-rich splicing factor 11	Homininae	SRS11_HUMAN	Q05519	2	0
Serine/arginine-rich splicing factor 3	Amniota	SRSF3_HUMAN	P84103	6	3
Serine/arginine-rich splicing factor 6	Hominoidea	SRSF6_HUMAN	Q13247	2	3
Serine/arginine-rich splicing factor 7	Simiiformes	SRSF7_HUMAN	Q16629	2	1
Serine/threonine-protein kinase PAK 2	Homo sapiens	PAK2_HUMAN	Q13177	6	4
Serine/threonine-protein phosphatase 2A 65 kDa regulatory subunit A alpha isoform	Simiiformes	2AAA_HUMAN	P30153	6	6
Serine/threonine-protein phosphatase 2A activator	Homo sapiens	PTPA_HUMAN	Q15257	4	0
Serine/threonine-protein phosphatase 2A catalytic subunit alpha isoform	Theria	PP2AA_HUMAN	P67775	3	0
Serine/threonine-protein phosphatase 6 catalytic subunit	Theria	PPP6_HUMAN	O00743	1	0
Serine/threonine-protein phosphatase 6 regulatory subunit 3	Homininae	PP6R3_HUMAN	Q5H9R7	2	1
Serine/threonine-protein phosphatase PP1-alpha catalytic subunit	Eutheria	PP1A_HUMAN	P62136	1	2
Serine-threonine kinase receptor-associated protein	Homininae	STRAP_HUMAN	Q9Y3F4	6	4
Serine--tRNA ligase, mitochondrial	Homo sapiens	SYSM_HUMAN	Q9NP81	3	1
Serpin B6	Homo sapiens	SPB6_HUMAN	P35237	3	0
Serpin H1	Homininae	SERPH_HUMAN	P50454	8	3
Serrate RNA effector molecule homolog	Homo sapiens	SRRT_HUMAN	Q9BXP5	2	4
Serum albumin	Homo sapiens	ALBU_HUMAN	P02768	13	7
Serum albumin	Bos taurus	ALBU_BOVIN	P02769	1	0
Serum paraoxonase/arylesterase 2	Homo sapiens	PON2_HUMAN	Q15165	2	2
S-formylglutathione hydrolase	Homo sapiens	ESTD_HUMAN	P10768	1	2
SH3 domain-binding glutamic acid-rich-like protein 3	Eutheria	SH3L3_HUMAN	Q9H299	2	0
SH3-containing Grb-2-like 1 protein	Homo sapiens	Q9UQD4_HUMAN	Q9UQD4	3	2
Shootin-1	Homo sapiens	SHOT1_HUMAN	A0MZ66	2	1
Short/branched chain specific acyl-CoA dehydrogenase, mitochondrial	Homo sapiens	ACDSB_HUMAN	P45954	2	2
Sialic acid synthase	Homininae	SIAS_HUMAN	Q9NR45	4	2
Sialidase-1	Hominidae	NEUR1_HUMAN	Q99519	1	1
Sideroflexin-1	Hominoidea	SFXN1_HUMAN	Q9H9B4	0	1
Signal recognition particle 14 kDa protein	Homo sapiens	SRP14_HUMAN	P37108	3	2
Signal recognition particle 19 kDa protein	Hominoidea	SRP19_HUMAN	P09132	1	1
Signal recognition particle 68 kDa protein	Homo sapiens	SRP68_HUMAN	Q9UHB9	1	1
Signal recognition particle 72 kDa protein	Homo sapiens	SRP72_HUMAN	O76094	2	1
Signal recognition particle 9 kDa protein	Hominoidea	SRP09_HUMAN	P49458	1	1
Signal recognition particle receptor subunit beta	Homo sapiens	SRPRB_HUMAN	Q9Y5M8	2	1
Signal transducer and activator of transcription 1-alpha/beta	Hominidae	STAT1_HUMAN	P42224	2	3
Signal transducer and activator of transcription 3	Euarchontoglires	STAT3_HUMAN	P40763	1	0
Single-stranded DNA binding protein 1	Homo sapiens	Q567R6_HUMAN	Q567R6	3	4
Sister chromatid cohesion protein PDS5 homolog A	Homo sapiens	PDS5A_HUMAN	Q29RF7	1	0
SM-11044 binding protein, isoform CRA_b	Eutheria	Q96JZ5_HUMAN	Q96JZ5 (+1)	1	1
Small glutamine-rich tetratricopeptide repeat-containing protein alpha	Homininae	SGTA_HUMAN	O43765	3	2
Small nuclear ribonucleoprotein component	Homo sapiens	Q8IXJ3_HUMAN	Q8IXJ3	4	1
Small nuclear ribonucleoprotein E	Amniota	RUXE_HUMAN	P62304	2	1
Small nuclear ribonucleoprotein G	Eutheria	RUXG_HUMAN	P62308	2	1
Small nuclear ribonucleoprotein Sm D2	Euteleostomi	SMD2_HUMAN	P62316	2	3
Small nuclear ribonucleoprotein Sm D3	Tetrapoda	SMD3_HUMAN	P62318	3	2
Small nuclear ribonucleoprotein-associated proteins B and B'	Eutheria	RSMB_HUMAN	P14678	3	2
Small ubiquitin-related modifier 2	Amniota	SUMO2_HUMAN	P61956	2	1
Smoothelin	Homo sapiens	SMTN_HUMAN	P53814	0	2
Sodium bicarbonate cotransporter 3	Homo sapiens	S4A7_HUMAN	Q9Y6M7	2	0
Sodium channel modifier 1	Homo sapiens	SCNM1_HUMAN	Q9BWG6	0	0
Sodium/potassium-transporting ATPase subunit alpha-1	Homo sapiens	AT1A1_HUMAN	P05023	10	14
Sodium/potassium-transporting ATPase subunit beta-3	Homo sapiens	AT1B3_HUMAN	P54709	0	2
Solute carrier family 12 member 2	Homo sapiens	S12A2_HUMAN	P55011	0	2
Sorbitol dehydrogenase	Homo sapiens	DHSO_HUMAN	Q00796	6	0
Sorting nexin-1	Homo sapiens	SNX1_HUMAN	Q13596	1	2
Sorting nexin-2	Homininae	SNX2_HUMAN	O60749	2	3
Sorting nexin-5	Hominidae	SNX5_HUMAN	Q9Y5X3	2	2
Sorting nexin-6	Homo sapiens	SNX6_HUMAN	Q9UNH7	1	0
SPATS2-like protein	Homininae	SPS2L_HUMAN	Q9NUQ6	2	3
Spectrin alpha chain, brain	Homo sapiens	SPTA2_HUMAN	Q13813	38	27
Spectrin beta chain, brain 1	Homininae	SPTB2_HUMAN	Q01082	30	20
Spectrin beta chain, brain 2	Homo sapiens	SPTN2_HUMAN	O15020	2	0
Spermatogenesis-associated serine-rich protein 2	Homo sapiens	SPAS2_HUMAN	Q86XZ4	2	2
Spermidine synthase	Homo sapiens	SPEE_HUMAN	P19623	4	0
Spermine synthase	Homo sapiens	SPSY_HUMAN	P52788	3	2
S-phase kinase-associated protein 1	Tetrapoda	SKP1_HUMAN	P63208	3	1
Spliceosome RNA helicase DDX39B	Theria	DX39B_HUMAN	Q13838	7	3
Splicing factor 1	Eutheria	SF01_HUMAN	Q15637	2	2
Splicing factor 3A subunit 1	Homo sapiens	SF3A1_HUMAN	Q15459	3	5
Splicing factor 3A subunit 3	Simiiformes	SF3A3_HUMAN	Q12874	3	1
Splicing factor 3B subunit 1	Eutheria	SF3B1_HUMAN	O75533	9	9
Splicing factor 3B subunit 2	Homininae	SF3B2_HUMAN	Q13435	8	1
Splicing factor 3B subunit 3	Eutheria	SF3B3_HUMAN	Q15393	8	5
Splicing factor U2AF 35 kDa subunit	Eutheria	U2AF1_HUMAN	Q01081	2	1
Splicing factor U2AF 65 kDa subunit	Primates	U2AF2_HUMAN	P26368	2	2
Splicing factor, arginine/serine-rich 2, isoform CRA_f	Homo sapiens	Q8N220_HUMAN	Q8N220	1	2
Splicing factor, proline- and glutamine-rich	Eutheria	SFPQ_HUMAN	P23246	8	16
Squalene synthase	Hominidae	FDFT_HUMAN	P37268	1	4
Squamous cell carcinoma antigen recognized by T-cells 3	Homo sapiens	SART3_HUMAN	Q15020	4	1
SRA stem-loop-interacting RNA-binding protein, mitochondrial	Homininae	SLIRP_HUMAN	Q9GZT3	2	3
Src substrate cortactin	Homo sapiens	SRC8_HUMAN	Q14247	8	8
Staphylococcal nuclease domain-containing protein 1	Homo sapiens	SND1_HUMAN	Q7KZF4	17	9
Stathmin	Eukaryota	STMN1_HUMAN	P16949	10	11
Sterol O-acyltransferase 1	Homininae	SOAT1_HUMAN	P35610	2	0
STIP1 protein	Homo sapiens	Q3ZCU9_HUMAN	Q3ZCU9	14	7
Stomatin-like protein 2	Hominidae	STML2_HUMAN	Q9UJZ1	2	2
Stress-70 protein, mitochondrial	Homo sapiens	GRP75_HUMAN	P38646	18	23
Striatin-3	Homo sapiens	STRN3_HUMAN	Q13033	3	2
Structural maintenance of chromosomes 3	Homo sapiens	Q86VX4_HUMAN	Q86VX4 (+1)	1	0
Structural maintenance of chromosomes protein 4	Catarrhini	SMC4_HUMAN	Q9NTJ3	3	0
Succinyl-CoA ligase [ADP/GDP-forming] subunit alpha, mitochondrial	Homo sapiens	SUCA_HUMAN	P53597	1	2
SUMO-activating enzyme subunit 1	Hominidae	SAE1_HUMAN	Q9UBE0	6	2
SUMO-activating enzyme subunit 2	Homininae	SAE2_HUMAN	Q9UBT2	2	1
Superkiller viralicidic activity 2-like 2	Homo sapiens	SK2L2_HUMAN	P42285	1	0
Superoxide dismutase [Cu-Zn]	Homininae	SODC_HUMAN	P00441	5	4
Superoxide dismutase [Mn], mitochondrial	Homininae	SODM_HUMAN	P04179	3	1
Suppressor of G2 allele of SKP1 homolog	Homininae	SUGT1_HUMAN	Q9Y2Z0	2	1
SURP and G-patch domain-containing protein 2	Homo sapiens	SUGP2_HUMAN	Q8IX01	3	3
Symplekin	Hominidae	SYMPK_HUMAN	Q92797	1	1
Synapse-associated protein 1	Homo sapiens	SYAP1_HUMAN	Q96A49	1	0
Synaptic vesicle membrane protein VAT-1 homolog	Homo sapiens	VAT1_HUMAN	Q99536	7	3
Syndecan-1	Homo sapiens	SDC1_HUMAN	P18827	1	0
Syndecan-2	Homo sapiens	SDC2_HUMAN	P34741	1	0
Syndecan-4	Homo sapiens	SDC4_HUMAN	P31431	0	2
Syntaxin-4	Homininae	STX4_HUMAN	Q12846	2	0
Syntaxin-7	Homininae	STX7_HUMAN	O15400	1	2
Talin-1	Homo sapiens	TLN1_HUMAN	Q9Y490	38	26
TAR DNA-binding protein 43	Hominidae	TADBP_HUMAN	Q13148	4	3
TBC1 domain family member 13	Homo sapiens	TBC13_HUMAN	Q9NVG8	2	1
TBC1 domain family member 5	Homo sapiens	TBCD5_HUMAN	Q92609	2	2
T-complex protein 1 subunit alpha	Catarrhini	TCPA_HUMAN	P17987	14	15
T-complex protein 1 subunit beta	Catarrhini	TCPB_HUMAN	P78371	23	18
T-complex protein 1 subunit delta	Hominoidea	TCPD_HUMAN	P50991	18	17
T-complex protein 1 subunit epsilon	Catarrhini	TCPE_HUMAN	P48643	15	10
T-complex protein 1 subunit eta	Homininae	TCPH_HUMAN	Q99832	14	11
T-complex protein 1 subunit gamma	Homo sapiens	TCPG_HUMAN	P49368 (+1)	13	17
T-complex protein 1 subunit zeta	Hominoidea	TCPZ_HUMAN	P40227	10	12
Tensin-3	Homo sapiens	TENS3_HUMAN	Q68CZ2	1	1
Testin	Hominidae	TES_HUMAN	Q9UGI8	4	2
Tetratricopeptide repeat protein 38	Homo sapiens	TTC38_HUMAN	Q5R3I4	2	0
Thioredoxin	Homininae	THIO_HUMAN	P10599	4	3
Thioredoxin domain-containing protein 17	Hominoidea	TXD17_HUMAN	Q9BRA2	2	1
Thioredoxin domain-containing protein 5	Homo sapiens	TXND5_HUMAN	Q8NBS9	6	4
Thioredoxin reductase 1, cytoplasmic	Homo sapiens	TRXR1_HUMAN	Q16881	7	2
Thioredoxin-dependent peroxide reductase, mitochondrial	Homininae	PRDX3_HUMAN	P30048	2	2
Thioredoxin-like protein 1	Simiiformes	TXNL1_HUMAN	O43396	6	2
Thioredoxin-related transmembrane protein 1	Homo sapiens	TMX1_HUMAN	Q9H3N1	1	2
Thioredoxin-related transmembrane protein 2	Homo sapiens	TMX2_HUMAN	Q9Y320	2	1
Thiosulfate sulfurtransferase	Homo sapiens	THTR_HUMAN	Q16762	2	3
THO complex subunit 4	Homo sapiens	THOC4_HUMAN	Q86V81	3	3
Threonine--tRNA ligase, cytoplasmic	Homo sapiens	SYTC_HUMAN	P26639	6	4
THUMP domain-containing protein 3	Homo sapiens	THUM3_HUMAN	Q9BV44	2	0
Thymidine kinase, cytosolic	Homininae	KITH_HUMAN	P04183	0	2
Thymidylate kinase	Homininae	KTHY_HUMAN	P23919	2	0
Thyroid hormone receptor-associated protein 3	Homininae	TR150_HUMAN	Q9Y2W1	2	3
Tight junction protein ZO-2	Homo sapiens	ZO2_HUMAN	Q9UDY2	6	8
Titin	Homo sapiens	TITIN_HUMAN	Q8WZ42	2	2
Toll-interacting protein	Hominoidea	TOLIP_HUMAN	Q9H0E2	1	0
Torsin-1A-interacting protein 1	Homo sapiens	TOIP1_HUMAN	Q5JTV8	1	3
Transaldolase	Homo sapiens	TALDO_HUMAN	P37837	6	2
Transcription elongation factor SPT5	Homo sapiens	SPT5H_HUMAN	O00267	4	4
Transcription elongation factor SPT6	Catarrhini	SPT6H_HUMAN	Q7KZ85	2	1
Transcription factor BTF3	Homininae	BTF3_HUMAN	P20290	3	3
Transcription factor BTF3 homolog 4	Mammalia	BT3L4_HUMAN	Q96K17	1	2
Transcription factor HIVEP3	Homo sapiens	ZEP3_HUMAN	Q5T1R4	2	1
Transcription intermediary factor 1-beta	Homininae	TIF1B_HUMAN	Q13263	11	15
Transcriptional repressor p66-alpha	Homo sapiens	P66A_HUMAN	Q86YP4	1	2
Transducin-like enhancer of split 3 splice variant 1	Homo sapiens	Q6PRX3_HUMAN	Q6PRX3	1	2
Transferrin	Homo sapiens	Q06AH7_HUMAN	Q06AH7	8	5
Transferrin receptor protein 1	Homo sapiens	TFR1_HUMAN	P02786	3	4
Transformation-related protein 14	Homo sapiens	Q597H1_HUMAN	Q597H1 (+1)	5	0
Transformer-2 protein homolog beta	Eutheria	TRA2B_HUMAN	P62995	3	0
Transforming protein RhoA	Theria	RHOA_HUMAN	P61586	3	0
Transgelin	Hominoidea	TAGL_HUMAN	Q01995	4	0
Transgelin-2	Catarrhini	TAGL2_HUMAN	P37802	6	5
Trans-Golgi network integral membrane protein 2	Homo sapiens	TGON2_HUMAN	O43493	1	0
Transitional endoplasmic reticulum ATPase	Euarchontoglires	TERA_HUMAN	P55072	34	25
Transketolase	Homo sapiens	TKT_HUMAN	P29401	11	4
Translational activator GCN1	Homo sapiens	GCN1L_HUMAN	Q92616	4	3
Translationally-controlled tumor protein	Eutheria	TCTP_HUMAN	P13693	5	0
Translin	Euarchontoglires	TSN_HUMAN	Q15631	3	1
Translocation protein SEC62	Homininae	SEC62_HUMAN	Q99442	2	0
Translocon-associated protein subunit alpha	Homo sapiens	SSRA_HUMAN	P43307	1	1
Translocon-associated protein subunit delta	Hominidae	SSRD_HUMAN	P51571	4	0
Transmembrane 9 superfamily member 4	Catarrhini	TM9S4_HUMAN	Q92544	2	0
Transmembrane and coiled-coil domain-containing protein 1	Eutheria	TMCO1_HUMAN	Q9UM00	2	2
Transmembrane emp24 domain-containing protein 10	Homo sapiens	TMEDA_HUMAN	P49755	2	1
Transmembrane emp24 domain-containing protein 9	Homo sapiens	TMED9_HUMAN	Q9BVK6	2	1
Transmembrane protein 109	Homo sapiens	TM109_HUMAN	Q9BVC6	1	1
Transmembrane protein 2	Homo sapiens	TMEM2_HUMAN	Q9UHN6	3	1
Transportin-1	Homininae	TNPO1_HUMAN	Q92973	8	2
Transportin-3	Catarrhini	TNPO3_HUMAN	Q9Y5L0	1	0
Treacle protein	Homo sapiens	TCOF_HUMAN	Q13428	3	1
Trifunctional enzyme subunit alpha, mitochondrial	Homo sapiens	ECHA_HUMAN	P40939	9	6
Trifunctional enzyme subunit beta, mitochondrial	Homo sapiens	ECHB_HUMAN	P55084	1	4
Trifunctional purine biosynthetic protein adenosine-3	Homo sapiens	PUR2_HUMAN	P22102	10	2
Triosephosphate isomerase	Homininae	TPIS_HUMAN	P60174	17	13
Tripeptidyl peptidase II	Homo sapiens	Q5VZU9_HUMAN	Q5VZU9	5	4
tRNA (cytosine(34)-C(5))-methyltransferase	Homo sapiens	NSUN2_HUMAN	Q08J23	4	2
tRNA methyltransferase 112 homolog	Hominidae	TR112_HUMAN	Q9UI30	1	3
tRNA-splicing ligase RtcB homolog	Eutheria	RTCB_HUMAN	Q9Y3I0	1	4
Tropomyosin 3	Eutheria	Q5VU58_HUMAN	Q5VU58	16	9
Tropomyosin alpha-4 chain	Eutheria	TPM4_HUMAN	P67936	6	5
Tryptophan--tRNA ligase, cytoplasmic	Hominidae	SYWC_HUMAN	P23381	2	0
Tubulin alpha-1B chain	Tetrapoda	TBA1B_HUMAN	P68363	4	4
Tubulin alpha-1C chain	Hominidae	TBA1C_HUMAN	Q9BQE3	19	17
Tubulin beta chain	Amniota	TBB5_HUMAN	P07437	5	5
Tubulin beta-2A chain	Mammalia	TBB2A_HUMAN	Q13885	5	4
Tubulin beta-3 chain	Eutheria	TBB3_HUMAN	Q13509	7	2
Tubulin beta-4A chain	Eutheria	TBB4A_HUMAN	P04350	2	0
Tubulin beta-6 chain	Hominoidea	TBB6_HUMAN	Q9BUF5	7	5
Tubulin-specific chaperone A	Homininae	TBCA_HUMAN	O75347	6	3
Tubulin--tyrosine ligase-like protein 12	Homo sapiens	TTL12_HUMAN	Q14166	7	0
Tumor protein D52-like 2	Homo sapiens	Q5JWU6_HUMAN	Q5JWU6	2	1
Twinfilin-1	Homo sapiens	TWF1_HUMAN	Q12792	2	2
Twinfilin-2	Hominoidea	TWF2_HUMAN	Q6IBS0	2	0
Tyrosine-protein kinase receptor	Homo sapiens	Q8TDJ5_HUMAN	Q8TDJ5	3	1
Tyrosine-protein phosphatase non-receptor type 1	Homininae	PTN1_HUMAN	P18031	1	0
Tyrosine-protein phosphatase non-receptor type 11	Hominoidea	PTN11_HUMAN	Q06124	2	2
Tyrosine-protein phosphatase non-receptor type 13	Homo sapiens	PTN13_HUMAN	Q12923	0	0
Tyrosine-protein phosphatase non-receptor type 23	Homo sapiens	PTN23_HUMAN	Q9H3S7	1	1
Tyrosine--tRNA ligase, cytoplasmic	Homo sapiens	SYYC_HUMAN	P54577	8	4
U1 small nuclear ribonucleoprotein 70 kDa	Catarrhini	RU17_HUMAN	P08621	4	0
U1 small nuclear ribonucleoprotein A	Homo sapiens	SNRPA_HUMAN	P09012	2	1
U2 small nuclear ribonucleoprotein A'	Eutheria	RU2A_HUMAN	P09661	5	0
U3 small nucleolar ribonucleoprotein protein MPP10	Homo sapiens	MPP10_HUMAN	O00566	1	0
U4/U6 small nuclear ribonucleoprotein Prp3	Eutheria	PRPF3_HUMAN	O43395	1	2
U4/U6.U5 tri-snRNP-associated protein 1	Homo sapiens	SNUT1_HUMAN	O43290	2	3
U4/U6.U5 tri-snRNP-associated protein 2	Simiiformes	SNUT2_HUMAN	Q53GS9	3	0
U5 small nuclear ribonucleoprotein 200 kDa helicase	Hominidae	U520_HUMAN	O75643	4	3
Ubiquilin-2	Homo sapiens	UBQL2_HUMAN	Q9UHD9	3	2
Ubiquitin carboxyl-terminal hydrolase 10	Homo sapiens	UBP10_HUMAN	Q14694	3	0
Ubiquitin carboxyl-terminal hydrolase 14	Catarrhini	UBP14_HUMAN	P54578	13	6
Ubiquitin carboxyl-terminal hydrolase 5	Homininae	UBP5_HUMAN	P45974	4	3
Ubiquitin carboxyl-terminal hydrolase 7	Homo sapiens	UBP7_HUMAN	Q93009	2	1
Ubiquitin carboxyl-terminal hydrolase isozyme L1	Hominidae	UCHL1_HUMAN	P09936	11	11
Ubiquitin carboxyl-terminal hydrolase isozyme L3	Eutheria	UCHL3_HUMAN	P15374	3	2
Ubiquitin fusion degradation protein 1 homolog	Eutheria	UFD1_HUMAN	Q92890	2	2
Ubiquitin thioesterase OTUB1	Eutheria	OTUB1_HUMAN	Q96FW1	2	0
Ubiquitin-associated protein 2-like	Homo sapiens	UBP2L_HUMAN	Q14157	2	4
Ubiquitin-conjugating enzyme E2 E1	Eutheria	UB2E1_HUMAN	P51965	2	0
Ubiquitin-conjugating enzyme E2 K	Eutheria	UBE2K_HUMAN	P61086	2	1
Ubiquitin-conjugating enzyme E2 L3	Amniota	UB2L3_HUMAN	P68036	2	2
Ubiquitin-conjugating enzyme E2 N	Amniota	UBE2N_HUMAN	P61088	3	1
Ubiquitin-conjugating enzyme E2 O	Homo sapiens	UBE2O_HUMAN	Q9C0C9	2	0
Ubiquitin-conjugating enzyme E2 S	Homo sapiens	UBE2S_HUMAN	Q16763	1	1
Ubiquitin-conjugating enzyme E2 variant 1	Theria	UB2V1_HUMAN	Q13404	1	3
Ubiquitin-like modifier-activating enzyme 1	Homo sapiens	UBA1_HUMAN	P22314	14	7
Ubiquitin-like modifier-activating enzyme 5	Homo sapiens	UBA5_HUMAN	Q9GZZ9	2	1
Ubiquitin-like modifier-activating enzyme 6	Homo sapiens	UBA6_HUMAN	A0AVT1	2	0
UBX domain-containing protein 1	Homo sapiens	UBXN1_HUMAN	Q04323	1	0
UDP-glucose 6-dehydrogenase	Hominidae	UGDH_HUMAN	O60701	7	9
UDP-glucose:glycoprotein glucosyltransferase 1	Homo sapiens	UGGG1_HUMAN	Q9NYU2	12	6
UMP-CMP kinase	Homo sapiens	KCY_HUMAN	P30085	6	4
Unc-45 homolog A (C. elegans), isoform CRA_a	Homo sapiens	A8K6F7_HUMAN	A8K6F7 (+1)	1	1
Unconventional myosin-Ib	Hominoidea	MYO1B_HUMAN	O43795	0	1
Unconventional myosin-VI	Homo sapiens	MYO6_HUMAN	Q9UM54	3	0
Unconventional myosin-XVIIIa	Homo sapiens	MY18A_HUMAN	Q92614	2	1
UPF0556 protein C19orf10	Homo sapiens	CS010_HUMAN	Q969H8	3	0
Uridine 5'-monophosphate synthase	Homo sapiens	UMPS_HUMAN	P11172	3	1
Uroporphyrinogen decarboxylase	Homo sapiens	DCUP_HUMAN	P06132	2	1
UTP--glucose-1-phosphate uridylyltransferase	Hominidae	UGPA_HUMAN	Q16851	4	4
Utrophin	Homo sapiens	UTRO_HUMAN	P46939	2	3
UV excision repair protein RAD23 homolog B	Homininae	RD23B_HUMAN	P54727	4	6
Vacuolar protein sorting-associated protein 26A	Catarrhini	A8MZ56_HUMAN	A8MZ56	1	0
Vacuolar protein sorting-associated protein 35	Homininae	VPS35_HUMAN	Q96QK1	3	1
Vacuolar protein sorting-associated protein 4B	Hominidae	VPS4B_HUMAN	O75351	2	1
Vacuolar protein sorting-associated protein VTA1 homolog	Homininae	VTA1_HUMAN	Q9NP79	1	0
Valine--tRNA ligase	Homo sapiens	SYVC_HUMAN	P26640	11	5
Vasodilator-stimulated phosphoprotein	Homo sapiens	VASP_HUMAN	P50552	7	2
Ventral anterior homeobox 1	Hominoidea	VAX1_HUMAN	Q5SQQ9	0	2
Very long-chain specific acyl-CoA dehydrogenase, mitochondrial	Homo sapiens	ACADV_HUMAN	P49748	4	2
Vesicle transport protein GOT1B	Eutheria	GOT1B_HUMAN	Q9Y3E0	2	1
Vesicle-associated membrane protein 3	Hominidae	VAMP3_HUMAN	Q15836 (+1)	2	0
Vesicle-associated membrane protein-associated protein A	Hominidae	VAPA_HUMAN	Q9P0L0	4	4
Vesicle-fusing ATPase	Homo sapiens	NSF_HUMAN	P46459	2	2
Vesicle-trafficking protein SEC22b	Homo sapiens	SC22B_HUMAN	O75396	4	3
Vesicular integral-membrane protein VIP36	Homo sapiens	LMAN2_HUMAN	Q12907	1	3
Vigilin	Homo sapiens	VIGLN_HUMAN	Q00341	11	4
Villin-1	Homo sapiens	VILI_HUMAN	P09327	5	9
Vimentin	Homininae	VIME_HUMAN	P08670	11	39
Vinculin	Catarrhini	VINC_HUMAN	P18206	12	9
Vitronectin	Homo sapiens	VTNC_HUMAN	P04004	2	1
Voltage-dependent anion-selective channel protein 1	Homininae	VDAC1_HUMAN	P21796	0	2
von Willebrand factor	Homo sapiens	VWF_HUMAN	P04275	3	1
V-type proton ATPase catalytic subunit A	Hominoidea	VATA_HUMAN	P38606	5	3
V-type proton ATPase subunit B, brain isoform	Hominoidea	VATB2_HUMAN	P21281	4	4
V-type proton ATPase subunit E 1	Catarrhini	VATE1_HUMAN	P36543	2	1
V-type proton ATPase subunit G 1	Hominoidea	VATG1_HUMAN	O75348	2	0
WD repeat-containing protein 1	Homo sapiens	WDR1_HUMAN	O75083	10	7
WD repeat-containing protein 61	Simiiformes	WDR61_HUMAN	Q9GZS3	2	0
Wolframin	Homo sapiens	WFS1_HUMAN	O76024	2	1
Xaa-Pro dipeptidase	Homo sapiens	PEPD_HUMAN	P12955	3	0
X-ray repair cross-complementing protein 5	Homo sapiens	XRCC5_HUMAN	P13010	16	12
X-ray repair cross-complementing protein 6	Homininae	XRCC6_HUMAN	P12956	13	14
Yorkie homolog	Hominidae	YAP1_HUMAN	P46937	2	0
YTH domain family protein 2	Catarrhini	YTHD2_HUMAN	Q9Y5A9	1	2
YTH domain family protein 3	Hominidae	YTHD3_HUMAN	Q7Z739	2	1
Zinc finger CCCH domain-containing protein 18	Homo sapiens	ZCH18_HUMAN	Q86VM9	1	0
Zinc finger CCCH-type antiviral protein 1	Homo sapiens	ZCCHV_HUMAN	Q7Z2W4	2	1
Zinc finger CCCH-type antiviral protein 1-like	Homo sapiens	ZCCHL_HUMAN	Q96H79	1	1
Zinc finger FYVE domain-containing protein 16	Homo sapiens	ZFY16_HUMAN	Q7Z3T8	0	0
Zinc finger protein 326	Homo sapiens	ZN326_HUMAN	Q5BKZ1	1	2
Zinc finger protein 638	Homo sapiens	ZN638_HUMAN	Q14966	1	2
Zinc phosphodiesterase ELAC protein 2	Homo sapiens	RNZ2_HUMAN	Q9BQ52	2	1
Zinc transporter ZIP14	Homo sapiens	S39AE_HUMAN	Q15043	1	1
Zyxin	Homo sapiens	ZYX_HUMAN	Q15942	2	5
