# Supplementary material for: Identification of cellular genes and pathways important for tumorigenicity of hepatocellular carcinoma cell lines by proteomic profiling
Source: Oncotarget. 2017 Sep 27;8(56):96171–83. doi: 10.18632/oncotarget.21821 (PMC5707090; doi:10.18632/oncotarget.21821)
Supplement: Supplementary file 4 [file oncotarget-08-96171-s004.xls]

## Sheet: 7.4 COMMON PROTEINS
© 2000-2015 QIAGEN. All rights reserved.
Symbol	Entrez Gene Name	UniProt/Swiss-Prot Accession(A1)	UniProt/Swiss-Prot Accession(A2)	Exp Fold Change(A1)	Exp Fold Change(A2)	Location	Type(s)	Biomarker Application(s)	Drug(s)	Entrez Gene ID for Human	Entrez Gene ID for Mouse	Entrez Gene ID for Rat
AARS	alanyl-tRNA synthetase	P49588	P49588	17.602	45.286	Cytoplasm	enzyme			16	234734	292023
AARSD1	alanyl-tRNA synthetase domain containing 1	B4DI73	B4DI73	1.067	1.958	Nucleus	enzyme			80755	69684	619440
ABCE1	ATP-binding cassette, sub-family E (OABP), member 1	P61221	P61221	4.801	12.003	Cytoplasm	transporter			6059	24015	361390
ABCF1	ATP-binding cassette, sub-family F (GCN20), member 1	Q2L6I2	Q2L6I2	4.267	5.930	Cytoplasm	transporter			23	224742	85493
ACAA1	acetyl-CoA acyltransferase 1	P09110	P09110	8.534	27.332	Cytoplasm	enzyme	unspecified application		30	113868	501072|24157
ACAA2	acetyl-CoA acyltransferase 2	P42765	P42765	2.134	10.312	Cytoplasm	enzyme	unspecified application		10449	52538	170465
ACACA	acetyl-CoA carboxylase alpha	Q13085	Q13085	1.600	1.825	Cytoplasm	enzyme			31	107476	60581
ACADSB	acyl-CoA dehydrogenase, short/branched chain	P45954	P45954	3.200	4.172	Cytoplasm	enzyme			36	66885	25618
ACADVL	acyl-CoA dehydrogenase, very long chain	P49748	P49748	4.267	10.501	Cytoplasm	enzyme	unspecified application		37	11370	25363
ACAT1	acetyl-CoA acetyltransferase 1	P24752	P24752	1.600	7.631	Cytoplasm	enzyme	unspecified application		38	110446	25014
ACAT2	acetyl-CoA acetyltransferase 2	Q9BWD1	Q9BWD1	9.068	32.950	Cytoplasm	enzyme			39	110460|224530	308100|365096
ACBD3	acyl-CoA binding domain containing 3	Q9H3P7	Q9H3P7	3.734	7.698	Cytoplasm	other			64746	170760	289312
ACIN1	apoptotic chromatin condensation inducer 1	E7EQT4	E7EQT4	1.067	1.825	Nucleus	enzyme			22985	56215	305884
ACLY	ATP citrate lyase	P53396	P53396	10.135	27.732	Cytoplasm	enzyme	unspecified application		47	104112	24159
ACO1	aconitase 1, soluble	P21399	P21399	1.600	1.368	Cytoplasm	enzyme			48	11428	50655
ACO2	aconitase 2, mitochondrial	A2A274	A2A274	4.801	21.146	Cytoplasm	enzyme			50	11429	79250
ACOT7	acyl-CoA thioesterase 7	O00154	O00154	1.067	9.400	Cytoplasm	enzyme			11332	70025	26759
ACOX1	acyl-CoA oxidase 1, palmitoyl	Q15067	Q15067	1.600	1.891	Cytoplasm	enzyme			51	11430	50681
ACSL3	acyl-CoA synthetase long-chain family member 3	O95573	O95573	10.135	3.381	Cytoplasm	enzyme			2181	74205	114024
ACSL4	acyl-CoA synthetase long-chain family member 4	O60488	O60488	8.534	17.287	Cytoplasm	enzyme			2182	50790	113976
ACTA1	actin, alpha 1, skeletal muscle	P68133	P68133	32.005	119.313	Cytoplasm	other			58	11459	29437
ACTB	actin, beta	P60709	P60709	63.476	228.245	Cytoplasm	other			60	11461	81822
ACTBL2	actin, beta-like 2	Q562R1	Q562R1	14.402	54.818	Nucleus	other			345651	238880	294732
ACTN1	actinin, alpha 1	P12814	Q1HE25	19.736	58.268	Cytoplasm	transcription regulator			87	109711	81634
ACTN4	actinin, alpha 4	O43707	O43707	54.408	147.595	Cytoplasm	transcription regulator			81	60595	63836
ACTR2	ARP2 actin-related protein 2 homolog (yeast)	P61160	P61160	1.067	2.481	Plasma Membrane	other			10097	66713	289820
ACTR3	ARP3 actin-related protein 3 homolog (yeast)	P61158	P61158	7.468	19.378	Plasma Membrane	other	diagnosis		10096	74117	81732
ACTR1A	ARP1 actin-related protein 1 homolog A, centractin alpha (yeast)	P61163	P61163	5.334	22.581	Cytoplasm	other			10121	54130	294010
ADD1	adducin 1 (alpha)	A2A3N8	P35611	4.801	15.662	Cytoplasm	other			118	11518	24170
ADH5	alcohol dehydrogenase 5 (class III), chi polypeptide	P11766	P11766	5.334	5.018	Cytoplasm	enzyme			128	11532	100145871
ADRM1	adhesion regulating molecule 1	Q16186	Q16186	5.868	13.048	Plasma Membrane	other	unspecified application		11047	56436	65138
ADSL	adenylosuccinate lyase	P30566	P30566	1.067	3.326	Cytoplasm	enzyme			158	11564	315150
ADSS	adenylosuccinate synthase	P30520	B4E1L0	3.200	9.922	Cytoplasm	enzyme		adenylosuccinate synthetase inhibitor	159	11566	289276
AFP	alpha-fetoprotein	P02771	P02771	5.868	17.543	Extracellular Space	transporter	diagnosis,efficacy,safety,unspecified application		174	11576	24177
AGPS	alkylglycerone phosphate synthase	O00116	O00116	3.200	15.928	Cytoplasm	enzyme			8540	228061	84114
AHCY	adenosylhomocysteinase	P23526	P23526	13.335	38.622	Cytoplasm	enzyme	unspecified application	9-(2',3'-dihydroxycyclopent-4'-enyl)adenine, 3-deazaneplanocin, neplanocin A, 3-deazaaristeromycin, cyanovirin-N, 6'-C-methylneplanocin A	191	269378	29443
AHNAK	AHNAK nucleoprotein	Q09666	Q09666	66.143	190.185	Nucleus	other			79026	66395	191572
AIFM1	apoptosis-inducing factor, mitochondrion-associated, 1	O95831	O95831	4.801	13.115	Cytoplasm	enzyme			9131	26926	83533
AIMP2	aminoacyl tRNA synthetase complex-interacting multifunctional protein 2	Q13155	Q13155	2.134	6.463	Plasma Membrane	other			7965	231872	288480
AIP	aryl hydrocarbon receptor interacting protein	C0JXB9	C0JXB9	4.801	14.294	Nucleus	transcription regulator			9049	11632	282827
AKR1A1	aldo-keto reductase family 1, member A1 (aldehyde reductase)	P14550	P14550	1.067	4.828	Cytoplasm	enzyme		aldose reductase inhibitor	10327	58810	78959
AKR1C1/AKR1C2	aldo-keto reductase family 1, member C2	P52895	P52895	8.534	20.670	Cytoplasm	enzyme			1645|1646	77337	291283
AKR7A2	aldo-keto reductase family 7, member A2	O43488	O43488	1.600	1.368	Cytoplasm	enzyme	diagnosis		8574	110198	171445
ALB	albumin	P02768	P02768	9.601	26.819	Extracellular Space	transporter	diagnosis,efficacy,prognosis,safety,unspecified application	aldoxorubicin	213	11657	24186
ALDH2	aldehyde dehydrogenase 2 family (mitochondrial)	P05091	P05091	11.735	24.462	Cytoplasm	enzyme	unspecified application	disulfiram, chlorpropamide	217	11669	29539
ALDH18A1	aldehyde dehydrogenase 18 family, member A1	P54886	P54886	7.468	16.774	Cytoplasm	kinase			5832	56454	361755
ALDH1A1	aldehyde dehydrogenase 1 family, member A1	P00352	P00352	36.272	90.418	Cytoplasm	enzyme	diagnosis,disease progression	disulfiram, chlorpropamide	216	11668	24188
ALDH3A2	aldehyde dehydrogenase 3 family, member A2	P51648	P51648	1.600	5.351	Cytoplasm	enzyme			224	11671	65183
ALDH7A1	aldehyde dehydrogenase 7 family, member A1	E7EPT3	P49419	1.067	8.554	Cytoplasm	enzyme			501	110695	291450
ALDOA	aldolase A, fructose-bisphosphate	P04075	P04075	11.735	52.148	Cytoplasm	enzyme	unspecified application		226	11674	24189
ALYREF	Aly/REF export factor	Q86V81	Q86V81	3.734	8.877	Nucleus	transcription regulator			10189		690585
ANP32A	acidic (leucine-rich) nuclear phosphoprotein 32 family, member A	P39687	P39687	2.134	5.351	Other	other			8125
ANP32B	acidic (leucine-rich) nuclear phosphoprotein 32 family, member B	Q92688	Q92688	2.134	1.825	Nucleus	other			10541
ANXA2	annexin A2	P07355	P07355	23.470	94.308	Plasma Membrane	other	diagnosis,unspecified application		302	12306	56611
ANXA3	annexin A3	P12429	P12429	4.267	14.750	Cytoplasm	enzyme	diagnosis,unspecified application		306	11745	25291
ANXA4	annexin A4	P09525	P09525	22.937	57.022	Plasma Membrane	other			307	11746	79124
ANXA5	annexin A5	P08758	P08758	11.735	44.573	Plasma Membrane	transporter	diagnosis,efficacy		308	11747	25673
ANXA7	annexin A7	B2R657	B2R657	2.667	9.922	Plasma Membrane	ion channel			310	11750	155423
AP1B1	adaptor-related protein complex 1, beta 1 subunit	Q10567	F8WDL0	3.200	8.544	Cytoplasm	transporter			162	11764	29663
AP1G1	adaptor-related protein complex 1, gamma 1 subunit	O43747	Q8IY97	2.667	3.716	Cytoplasm	transporter			164	11765	171494
AP2A1	adaptor-related protein complex 2, alpha 1 subunit	O95782	O95782	2.667	6.919	Cytoplasm	transporter			160	11771	308578
AP2M1	adaptor-related protein complex 2, mu 1 subunit	E9PFW3	E9PFW3	1.067	1.435	Cytoplasm	transporter			1173	11773	116563
AP3M1	adaptor-related protein complex 3, mu 1 subunit	Q9Y2T2	Q9Y2T2	2.667	5.151	Cytoplasm	transporter			26985	55946	171126
APEX1	APEX nuclease (multifunctional DNA repair enzyme) 1	P27695	P27695	5.868	17.487	Nucleus	enzyme			328	11792	79116
APMAP	adipocyte plasma membrane associated protein	Q9HDC9	Q9HDC9	1.600	6.529	Plasma Membrane	enzyme			57136	71881	366227
APOB	apolipoprotein B	C0JYY2	C0JYY2	3.200	10.445	Extracellular Space	transporter	diagnosis,efficacy	mipomersen	338	238055	54225
APOE	apolipoprotein E	P02649	P02649	4.267	10.178	Extracellular Space	transporter	diagnosis,efficacy,prognosis,unspecified application		348	11816	25728
APRT	adenine phosphoribosyltransferase	P07741	P07741	2.134	5.873	Cytoplasm	enzyme			353	11821	292072
ARCN1	archain 1	B0YIW6	P48444	2.667	6.196	Cytoplasm	other			372	213827	300674
ARF4	ADP-ribosylation factor 4	P18085	P18085	6.401	6.842	Cytoplasm	enzyme			378	11843	79120
ARHGAP1	Rho GTPase activating protein 1	Q07960	Q07960	3.200	4.695	Cytoplasm	other			392	228359	311193
ARHGDIA	Rho GDP dissociation inhibitor (GDI) alpha	P52565	P52565	3.734	9.656	Cytoplasm	other	unspecified application		396	192662	360678
ARPC3	actin related protein 2/3 complex, subunit 3, 21kDa	B4DM63	O15145	2.667	5.540	Cytoplasm	other			10094	56378	288669
ARPC4	actin related protein 2/3 complex, subunit 4, 20kDa	C9JWM7	C9JWM7	1.600	2.937	Cytoplasm	other			10093	68089	297518
ARPC1B	actin related protein 2/3 complex, subunit 1B, 41kDa	O15143	O15143	2.134	2.281	Cytoplasm	other			10095	11867	54227
ATIC	5-aminoimidazole-4-carboxamide ribonucleotide formyltransferase/IMP cyclohydrolase	A8K202	A8K202	12.268	43.793	Cytoplasm	enzyme		gemcitabine/pemetrexed, pemetrexed	471	108147	81643
ATL3	atlastin GTPase 3	Q6DD88	Q6DD88	2.134	10.378	Cytoplasm	other			25923	109168	309187
ATP1A1	ATPase, Na+/K+ transporting, alpha 1 polypeptide	P05023	P05023	11.202	46.207	Plasma Membrane	transporter		digoxin, trichloromethiazide, ciclopirox olamine, ethacrynic acid, reserpine/trichloromethiazide, bretylium, perphenazine, ouabain, digitoxin	476	11928	24211
ATP2A2	ATPase, Ca++ transporting, cardiac muscle, slow twitch 2	P16615	P16615	5.868	25.841	Cytoplasm	transporter			488	11938	29693
ATP2B1	ATPase, Ca++ transporting, plasma membrane 1	P20020	P20020	5.334	15.396	Plasma Membrane	transporter			490	67972	29598
ATP5A1	ATP synthase, H+ transporting, mitochondrial F1 complex, alpha subunit 1, cardiac muscle	P25705	P25705	7.468	42.902	Cytoplasm	transporter			498	11946	65262
ATP5B	ATP synthase, H+ transporting, mitochondrial F1 complex, beta polypeptide	P06576	P06576	8.001	38.187	Cytoplasm	transporter			506	11947	171374
ATP6V1B2	ATPase, H+ transporting, lysosomal 56/58kDa, V1 subunit B2	P21281	P21281	1.600	11.547	Cytoplasm	transporter	unspecified application	gallium nitrate	526	11966	117596
ATP6V1G1	ATPase, H+ transporting, lysosomal 13kDa, V1 subunit G1	O75348	O75348	2.134	5.807	Cytoplasm	transporter			9550	66290	298103
ATXN10	ataxin 10	Q9UBB4	Q9UBB4	1.067	6.719	Cytoplasm	other			25814	54138	170821
ATXN2L	ataxin 2-like	Q8WWM7	Q8WWM7	2.134	4.305	Nucleus	other			11273	233871	361649
BAG6	BCL2-associated athanogene 6	P46379	P46379	2.134	3.326	Nucleus	enzyme			7917	224727	94342
BAX	BCL2-associated X protein	Q07812	Q07812	2.667	6.329	Cytoplasm	transporter	efficacy,prognosis,unspecified application		581	12028	24887
BCAM	basal cell adhesion molecule (Lutheran blood group)	P50895	P50895	2.134	15.340	Plasma Membrane	transmembrane receptor	diagnosis		4059	57278	78958
BCAP31	B-cell receptor-associated protein 31	P51572	P51572	2.134	8.354	Cytoplasm	transporter			10134	27061	293852
BIN1	bridging integrator 1	O00499	O00499	1.067	1.368	Nucleus	other			274	30948	117028
BLMH	bleomycin hydrolase	Q13867	Q13867	2.134	4.761	Cytoplasm	peptidase			642	104184	287552
BLVRB	biliverdin reductase B	P30043	P30043	1.600	1.891	Cytoplasm	enzyme			645	233016	292737
BSG	basigin (Ok blood group)	P35613	P35613	1.600	5.417	Plasma Membrane	transporter	disease progression,prognosis,response to therapy		682	12215	25246
BTF3	basic transcription factor 3	P20290	P20290	3.200	12.469	Nucleus	transcription regulator			689	218490	294680
BUB3	BUB3 mitotic checkpoint protein	O43684	O43684	3.734	7.042	Nucleus	other			9184	12237	361662
C11orf54	chromosome 11 open reading frame 54	Q9H0W9	Q9H0W9	2.667	3.193	Nucleus	enzyme			28970	70984	363016
C1QBP	complement component 1, q subcomponent binding protein	Q07021	Q07021	3.200	5.674	Cytoplasm	transcription regulator			708	12261	29681
CACYBP	calcyclin binding protein	Q9HB71	Q9HB71	4.801	8.610	Nucleus	other			27101	12301	289144
CAD	carbamoyl-phosphate synthetase 2, aspartate transcarbamylase, and dihydroorotase	P27708	P27708	1.600	4.305	Cytoplasm	enzyme			790	69719	24240
CALD1	caldesmon 1	E9PGZ1	E9PGZ1	13.869	42.872	Cytoplasm	other			800
CALR	calreticulin	P27797	P27797	19.203	53.762	Cytoplasm	transcription regulator	unspecified application		811	12317	64202
CALU	calumenin	O43852	O43852	6.401	11.603	Cytoplasm	other			813	12321	64366
CAMK2D	calcium/calmodulin-dependent protein kinase II delta	D6R938	Q13557	3.734	3.193	Cytoplasm	kinase			817	108058	24246
CAND1	cullin-associated and neddylation-dissociated 1	Q86VP6	Q86VP6	4.801	19.701	Cytoplasm	transcription regulator			55832	71902	117152
CANX	calnexin	P27824	P27824	7.468	29.034	Cytoplasm	other			821	12330	29144
CAP1	CAP, adenylate cyclase-associated protein 1 (yeast)	B2RDY9	D3DPU2	8.001	25.441	Plasma Membrane	other			10487	12331	64185
CAPZA1	capping protein (actin filament) muscle Z-line, alpha 1	P52907	P52907	8.001	11.603	Cytoplasm	other			829	12340	691149
CAPZB	capping protein (actin filament) muscle Z-line, beta	P47756	P47756	3.734	7.042	Cytoplasm	other			832	12345	298584
CBR1	carbonyl reductase 1	P16152	P16152	2.667	7.564	Cytoplasm	enzyme			873	12408	29224|102556347|100360507
CBX3	chromobox homolog 3	Q13185	Q13185	7.468	21.926	Nucleus	transcription regulator			11335	12417	297093
CCAR2	cell cycle and apoptosis regulator 2	Q8N163	Q8N163	2.667	13.515	Cytoplasm	peptidase			57805	219158	306007
CCDC86	coiled-coil domain containing 86	Q9H6F5	Q9H6F5	1.600	2.937	Nucleus	other			79080	108673	293738
CCT2	chaperonin containing TCP1, subunit 2 (beta)	P78371	P78371	19.203	72.248	Cytoplasm	kinase			10576	12461	299809
CCT3	chaperonin containing TCP1, subunit 3 (gamma)	P49368	P49368	11.735	47.120	Cytoplasm	other			7203	12462	295230
CCT4	chaperonin containing TCP1, subunit 4 (delta)	P50991	P50991	10.135	39.546	Cytoplasm	other			10575	12464	29374
CCT5	chaperonin containing TCP1, subunit 5 (epsilon)	P48643	P48643	6.934	21.659	Cytoplasm	other			22948	12465	294864
CCT7	chaperonin containing TCP1, subunit 7 (eta)	Q99832	Q99832	9.601	38.376	Cytoplasm	other			10574	12468	297406
CCT6A	chaperonin containing TCP1, subunit 6A (zeta 1)	P40227	P40227	16.002	44.496	Cytoplasm	other			908	12466	288620
CDC37	cell division cycle 37	Q16543	Q16543	6.401	18.399	Cytoplasm	other			11140	12539	114562
CDH17	cadherin 17, LI cadherin (liver-intestine)	Q12864	Q12864	1.600	1.368	Plasma Membrane	transporter			1015	12557	117048
CDK1	cyclin-dependent kinase 1	P06493	P06493	2.134	5.674	Nucleus	kinase		dinaciclib, milciclib, SB-1317, roniciclib, alvocidib	983	12534	54237
CDV3	CDV3 homolog (mouse)	Q9UKY7	Q9UKY7	2.134	5.284	Cytoplasm	other			55573	102639170|321022	315970
CFL1	cofilin 1 (non-muscle)	P23528	P23528	12.268	38.234	Nucleus	other			1072	12631	29271
CHORDC1	cysteine and histidine-rich domain (CHORD) containing 1	Q9UHD1	Q9UHD1	1.600	2.803	Other	other			26973	66917	315447
CKAP4	cytoskeleton-associated protein 4	Q07065	Q07065	16.536	63.751	Cytoplasm	other			10970	216197	362859
CKB	creatine kinase, brain	P12277	P12277	11.202	23.017	Cytoplasm	kinase	safety		1152	12709	24264
CLIC1	chloride intracellular channel 1	O00299	O00299	7.468	31.848	Nucleus	ion channel			1192	114584	406864
CLINT1	clathrin interactor 1	B7Z6F8	B7Z6F8	3.200	7.964	Cytoplasm	other			9685	216705	360515
CLTC	clathrin, heavy chain (Hc)	Q00610	Q00610	25.070	87.644	Plasma Membrane	other			1213	67300	54241
CMPK1	cytidine monophosphate (UMP-CMP) kinase 1, cytosolic	P30085	P30085	5.334	20.290	Nucleus	kinase			51727	66588	298410
CNDP2	CNDP dipeptidase 2 (metallopeptidase M20 family)	Q96KP4	Q96KP4	1.600	11.880	Cytoplasm	peptidase			55748	66054	291394
CNN2	calponin 2	B4DDF4	B4DDF4	8.001	21.402	Cytoplasm	other			1265	12798	690976
CNN3	calponin 3, acidic	Q15417	Q15417	1.067	9.400	Cytoplasm	other			1266	71994	54321
COPA	coatomer protein complex, subunit alpha	P53621	P53621	9.068	23.227	Cytoplasm	transporter			1314	12847	304978
COPB1	coatomer protein complex, subunit beta 1	P53618	P53618	10.668	30.468	Cytoplasm	transporter			1315	70349	114023
COPB2	coatomer protein complex, subunit beta 2 (beta prime)	P35606	P35606	4.801	11.347	Cytoplasm	transporter			9276	50797	60384
COPG1	coatomer protein complex, subunit gamma 1	Q9Y678	Q9Y678	6.401	23.940	Cytoplasm	transporter			22820	54161	297428
COPS4	COP9 signalosome subunit 4	D6RAX7	Q9BT78	1.600	3.393	Cytoplasm	other			51138	26891	360915
COPS6	COP9 signalosome subunit 6	E7EM64	E7EM64	2.134	2.347	Nucleus	other			10980	26893	304343
COPS8	COP9 signalosome subunit 8	E9PGT6	E9PGT6	3.734	8.221	Nucleus	other			10920	108679	363283
COPZ1	coatomer protein complex, subunit zeta 1	F8VVA7	F8VVA7	2.134	5.674	Cytoplasm	transporter			22818	56447	315345
CORO1B	coronin, actin binding protein, 1B	Q9BR76	Q9BR76	9.068	15.985	Cytoplasm	other			57175	23789	29474
CORO1C	coronin, actin binding protein, 1C	Q9ULV4	Q9ULV4	4.267	17.620	Cytoplasm	other			23603	23790	501841
COX5A	cytochrome c oxidase subunit Va	P20674	P20674	2.134	3.393	Cytoplasm	enzyme			9377	12858	252934
CPNE1	copine I	Q99829	Q99829	3.734	5.284	Nucleus	transporter			8904	266692	362249
CPSF6	cleavage and polyadenylation specific factor 6, 68kDa	F8WJN3	Q16630	2.134	3.393	Nucleus	other			11052	432508	299811
CRKL	v-crk avian sarcoma virus CT10 oncogene homolog-like	P46109	P46109	2.134	5.417	Cytoplasm	kinase			1399	12929	287942|100911248
CRYZ	crystallin, zeta (quinone reductase)	A6NN60	A6NN60	5.334	5.996	Cytoplasm	enzyme			1429	12972	362061
CSDE1	cold shock domain containing E1, RNA-binding	E9PGZ0	O75534	1.600	6.852	Cytoplasm	enzyme			7812	229663	117180|100364335
CSE1L	CSE1 chromosome segregation 1-like (yeast)	P55060	P55060	15.469	51.282	Nucleus	transporter			1434	110750	362273
CSRP1	cysteine and glycine-rich protein 1	E9PP21	P21291	5.334	11.157	Nucleus	other			1465	13007	29276
CSRP2	cysteine and glycine-rich protein 2	F8VW96	Q16527	1.600	1.891	Nucleus	other			1466	13008	29317
CTPS1	CTP synthase 1	P17812	P17812	1.600	2.347	Nucleus	enzyme		cytidine triphosphate synthetase inhibitor	1503	51797	313560
CTSD	cathepsin D	P07339	P07339	8.001	30.668	Cytoplasm	peptidase	diagnosis,unspecified application		1509	13033	171293
CTTN	cortactin	Q14247	Q14247	3.734	17.687	Plasma Membrane	other	efficacy		2017	13043	60465
CUL2	cullin 2	Q5T2B5	Q13617	1.600	2.803	Nucleus	enzyme			8453	71745	361258
CYCS	cytochrome c, somatic	P99999	P99999	5.334	21.669	Cytoplasm	transporter			54205	13063	25309|100363502
CYP51A1	cytochrome P450, family 51, subfamily A, polypeptide 1	Q16850	Q16850	2.134	7.308	Cytoplasm	enzyme		posaconazole, tioconazole, luliconazole, betamethasone/clotrimazole, econazole, itraconazole, clotrimazole, fluconazole, miconazole, bifonazole, ketoconazole, sertaconazole, oxiconazole, terconazole, voriconazole	1595	13121	25427
DAD1	defender against cell death 1	P61803	P61803	3.200	3.716	Cytoplasm	other			1603	13135	192275
DARS	aspartyl-tRNA synthetase	P14868	P14868	2.667	11.746	Cytoplasm	enzyme			1615	226414	116483
DAZAP1	DAZ associated protein 1	Q96EP5	Q96EP5	2.134	3.393	Other	other			26528
DBN1	drebrin 1	Q16643	Q16643	9.601	27.998	Cytoplasm	other			1627	56320	81653
DBNL	drebrin-like	Q9UJU6	Q9UJU6	4.801	9.133	Cytoplasm	other	diagnosis		28988	13169	83527
DCTN1	dynactin 1	Q6IQ37	Q6IQ37	2.134	7.898	Cytoplasm	other			1639	13191	29167
DCTN2	dynactin 2 (p50)	Q13561	Q13561	3.734	10.178	Cytoplasm	other			10540	69654	299850
DDAH2	dimethylarginine dimethylaminohydrolase 2	O95865	O95865	1.067	4.761	Cytoplasm	enzyme			23564	51793	294239
DDB1	damage-specific DNA binding protein 1, 127kDa	Q16531	Q16531	3.200	9.522	Nucleus	other			1642	13194	64470
DDOST	dolichyl-diphosphooligosaccharide--protein glycosyltransferase subunit (non-catalytic)	P39656	P39656	3.734	7.564	Cytoplasm	enzyme			1650	13200	313648
DDX1	DEAD (Asp-Glu-Ala-Asp) box helicase 1	F1T0B3	Q92499	3.734	5.674	Nucleus	enzyme			1653	104721	84474
DDX5	DEAD (Asp-Glu-Ala-Asp) box helicase 5	P17844	P17844	7.468	24.206	Nucleus	enzyme	unspecified application		1655	13207	287765
DDX6	DEAD (Asp-Glu-Ala-Asp) box helicase 6	P26196	P26196	3.200	15.539	Nucleus	enzyme			1656	13209	500988
DDX17	DEAD (Asp-Glu-Ala-Asp) box helicase 17	Q92841	Q92841	11.202	34.128	Nucleus	enzyme	unspecified application		10521	67040
DDX21	DEAD (Asp-Glu-Ala-Asp) box helicase 21	Q9NR30	Q9NR30	3.734	16.118	Nucleus	enzyme			9188	56200	317399
DDX46	DEAD (Asp-Glu-Ala-Asp) box polypeptide 46	Q7L014	Q7L014	2.134	3.260	Nucleus	enzyme			9879	212880	245957
DDX19A	DEAD (Asp-Glu-Ala-Asp) box polypeptide 19A	Q9NUU7	Q9NUU7	1.067	2.937	Nucleus	enzyme			55308	13680	292022
DDX39B	DEAD (Asp-Glu-Ala-Asp) box polypeptide 39B	Q13838	Q13838	5.868	9.846	Nucleus	enzyme	safety		7919	53817	114612
DDX3X	DEAD (Asp-Glu-Ala-Asp) box helicase 3, X-linked	B5BTY4	B5BTY4	12.802	26.553	Cytoplasm	enzyme	diagnosis		1654	13205
DFNA5	deafness, autosomal dominant 5	O60443	O60443	2.667	2.281	Cytoplasm	other			1687	54722	353316
DHCR7	7-dehydrocholesterol reductase	Q9UBM7	Q9UBM7	3.734	10.701	Cytoplasm	enzyme	diagnosis		1717	13360	64191
DHCR24	24-dehydrocholesterol reductase	Q15392	Q15392	2.134	5.873	Cytoplasm	enzyme			1718	74754	298298
DHX9	DEAH (Asp-Glu-Ala-His) box helicase 9	Q08211	Q08211	12.268	36.532	Nucleus	enzyme			1660	13211	304859
DHX15	DEAH (Asp-Glu-Ala-His) box helicase 15	O43143	O43143	4.267	13.772	Nucleus	enzyme			1665	13204	289693
DIAPH1	diaphanous-related formin 1	O60610	Q6URC4	1.067	2.347	Plasma Membrane	other			1729	13367	307483
DIS3	DIS3 homolog, exosome endoribonuclease and 3'-5' exoribonuclease	Q9Y2L1	Q9Y2L1	3.734	7.498	Nucleus	enzyme			22894	72662	306103
DLAT	dihydrolipoamide S-acetyltransferase	P10515	P10515	5.334	5.084	Cytoplasm	enzyme			1737	235339	81654
DLD	dihydrolipoamide dehydrogenase	P09622	P09622	2.667	9.922	Cytoplasm	enzyme		hexachlorophene	1738	13382	298942
DNAJB11	DnaJ (Hsp40) homolog, subfamily B, member 11	Q9UBS4	Q9UBS4	3.734	10.635	Cytoplasm	other			51726	67838	360734
DPM1	dolichyl-phosphate mannosyltransferase polypeptide 1, catalytic subunit	O60762	O60762	1.067	1.435	Cytoplasm	enzyme			8813	13480	296394
DPP3	dipeptidyl-peptidase 3	Q9NY33	Q9NY33	15.469	49.124	Cytoplasm	peptidase			10072	75221	114591
DPYSL2	dihydropyrimidinase-like 2	Q16555	Q16555	4.801	11.347	Cytoplasm	enzyme			1808	12934	25416
DRG1	developmentally regulated GTP binding protein 1	Q9Y295	Q9Y295	3.200	6.519	Cytoplasm	other			4733	13494	305470
DSTN	destrin (actin depolymerizing factor)	P60981	P60981	1.067	8.287	Cytoplasm	other			11034	56431
DUSP9	dual specificity phosphatase 9	B2RAL9	B2RAL9	2.667	4.695	Nucleus	phosphatase			1852	75590	293847
DYNC1H1	dynein, cytoplasmic 1, heavy chain 1	Q14204	Q14204	31.471	86.178	Cytoplasm	peptidase			1778	13424	29489
DYNC1LI1	dynein, cytoplasmic 1, light intermediate chain 1	Q9Y6G9	Q9Y6G9	3.734	9.133	Cytoplasm	other			51143	235661	252902
DYNLT1	dynein, light chain, Tctex-type 1	P63172	P63172	1.067	7.898	Cytoplasm	other			6993	100040531|100040563|100310872|21648	83462
ECH1	enoyl CoA hydratase 1, peroxisomal	Q13011	Q13011	4.801	9.656	Cytoplasm	enzyme			1891	51798	64526
ECHS1	enoyl CoA hydratase, short chain, 1, mitochondrial	P30084	P30084	2.134	11.557	Cytoplasm	enzyme			1892	93747	140547|100911186
EDC4	enhancer of mRNA decapping 4	Q6P2E9	Q6P2E9	1.067	9.666	Cytoplasm	other			23644	234699	361399
EEA1	early endosome antigen 1	Q15075	Q15075	5.868	13.048	Cytoplasm	other			8411	216238	314764
EEF2	eukaryotic translation elongation factor 2	P13639	P13639	59.742	151.305	Cytoplasm	translation regulator			1938	13629	29565
EEF1A1	eukaryotic translation elongation factor 1 alpha 1	P68104	P68104	57.608	123.050	Cytoplasm	translation regulator			1915	13627	171361
EEF1B2	eukaryotic translation elongation factor 1 beta 2	P24534	P24534	3.734	6.652	Cytoplasm	translation regulator			1933	55949	363241
EEF1D	eukaryotic translation elongation factor 1 delta (guanine nucleotide exchange protein)	Q4VBZ6	P29692	5.868	21.013	Cytoplasm	translation regulator			1936	66656	300033
EEF1G	eukaryotic translation elongation factor 1 gamma	P26641	P26641	8.001	25.184	Cytoplasm	translation regulator			1937	67160	293725
EGFR	epidermal growth factor receptor	A9CB80	A9CB80	2.667	10.445	Plasma Membrane	kinase	diagnosis,disease progression,efficacy,prognosis,response to therapy,safety,unspecified application	cetuximab, AEE 788, panitumumab, BMS-599626, varlitinib, tesevatinib, bevacizumab/erlotinib, afatinib, nimotuzumab, necitumumab, icotinib, sapitinib, cetuximab/irinotecan, lapatinib/pazopanib, irinotecan/panitumumab, erlotinib/vismodegib, erlotinib/gemcitabine, lapatinib/letrozole, capecitabine/lapatinib, bevacizumab/panitumumab, bevacizumab/cetuximab, EGFR tyrosine kinase inhibitor, capecitabine…	1956	13649	24329
EHD4	EH-domain containing 4	Q9H223	Q9H223	1.600	3.393	Plasma Membrane	enzyme			30844	98878	192204
EIF5	eukaryotic translation initiation factor 5	P55010	Q6IBU0	1.067	8.287	Cytoplasm	translation regulator			1983	217869	56783
EIF6	eukaryotic translation initiation factor 6	P56537	P56537	1.067	12.336	Cytoplasm	translation regulator			3692	16418	305506
EIF2S1	eukaryotic translation initiation factor 2, subunit 1 alpha, 35kDa	P05198	P05198	3.200	11.424	Cytoplasm	translation regulator	efficacy		1965	13665	54318
EIF2S2	eukaryotic translation initiation factor 2, subunit 2 beta, 38kDa	P20042	P20042	2.667	6.130	Cytoplasm	translation regulator			8894	67204	296302
EIF2S3	eukaryotic translation initiation factor 2, subunit 3 gamma, 52kDa	P41091	P41091	6.401	15.462	Cytoplasm	translation regulator			1968	26905	299027
EIF3A	eukaryotic translation initiation factor 3, subunit A	Q14152	Q14152	3.200	6.329	Cytoplasm	other			8661	13669	292148
EIF3B	eukaryotic translation initiation factor 3, subunit B	P55884	P55884	5.334	18.922	Cytoplasm	translation regulator			8662	27979	288516
EIF3C	eukaryotic translation initiation factor 3, subunit C	A1KYQ7	A1KYQ7	6.934	15.462	Other	translation regulator	unspecified application		8663	56347	293484
EIF3D	eukaryotic translation initiation factor 3, subunit D	O15371	O15371	2.667	5.740	Cytoplasm	other			8664	55944	362952
EIF3E	eukaryotic translation initiation factor 3, subunit E	P60228	P60228	3.200	4.561	Cytoplasm	other			3646	16341	299872
EIF3G	eukaryotic translation initiation factor 3, subunit G	O75821	O75821	1.600	5.674	Cytoplasm	other			8666	53356	298700
EIF3H	eukaryotic translation initiation factor 3, subunit H	O15372	O15372	2.667	8.743	Cytoplasm	other			8667	68135	299899|100911110
EIF3I	eukaryotic translation initiation factor 3, subunit I	Q13347	Q13347	4.267	8.477	Cytoplasm	translation regulator			8668	54709	682390
EIF3L	eukaryotic translation initiation factor 3, subunit L	Q9Y262	Q9Y262	3.734	21.346	Cytoplasm	other			51386	223691
EIF4A1	eukaryotic translation initiation factor 4A1	P60842	P60842	14.402	45.286	Cytoplasm	translation regulator			1973	13681	287436
EIF4B	eukaryotic translation initiation factor 4B	P23588	P23588	1.600	17.364	Cytoplasm	translation regulator	unspecified application		1975	75705	300253
EIF4E	eukaryotic translation initiation factor 4E	P06730	P06730	1.600	4.505	Cytoplasm	translation regulator	prognosis		1977	13684	117045
EIF4G1	eukaryotic translation initiation factor 4 gamma, 1	Q04637	Q04637	15.469	41.170	Cytoplasm	translation regulator			1981	208643	287986
EIF4G2	eukaryotic translation initiation factor 4 gamma, 2	P78344	P78344	5.334	17.487	Cytoplasm	translation regulator			1982	13690	361628
EIF5A	eukaryotic translation initiation factor 5A	P63241	P63241	3.200	9.656	Cytoplasm	translation regulator			1984	276770	287444
EIF5B	eukaryotic translation initiation factor 5B	O60841	O60841	2.134	4.305	Cytoplasm	translation regulator			9669	226982	308306
ELAVL1	ELAV like RNA binding protein 1	Q15717	Q15717	1.067	4.305	Cytoplasm	other	efficacy		1994	15568	363854
ENAH	enabled homolog (Drosophila)	Q8N8S7	Q8N8S7	3.200	5.284	Plasma Membrane	other	disease progression		55740	13800	360891
ENO1	enolase 1, (alpha)	P06733	P06733	43.206	122.875	Cytoplasm	enzyme	diagnosis		2023	13806|433182	24333
EPB41L2	erythrocyte membrane protein band 4.1-like 2	E9PHY5	O43491	3.200	25.195	Plasma Membrane	other			2037	13822	309557
EPRS	glutamyl-prolyl-tRNA synthetase	P07814	P07814	11.202	43.082	Cytoplasm	enzyme			2058	107508	289352
ERH	enhancer of rudimentary homolog (Drosophila)	P84090	P84090	3.200	6.329	Nucleus	other			2079	13877	681415
ERLIN1	ER lipid raft associated 1	O75477	O75477	3.734	7.175	Plasma Membrane	other			10613	226144	293939
ERP29	endoplasmic reticulum protein 29	P30040	P30040	8.001	26.430	Cytoplasm	transporter			10961	67397	117030
ERP44	endoplasmic reticulum protein 44	Q9BS26	Q9BS26	2.134	10.312	Cytoplasm	enzyme			23071	76299	298066
ESD	esterase D	P10768	P10768	2.667	4.305	Cytoplasm	enzyme			2098	100040682|13885	290401
ESYT1	extended synaptotagmin-like protein 1	Q9BSJ8	Q9BSJ8	4.267	20.234	Cytoplasm	other			23344	23943	29579
ETFA	electron-transfer-flavoprotein, alpha polypeptide	P13804	P13804	5.868	20.756	Cytoplasm	transporter			2108	110842	300726
ETFB	electron-transfer-flavoprotein, beta polypeptide	P38117	P38117	3.734	28.264	Cytoplasm	transporter	unspecified application		2109	110826	292845
EWSR1	EWS RNA-binding protein 1	Q96FE8	Q96FE8	4.267	10.045	Nucleus	other			2130
EXOC4	exocyst complex component 4	Q96A65	Q96A65	1.600	1.368	Cytoplasm	transporter			60412	20336	116654
EZR	ezrin	P15311	P15311	8.001	24.206	Plasma Membrane	other	prognosis		7430	22350	54319
FABP1	fatty acid binding protein 1, liver	P07148	P07148	4.267	6.519	Cytoplasm	transporter	unspecified application		2168	14080	24360
FABP5	fatty acid binding protein 5 (psoriasis-associated)	Q01469	Q01469	4.267	7.042	Cytoplasm	transporter	disease progression		2171	16592	140868
FAM114A1	family with sequence similarity 114, member A1	Q8IWE2	Q8IWE2	3.200	2.737	Extracellular Space	other			92689	68303	498366|316729
FAM120A	family with sequence similarity 120A	Q9NZB2	Q9NZB2	3.200	7.042	Cytoplasm	other			23196	218236	291019
FAM98B	family with sequence similarity 98, member B	Q52LJ0	Q52LJ0	1.067	1.368	Other	other			283742	68215	499866
FARSA	phenylalanyl-tRNA synthetase, alpha subunit	Q9Y285	Q9Y285	2.667	7.175	Cytoplasm	enzyme			2193	66590	288917
FARSB	phenylalanyl-tRNA synthetase, beta subunit	Q9NSD9	Q9NSD9	3.734	3.716	Cytoplasm	enzyme			10056	23874	301544
FASN	fatty acid synthase	P49327	P49327	47.473	144.920	Cytoplasm	enzyme	diagnosis,efficacy	TVB-2640, orlistat, cerulenin	2194	14104	50671
FAU	Finkel-Biskis-Reilly murine sarcoma virus (FBR-MuSV) ubiquitously expressed	E9PR30	E9PR30	2.134	1.825	Cytoplasm	other			2197	14109	29752|100360647|687780
FBL	fibrillarin	P22087	P22087	2.667	2.281	Nucleus	other			2091	14113	292747
FDPS	farnesyl diphosphate synthase	P14324	P14324	1.600	9.533	Cytoplasm	enzyme		alendronate/cholecalciferol, zoledronic acid, minodronate, ibandronic acid, risedronic acid, alendronic acid, pamidronic acid	2224	110196	83791
FEN1	flap structure-specific endonuclease 1	P39748	P39748	5.334	12.849	Nucleus	enzyme			2237	14156	84490
FGA	fibrinogen alpha chain	P02671	P02671	2.667	3.193	Extracellular Space	other	diagnosis	F2	2243	14161	361969
FH	fumarate hydratase	P07954	P07954	2.667	9.989	Cytoplasm	enzyme			2271	14194	24368
FKBP4	FK506 binding protein 4, 59kDa	Q02790	Q02790	4.267	11.414	Nucleus	enzyme			2288	14228	260321
FKBP15	FK506 binding protein 15, 133kDa	Q5T1M5	Q5T1M5	1.067	1.435	Plasma Membrane	enzyme			23307	338355	362528
FKBP1A	FK506 binding protein 1A, 12kDa	Q5W0X3	Q5W0X3	1.600	4.828	Cytoplasm	enzyme	unspecified application	methotrexate/sirolimus/tacrolimus, everolimus/exemestane, imatinib/sirolimus, cyclophosphamide/sirolimus, cyclosporine A/tacrolimus, cyclosporine A/sirolimus/tacrolimus, everolimus/pasireotide, sirolimus, temsirolimus, tacrolimus, everolimus	2280	14225	25639
FLII	flightless I actin binding protein	Q13045	Q13045	2.134	4.828	Nucleus	other			2314	14248	287375
FLNA	filamin A, alpha	P21333	P21333	50.674	182.610	Cytoplasm	other	unspecified application		2316	192176	293860
FLNB	filamin B, beta	B2ZZ83	B2ZZ83	45.340	134.140	Cytoplasm	other	unspecified application		2317	286940	306204
FLNC	filamin C, gamma	Q14315	Q14315	20.270	93.593	Cytoplasm	other	diagnosis		2318	68794	362332
FN1	fibronectin 1	P02751	P02751	4.801	5.996	Extracellular Space	enzyme	diagnosis,efficacy,prognosis,unspecified application	ocriplasmin, L19-IL2 monoclonal antibody-cytokine fusion protein	2335	14268	25661
FSCN1	fascin actin-bundling protein 1	Q16658	Q16658	1.067	2.414	Cytoplasm	other	unspecified application		6624	14086	683788
FUBP1	far upstream element (FUSE) binding protein 1	Q96AE4	Q96AE4	5.334	16.375	Nucleus	transcription regulator			8880	51886	654496
FUBP3	far upstream element (FUSE) binding protein 3	Q96I24	Q96I24	2.134	4.372	Nucleus	transcription regulator			8939	320267	362106
FUS	FUS RNA binding protein	P35637	P35637	5.868	21.469	Nucleus	transcription regulator			2521
FXR1	fragile X mental retardation, autosomal homolog 1	P51114	P51114	3.200	4.628	Cytoplasm	other			8087	14359	361927
G3BP1	GTPase activating protein (SH3 domain) binding protein 1	Q13283	Q13283	10.135	23.227	Nucleus	enzyme			10146	27041	171092
G6PD	glucose-6-phosphate dehydrogenase	P11413	P11413	1.600	5.284	Cytoplasm	enzyme			2539	14381	24377
GAMT	guanidinoacetate N-methyltransferase	Q14353	Q14353	2.667	2.803	Cytoplasm	enzyme			2593	14431	25257
GANAB	glucosidase, alpha; neutral AB	Q14697	Q14697	24.003	53.752	Cytoplasm	enzyme		miglitol	23193	14376	293721
GAPDH	glyceraldehyde-3-phosphate dehydrogenase	P04406	P04406	23.470	65.186	Cytoplasm	enzyme	diagnosis,unspecified application		2597	100042025|14433	24383
GARS	glycyl-tRNA synthetase	P41250	P41250	3.734	12.659	Cytoplasm	enzyme			2617	353172	297113
GART	phosphoribosylglycinamide formyltransferase, phosphoribosylglycinamide synthetase, phosphoribosylaminoimidazole synthetase	P22102	P22102	3.734	9.589	Cytoplasm	enzyme	prognosis,safety	bevacizumab/pemetrexed, gemcitabine/pemetrexed, pemetrexed	2618	14450	288259
GATM	glycine amidinotransferase (L-arginine:glycine amidinotransferase)	P50440	P50440	6.934	13.305	Cytoplasm	enzyme			2628	67092	81660
GBF1	golgi brefeldin A resistant guanine nucleotide exchange factor 1	Q149P0	Q149P0	3.200	6.652	Cytoplasm	other			8729	107338	309451
GCN1	GCN1 eIF2 alpha kinase activator homolog	Q92616	Q92616	3.734	15.406	Cytoplasm	translation regulator			10985	231659	690632
GDI1	GDP dissociation inhibitor 1	P31150	P31150	3.734	13.961	Cytoplasm	other			2664	14567	25183
GDI2	GDP dissociation inhibitor 2	P50395	P50395	11.202	31.448	Cytoplasm	other			2665	14569	29662
GFPT1	glutamine--fructose-6-phosphate transaminase 1	Q06210	Q06210	4.267	21.858	Cytoplasm	enzyme			2673	14583	297417
GJA1	gap junction protein, alpha 1, 43kDa	P17302	P17302	2.667	3.849	Plasma Membrane	transporter			2697	14609	24392
GLB1	galactosidase, beta 1	B7Z6Q5	P16278	1.067	2.870	Cytoplasm	enzyme			2720	12091	316033
GLO1	glyoxalase I	Q04760	Q04760	2.134	1.825	Cytoplasm	enzyme			2739	109801	294320
GLS	glutaminase	O94925	O94925	3.734	4.057	Cytoplasm	enzyme		CB-839	2744	14660	24398
GLUD1	glutamate dehydrogenase 1	P00367	P00367	12.268	36.019	Cytoplasm	enzyme	unspecified application		2746	14661	24399
GMPS	guanine monphosphate synthase	P49915	P49915	1.600	5.217	Nucleus	enzyme		glutamine amidotransferase inhibitor	8833	229363	295088
GNB1	guanine nucleotide binding protein (G protein), beta polypeptide 1	P62873	P62873	1.067	5.217	Plasma Membrane	enzyme			2782	14688	24400
GNB2L1	guanine nucleotide binding protein (G protein), beta polypeptide 2-like 1	P63244	P63244	13.869	31.371	Cytoplasm	enzyme			10399	14694	83427
GNPDA1	glucosamine-6-phosphate deaminase 1	P46926	P46926	1.600	2.281	Cytoplasm	enzyme			10007	26384	683570
GNS	glucosamine (N-acetyl)-6-sulfatase	P15586	P15586	2.134	6.786	Cytoplasm	enzyme			2799	75612	299825|100909505
GORASP2	golgi reassembly stacking protein 2, 55kDa	Q9H8Y8	Q9H8Y8	3.734	6.130	Cytoplasm	other			26003	70231	113961
GOT1	glutamic-oxaloacetic transaminase 1, soluble	B7Z7E9	B7Z7E9	3.734	17.354	Cytoplasm	enzyme			2805	14718	24401
GOT2	glutamic-oxaloacetic transaminase 2, mitochondrial	B3KUZ8	B3KUZ8	2.667	16.642	Cytoplasm	enzyme			2806	14719	25721
GPI	glucose-6-phosphate isomerase	P06744	P06744	8.534	19.957	Extracellular Space	enzyme	unspecified application		2821	14751	292804
GPKOW	G patch domain and KOW motifs	Q92917	Q92917	2.667	6.852	Nucleus	other			27238	209416	679890
GRHPR	glyoxylate reductase/hydroxypyruvate reductase	Q9UBQ7	Q9UBQ7	3.200	11.357	Cytoplasm	enzyme			9380	76238	680021
GRPEL1	GrpE-like 1, mitochondrial (E. coli)	Q9HAV7	Q9HAV7	2.134	5.351	Cytoplasm	other			80273	17713	79563
GSK3B	glycogen synthase kinase 3 beta	P49841	P49841	1.600	1.825	Nucleus	kinase	efficacy	enzastaurin	2932	56637	84027
GSN	gelsolin	P06396	P06396	2.667	4.695	Extracellular Space	other	disease progression,efficacy		2934	227753	296654
GSR	glutathione reductase	P00390	P00390	4.801	18.599	Cytoplasm	enzyme		carmustine/prednisone, carmustine	2936	14782	116686
GSS	glutathione synthetase	P48637	P48637	1.067	2.414	Cytoplasm	enzyme		N-acetyl-L-cysteine	2937	14854	25458
GSTM4	glutathione S-transferase mu 4	Q03013	Q03013	1.067	2.737	Cytoplasm	enzyme	prognosis		2948	14865	499689
GSTO1	glutathione S-transferase omega 1	P78417	P78417	3.734	7.631	Cytoplasm	enzyme	unspecified application		9446	14873	114846
GSTP1	glutathione S-transferase pi 1	P09211	P09211	21.870	56.433	Cytoplasm	enzyme	diagnosis,efficacy,prognosis,safety,unspecified application		2950	100042625|14869|14870	24426
HACD3	3-hydroxyacyl-CoA dehydratase 3	Q9P035	B4DRF4	3.200	6.719	Cytoplasm	enzyme			51495	57874	300783
HADH	hydroxyacyl-CoA dehydrogenase	Q16836	Q16836	1.067	4.305	Cytoplasm	enzyme	unspecified application		3033	15107	113965
HADHA	hydroxyacyl-CoA dehydrogenase/3-ketoacyl-CoA thiolase/enoyl-CoA hydratase (trifunctional protein), alpha subunit	P40939	P40939	4.801	25.328	Cytoplasm	enzyme	unspecified application		3030	97212	170670
HAT1	histone acetyltransferase 1	O14929	O14929	2.134	9.133	Nucleus	enzyme			8520	107435	296501
HDAC1	histone deacetylase 1	Q13547	Q13547	2.134	5.807	Nucleus	transcription regulator	efficacy	tributyrin, belinostat, pyroxamide, mocetinostat, HDAC class I inhibitors, bortezomib/vorinostat, 4SC-202, vorinostat, romidepsin	3065	433759	297893
HDGF	hepatoma-derived growth factor	P51858	P51858	6.401	13.761	Extracellular Space	growth factor			3068	15191	114499
HDLBP	high density lipoprotein binding protein	Q00341	Q00341	9.601	16.954	Nucleus	transporter			3069	110611	64474
HEBP2	heme binding protein 2	Q9Y5Z4	Q9Y5Z4	2.134	2.870	Cytoplasm	other			23593	56016	308632
HGD	homogentisate 1,2-dioxygenase	Q93099	Q93099	4.801	11.157	Cytoplasm	enzyme	diagnosis		3081	15233	360719
HIBADH	3-hydroxyisobutyrate dehydrogenase	P31937	P31937	2.667	8.287	Cytoplasm	enzyme			11112	58875	63938
HINT1	histidine triad nucleotide binding protein 1	P49773	P49773	3.200	5.217	Nucleus	enzyme	prognosis		3094	15254	690660
HINT2	histidine triad nucleotide binding protein 2	Q9BX68	Q9BX68	2.134	5.607	Cytoplasm	other			84681	68917	313491
HIST1H1C	histone cluster 1, H1c	P16403	P16403	4.801	12.726	Nucleus	other			3006	50708
HIST1H2BK	histone cluster 1, H2bk	O60814	O60814	1.067	7.308	Nucleus	other			85236	319184	680312
HM13	histocompatibility (minor) 13	Q8TCT9	Q8TCT9	3.734	12.859	Cytoplasm	peptidase			81502	14950	311545
HMGB1	high mobility group box 1	Q5T7C4	Q5T7C4	3.734	5.607	Nucleus	transcription regulator	diagnosis		3146
HMGCS1	3-hydroxy-3-methylglutaryl-CoA synthase 1 (soluble)	Q01581	Q01581	12.802	35.553	Cytoplasm	enzyme			3157	208715	29637
HN1	hematological and neurological expressed 1	Q9UK76	Q9UK76	1.600	3.982	Nucleus	other	unspecified application		51155	15374	287828
HNRNPA0	heterogeneous nuclear ribonucleoprotein A0	Q13151	Q13151	1.600	9.789	Nucleus	other			10949	77134	681410
HNRNPA1	heterogeneous nuclear ribonucleoprotein A1	P09651	P09651	14.935	37.188	Nucleus	other			3178		29578
HNRNPA3	heterogeneous nuclear ribonucleoprotein A3	P51991	P51991	2.667	7.175	Nucleus	other			220988
HNRNPA2B1	heterogeneous nuclear ribonucleoprotein A2/B1	P22626	P22626	13.335	41.246	Nucleus	other			3181	53379	362361
HNRNPC	heterogeneous nuclear ribonucleoprotein C (C1/C2)	P07910	P07910	3.734	20.889	Nucleus	other			3183	15381	290046
HNRNPF	heterogeneous nuclear ribonucleoprotein F	P52597	P52597	4.267	22.648	Nucleus	other			3185	98758	64200
HNRNPH1	heterogeneous nuclear ribonucleoprotein H1 (H)	P31943	P31943	6.934	22.248	Nucleus	other	diagnosis		3187	59013
HNRNPH3	heterogeneous nuclear ribonucleoprotein H3 (2H9)	P31942	P31942	2.667	10.378	Nucleus	other			3189	432467	100910795|361838
HNRNPK	heterogeneous nuclear ribonucleoprotein K	P61978	P61978	14.402	51.948	Nucleus	other	prognosis		3190	15387	117282
HNRNPL	heterogeneous nuclear ribonucleoprotein L	P14866	P14866	3.734	15.673	Nucleus	other			3191	15388	80846
HNRNPM	heterogeneous nuclear ribonucleoprotein M	P52272	P52272	10.135	30.545	Nucleus	other			4670	76936	116655
HNRNPR	heterogeneous nuclear ribonucleoprotein R	O43390	O43390	4.267	10.178	Nucleus	other			10236	74326	319110
HNRNPU	heterogeneous nuclear ribonucleoprotein U (scaffold attachment factor A)	Q00839	Q00839	24.537	78.578	Nucleus	transporter	unspecified application		3192	51810	117280
HNRNPUL1	heterogeneous nuclear ribonucleoprotein U-like 1	Q9BUJ2	Q9BUJ2	1.600	6.852	Nucleus	other	unspecified application		11100	232989	361522
HNRNPUL2	heterogeneous nuclear ribonucleoprotein U-like 2	Q1KMD3	Q1KMD3	2.667	4.828	Nucleus	other			221092	68693	309197
HSD17B4	hydroxysteroid (17-beta) dehydrogenase 4	F5HE57	P51659	12.268	32.683	Cytoplasm	enzyme			3295	15488	79244
HSD17B10	hydroxysteroid (17-beta) dehydrogenase 10	Q99714	Q99714	5.868	31.248	Cytoplasm	enzyme			3028	15108	63864
HSD17B11	hydroxysteroid (17-beta) dehydrogenase 11	Q8NBQ5	Q8NBQ5	3.200	5.217	Cytoplasm	enzyme			51170	114664	289456
HSP90AA1	heat shock protein 90kDa alpha (cytosolic), class A member 1	P07900	P07900	47.473	138.915	Cytoplasm	enzyme	safety,unspecified application	alvespimycin, retaspimycin, luminespib, cisplatin	3320	15519	299331
HSP90AB1	heat shock protein 90kDa alpha (cytosolic), class B member 1	P08238	P08238	43.206	162.630	Cytoplasm	enzyme		alvespimycin, retaspimycin, cisplatin	3326	15516	301252
HSP90B1	heat shock protein 90kDa beta (Grp94), member 1	P14625	P14625	28.271	113.170	Cytoplasm	other		alvespimycin, retaspimycin, cisplatin	7184	22027	362862
HSPA4	heat shock 70kDa protein 4	P34932	P34932	14.402	31.904	Cytoplasm	other	efficacy		3308	15525	266759
HSPA5	heat shock 70kDa protein 5 (glucose-regulated protein, 78kDa)	P11021	P11021	40.539	147.620	Cytoplasm	enzyme	unspecified application		3309	14828	25617
HSPA8	heat shock 70kDa protein 8	P11142	P11142	36.272	140.505	Cytoplasm	enzyme	diagnosis		3312	15481	24468
HSPA9	heat shock 70kDa protein 9 (mortalin)	P38646	P38646	20.270	74.006	Cytoplasm	other			3313	15526	291671
HSPB1	heat shock 27kDa protein 1	P04792	P04792	2.134	7.575	Cytoplasm	other	diagnosis,efficacy		3315	15507	24471
HSPBP1	HSPA (heat shock 70kDa) binding protein, cytoplasmic cochaperone 1	Q9NZL4	Q9NZL4	1.067	2.870	Cytoplasm	other			23640	66245	246146
HSPD1	heat shock 60kDa protein 1 (chaperonin)	P10809	P10809	38.939	174.890	Cytoplasm	enzyme	diagnosis,prognosis		3329	15510	63868
HSPE1	heat shock 10kDa protein 1	P61604	P61604	10.668	23.883	Cytoplasm	enzyme			3336	15528	25462
HSPH1	heat shock 105kDa/110kDa protein 1	Q92598	Q92598	5.868	38.576	Cytoplasm	other			10808	15505	288444
HUWE1	HECT, UBA and WWE domain containing 1, E3 ubiquitin protein ligase	Q7Z6Z7	Q7Z6Z7	2.134	9.333	Nucleus	transcription regulator	unspecified application		10075	59026
HYOU1	hypoxia up-regulated 1	Q9Y4L1	Q9Y4L1	16.002	45.475	Cytoplasm	other			10525	12282	192235
IARS	isoleucyl-tRNA synthetase	P41252	P41252	3.734	17.554	Cytoplasm	enzyme			3376	105148	306804
IARS2	isoleucyl-tRNA synthetase 2, mitochondrial	Q9NSE4	Q9NSE4	1.067	4.572	Cytoplasm	enzyme			55699	381314	364070
IDE	insulin-degrading enzyme	P14735	P14735	4.801	5.474	Extracellular Space	peptidase		bacitracin	3416	15925	25700
IDH1	isocitrate dehydrogenase 1 (NADP+), soluble	O75874	O75874	15.469	46.710	Cytoplasm	enzyme			3417	15926	24479
IDH2	isocitrate dehydrogenase 2 (NADP+), mitochondrial	P48735	P48735	3.734	21.736	Cytoplasm	enzyme			3418	269951	361596
IDH3A	isocitrate dehydrogenase 3 (NAD+) alpha	P50213	P50213	2.134	2.803	Cytoplasm	enzyme			3419	67834	114096
IDI1	isopentenyl-diphosphate delta isomerase 1	Q13907	Q13907	2.667	8.154	Cytoplasm	enzyme			3422	319554	89784
IGF2BP1	insulin-like growth factor 2 mRNA binding protein 1	Q9NZI8	Q9NZI8	10.135	35.364	Cytoplasm	translation regulator			10642	140486	303477
IGF2BP3	insulin-like growth factor 2 mRNA binding protein 3	O00425	O00425	4.801	21.269	Cytoplasm	translation regulator	diagnosis		10643	140488	312320
IKBKAP	inhibitor of kappa light polypeptide gene enhancer in B-cells, kinase complex-associated protein	O95163	Q8N516	6.934	7.754	Cytoplasm	other			8518	230233	140934
ILF2	interleukin enhancer binding factor 2	Q12905	Q12905	3.734	16.774	Nucleus	transcription regulator			3608	67781
ILF3	interleukin enhancer binding factor 3, 90kDa	Q12906	Q12906	5.334	18.342	Nucleus	transcription regulator			3609	16201	84472
IMPDH2	IMP (inosine 5'-monophosphate) dehydrogenase 2	P12268	P12268	3.734	9.856	Cytoplasm	enzyme		thioguanine, VX-944, pegintron/ribavirin, interferon alfacon-1/ribavirin, interferon alfa-2b/ribavirin, mycophenolate mofetil, mycophenolic acid, ribavirin	3615	100042069|23918	301005
IPO4	importin 4	Q8TEX9	Q8TEX9	2.667	3.916	Nucleus	transporter			79711	75751	290228
IPO5	importin 5	O00410	O00410	11.202	27.855	Nucleus	transporter			3843	70572	306182
IPO7	importin 7	O95373	O95373	5.334	11.280	Nucleus	transporter			10527	233726	308939
IPO9	importin 9	Q96P70	Q96P70	1.067	3.459	Nucleus	transporter			55705	226432	304817
IQGAP1	IQ motif containing GTPase activating protein 1	P46940	P46940	13.869	36.798	Cytoplasm	other			8826	29875	361598
IRF2BP2	interferon regulatory factor 2 binding protein 2	Q7Z5L9	Q7Z5L9	1.600	3.193	Nucleus	transcription regulator			359948	270110	679357
ITGB1	integrin, beta 1 (fibronectin receptor, beta polypeptide, antigen CD29 includes MDF2, MSK12)	P05556	P05556	3.200	16.252	Plasma Membrane	transmembrane receptor	disease progression,prognosis		3688	16412	24511
KARS	lysyl-tRNA synthetase	Q15046	Q15046	2.667	8.877	Cytoplasm	enzyme	unspecified application		3735	85305	292028
KHSRP	KH-type splicing regulatory protein	Q92945	Q92945	4.267	23.694	Nucleus	enzyme	unspecified application		8570	16549	171137
KIAA0368	KIAA0368	Q5VYK3	Q5VYK3	8.001	12.716	Cytoplasm	other			23392	230249
KIF21A	kinesin family member 21A	Q7Z4S6	Q7Z4S6	3.734	7.564	Cytoplasm	other			55605	16564	300158
KIF5B	kinesin family member 5B	P33176	P33176	9.601	29.357	Cytoplasm	other			3799	16573	117550
KPNA2	karyopherin alpha 2 (RAG cohort 1, importin alpha 1)	P52292	P52292	4.267	12.203	Nucleus	transporter	diagnosis		3838	16647	85245|100359600
KPNB1	karyopherin (importin) beta 1	Q14974	Q14974	4.801	27.153	Nucleus	transporter			3837	16211	24917
KRT8	keratin 8, type II	P05787	P05787	14.935	103.301	Cytoplasm	other	prognosis		3856	16691	25626
KRT18	keratin 18, type I	P05783	P05783	8.534	69.732	Cytoplasm	other	efficacy		3875	16668	294853
KRT19	keratin 19, type I	P08727	P08727	5.334	37.095	Cytoplasm	other	diagnosis,disease progression,prognosis,unspecified application		3880	16669	360626
KTN1	kinectin 1 (kinesin receptor)	Q86UP2	Q86UP2	9.601	38.520	Plasma Membrane	transmembrane receptor			3895
LACTB2	lactamase, beta 2	Q53H82	Q53H82	1.067	3.849	Cytoplasm	other			51110	212442	297768
LAMC1	laminin, gamma 1 (formerly LAMB2)	P11047	P11047	1.067	2.414	Extracellular Space	other			3915	226519	117036
LAP3	leucine aminopeptidase 3	P28838	P28838	3.734	27.876	Cytoplasm	peptidase	safety		51056	66988	289668
LARP1	La ribonucleoprotein domain family, member 1	Q6PKG0	Q6PKG0	5.868	8.610	Cytoplasm	translation regulator			23367	73158	303158
LARS	leucyl-tRNA synthetase	Q9P2J5	Q9P2J5	1.067	1.958	Cytoplasm	enzyme			51520	107045	291624
LASP1	LIM and SH3 protein 1	Q14847	Q14847	4.801	19.911	Cytoplasm	transporter			3927	16796	29278
LDHA	lactate dehydrogenase A	P00338	P00338	5.868	30.023	Cytoplasm	enzyme	efficacy,unspecified application		3939	16828
LGALS3	lectin, galactoside-binding, soluble, 3	P17931	P17931	3.200	7.564	Extracellular Space	other	diagnosis,unspecified application		3958	16854	83781
LIN28B	lin-28 homolog B (C. elegans)	Q6ZN17	Q6ZN17	2.134	11.290	Cytoplasm	other			389421	380669	689054
LMAN1	lectin, mannose-binding, 1	P49257	P49257	1.600	4.438	Cytoplasm	other			3998	70361	116666
LMAN2	lectin, mannose-binding 2	Q12907	Q12907	1.600	4.505	Cytoplasm	transporter			10960	66890	290994
LRPAP1	low density lipoprotein receptor-related protein associated protein 1	P30533	P30533	3.200	8.354	Plasma Membrane	transmembrane receptor			4043	16976	116565
LRPPRC	leucine-rich pentatricopeptide repeat containing	P42704	P42704	9.068	39.232	Cytoplasm	other			10128	72416	313867
LRRC47	leucine rich repeat containing 47	Q8N1G4	Q8N1G4	1.067	7.375	Other	other			57470	72946	362672
LRRFIP1	leucine rich repeat (in FLII) interacting protein 1	Q32MZ4	Q32MZ4	4.267	21.212	Cytoplasm	other			9208	16978
LSS	lanosterol synthase (2,3-oxidosqualene-lanosterol cyclase)	P48449	P48449	4.801	6.976	Cytoplasm	enzyme		oxiconazole	4047	16987	81681
LTA4H	leukotriene A4 hydrolase	P09960	P09960	1.067	1.435	Cytoplasm	enzyme			4048	16993	299732
MAGED2	melanoma antigen family D2	Q9UNF1	Q9UNF1	2.667	3.782	Plasma Membrane	other			10916	80884	113947
MAN2A1	mannosidase, alpha, class 2A, member 1	Q16706	Q16706	1.600	1.368	Cytoplasm	enzyme			4124	17158	25478
MAP4	microtubule-associated protein 4	P27816	P27816	2.667	23.960	Cytoplasm	other	efficacy		4134	17758	367171
MAPK1	mitogen-activated protein kinase 1	P28482	P28482	3.200	8.221	Cytoplasm	kinase	efficacy	MAP kinase1 inhibitor, binimetinib, BVD-523, LY-3007113, pexmetinib	5594	26413	116590
MAPRE1	microtubule-associated protein, RP/EB family, member 1	Q15691	Q15691	7.468	23.816	Cytoplasm	other			22919	13589	114764
MARCKS	myristoylated alanine-rich protein kinase C substrate	P29966	P29966	8.534	38.710	Plasma Membrane	other			4082
MARCKSL1	MARCKS-like 1	P49006	P49006	3.200	4.628	Cytoplasm	other			65108	17357	100911122|81520
MARS	methionyl-tRNA synthetase	P56192	P56192	5.334	21.146	Cytoplasm	enzyme			4141	216443	299851
MAT2A	methionine adenosyltransferase II, alpha	P31153	P31153	2.667	10.112	Cytoplasm	enzyme			4144	232087	171347
MATR3	matrin 3	P43243	P43243	1.067	7.898	Nucleus	other			9782	17184	29150
MCM2	minichromosome maintenance complex component 2	P49736	P49736	5.868	9.522	Nucleus	enzyme	diagnosis,disease progression,efficacy,unspecified application		4171	17216	312538
MCM3	minichromosome maintenance complex component 3	P25205	P25205	5.334	18.798	Nucleus	enzyme			4172	17215	316273
MCM4	minichromosome maintenance complex component 4	P33991	P33991	2.667	7.242	Nucleus	enzyme	disease progression		4173	17217	29728
MCM5	minichromosome maintenance complex component 5	P33992	P33992	1.067	6.263	Nucleus	enzyme	disease progression		4174	17218	291885
MCM6	minichromosome maintenance complex component 6	Q14566	Q14566	6.934	16.441	Nucleus	enzyme			4175	17219	29685
MCM7	minichromosome maintenance complex component 7	P33993	P33993	2.134	12.203	Nucleus	enzyme	diagnosis,disease progression		4176	17220	288532
MDH1	malate dehydrogenase 1, NAD (soluble)	P40925	P40925	4.267	9.522	Cytoplasm	enzyme			4190	17449	24551
MDH2	malate dehydrogenase 2, NAD (mitochondrial)	P40926	Q6FHZ0	11.735	44.839	Cytoplasm	enzyme			4191	17448	81829
ME1	malic enzyme 1, NADP(+)-dependent, cytosolic	P48163	P48163	1.067	4.505	Cytoplasm	enzyme			4199	17436	24552
MOV10	Mov10 RISC complex RNA helicase	Q9HCE1	Q9HCE1	3.200	8.610	Nucleus	enzyme			4343	17454	310756
MPST	mercaptopyruvate sulfurtransferase	P25325	P25325	3.200	2.737	Cytoplasm	enzyme			4357	246221	192172
MTHFD1	methylenetetrahydrofolate dehydrogenase (NADP+ dependent) 1, methenyltetrahydrofolate cyclohydrolase, formyltetrahydrofolate synthetase	P11586	P11586	2.134	9.989	Cytoplasm	enzyme			4522	108156	64300
MTHFD1L	methylenetetrahydrofolate dehydrogenase (NADP+ dependent) 1-like	Q6UB35	Q6UB35	1.067	4.505	Cytoplasm	enzyme			25902	270685	361472
MTTP	microsomal triglyceride transfer protein	P55157	P55157	11.202	21.972	Cytoplasm	transporter		lomitapide, hesperetin	4547	17777	310900
MYH9	myosin, heavy chain 9, non-muscle	P35579	P35579	68.810	212.270	Cytoplasm	enzyme	unspecified application		4627	17886	100911597
MYH10	myosin, heavy chain 10, non-muscle	P35580	P35580	12.802	33.329	Cytoplasm	other	unspecified application		4628	77579	79433
MYH14	myosin, heavy chain 14, non-muscle	Q7Z406	Q7Z406	4.267	5.930	Extracellular Space	other			79784	71960	308572
MYL6	myosin, light chain 6, alkali, smooth muscle and non-muscle	P60660	P60660	2.667	14.228	Cytoplasm	other			4637	17904	685867
MYL12B	myosin, light chain 12B, regulatory	O14950	O14950	5.868	11.470	Cytoplasm	other			103910	67268	501203
NAA50	N(alpha)-acetyltransferase 50, NatE catalytic subunit	Q9GZZ1	Q9GZZ1	1.600	2.347	Cytoplasm	enzyme			80218	72117	288108
NACA	nascent polypeptide-associated complex alpha subunit	Q13765	Q13765	3.200	14.817	Cytoplasm	transcription regulator			4666	17938	288770
NADK2	NAD kinase 2, mitochondrial	Q4G0N4	Q4G0N4	2.667	5.740	Cytoplasm	kinase			133686	68646	365699
NAGK	N-acetylglucosamine kinase	Q9UJ70	Q9UJ70	2.134	2.870	Cytoplasm	kinase			55577	56174	297393
NANS	N-acetylneuraminic acid synthase	Q9NR45	Q9NR45	3.734	12.592	Cytoplasm	enzyme			54187	94181	298071
NAP1L1	nucleosome assembly protein 1-like 1	P55209	P55209	5.334	9.912	Nucleus	other			4673	53605	89825
NARS	asparaginyl-tRNA synthetase	O43776	O43776	2.667	6.196	Cytoplasm	enzyme			4677	70223	291556
NASP	nuclear autoantigenic sperm protein (histone-binding)	P49321	P49321	1.600	4.894	Nucleus	other			4678	50927	298441
NCL	nucleolin	P19338	P19338	20.803	79.813	Nucleus	other			4691	17975	25135
NDRG1	N-myc downstream regulated 1	Q597H1	Q597H1	2.134	2.737	Nucleus	kinase			10397	17988	299923
NDUFV2	NADH dehydrogenase (ubiquinone) flavoprotein 2, 24kDa	P19404	P19404	1.067	3.916	Cytoplasm	enzyme			4729	72900	81728
NEDD8	neural precursor cell expressed, developmentally down-regulated 8	Q15843	Q15843	1.600	3.459	Nucleus	enzyme			4738	18002	25490
NELFA	negative elongation factor complex member A	Q9H3P2	Q9H3P2	1.600	1.368	Nucleus	other			7469	24116	305455
NES	nestin	P48681	P48681	10.668	61.122	Other	other			10763
NIPSNAP1	nipsnap homolog 1 (C. elegans)	Q9BPW8	Q9BPW8	4.801	5.540	Cytoplasm	enzyme			8508	18082	360971
NIT2	nitrilase family, member 2	Q9NQR4	Q9NQR4	3.200	9.266	Cytoplasm	enzyme			56954	52633	288174
NLN	neurolysin (metallopeptidase M3 family)	Q9BYT8	Q9BYT8	2.667	3.716	Cytoplasm	peptidase			57486	75805	117041
NME1-NME2	NME1-NME2 readthrough	Q32Q12	Q32Q12	8.534	25.508	Cytoplasm	other			654364	433968
NONO	non-POU domain containing, octamer-binding	Q15233	Q15233	4.801	23.626	Nucleus	other			4841	53610	317259
NOP2	NOP2 nucleolar protein	P46087	P46087	2.134	8.621	Nucleus	other			4839	110109	314969
NOP58	NOP58 ribonucleoprotein	Q9Y2X3	Q9Y2X3	1.067	5.940	Nucleus	enzyme			51602	55989	60373
NPLOC4	NPL4 homolog, ubiquitin recognition factor	Q8TAT6	Q8TAT6	1.067	2.937	Nucleus	other			55666	217365	140639
NPM1	nucleophosmin (nucleolar phosphoprotein B23, numatrin)	P06748	P06748	14.402	44.116	Nucleus	transcription regulator	disease progression,unspecified application		4869	18148	25498
NQO1	NAD(P)H dehydrogenase, quinone 1	P15559	P15559	4.267	9.912	Cytoplasm	enzyme	diagnosis,unspecified application		1728	18104	24314
NSFL1C	NSFL1 (p97) cofactor (p47)	Q9UNZ2	Q9UNZ2	8.534	29.690	Cytoplasm	other			55968	386649	83809
NSUN2	NOP2/Sun RNA methyltransferase family, member 2	Q08J23	Q08J23	1.600	2.414	Nucleus	enzyme			54888	28114	361191
NUDC	nudC nuclear distribution protein	Q9Y266	Q9Y266	3.200	5.284	Cytoplasm	other			10726	18221	29648
NUFIP2	nuclear fragile X mental retardation protein interacting protein 2	Q7Z417	Q7Z417	1.067	1.891	Cytoplasm	other			57532	68564	681371
NUP93	nucleoporin 93kDa	Q8N1F7	Q8N1F7	1.067	1.825	Nucleus	other			9688	71805	291874
NUP155	nucleoporin 155kDa	O75694	O75694	2.134	5.284	Nucleus	transporter			9631	170762	117021
NUP214	nucleoporin 214kDa	P35658	P35658	1.600	6.596	Nucleus	transporter			8021	227720	296634
OAT	ornithine aminotransferase	P04181	P04181	2.134	5.217	Cytoplasm	enzyme			4942	18242	64313
OLA1	Obg-like ATPase 1	Q9NTK5	Q9NTK5	4.801	9.066	Cytoplasm	enzyme			29789	67059	296488
OSBP	oxysterol binding protein	P22059	P22059	2.134	6.196	Cytoplasm	other			5007	76303	365410
OTUB1	OTU deubiquitinase, ubiquitin aldehyde binding 1	Q96FW1	Q96FW1	2.134	5.930	Cytoplasm	enzyme			55611		314660
P4HA1	prolyl 4-hydroxylase, alpha polypeptide I	Q5VSQ6	Q5VSQ6	3.734	12.859	Cytoplasm	enzyme	unspecified application		5033	18451	64475
P4HA2	prolyl 4-hydroxylase, alpha polypeptide II	O15460	O15460	2.134	2.347	Cytoplasm	transporter			8974	18452	360526
P4HB	prolyl 4-hydroxylase, beta polypeptide	P07237	P07237	12.802	56.586	Cytoplasm	enzyme			5034	18453	25506
PA2G4	proliferation-associated 2G4, 38kDa	Q9UQ80	Q9UQ80	8.001	23.294	Nucleus	transcription regulator			5036	18813	288778
PABPC1	poly(A) binding protein, cytoplasmic 1	P11940	P11940	9.068	27.998	Cytoplasm	translation regulator			26986	18458	171350
PAFAH1B1	platelet-activating factor acetylhydrolase 1b, regulatory subunit 1 (45kDa)	P43034	P43034	2.667	3.649	Cytoplasm	enzyme			5048	18472	83572
PAICS	phosphoribosylaminoimidazole carboxylase, phosphoribosylaminoimidazole succinocarboxamide synthetase	P22234	P22234	2.667	12.859	Cytoplasm	enzyme			10606	67054	140946
PAK2	p21 protein (Cdc42/Rac)-activated kinase 2	Q13177	Q13177	5.868	17.487	Cytoplasm	kinase			5062	224105	100910732
PARK7	parkinson protein 7	Q99497	Q99497	7.468	19.834	Nucleus	enzyme	diagnosis		11315	57320	117287
PARP1	poly (ADP-ribose) polymerase 1	P09874	P09874	2.134	6.329	Nucleus	enzyme	diagnosis,efficacy,prognosis	poly ADP ribose polymerase 1 inhibitor, veliparib, rucaparib, olaparib, E7449, ABT-767, CEP-9722, INO-1001	142	11545	25591
PC	pyruvate carboxylase	P11498	P11498	11.735	41.436	Cytoplasm	enzyme	unspecified application		5091	18563	25104
PCBP1	poly(rC) binding protein 1	Q15365	Q15365	6.934	29.366	Nucleus	translation regulator			5093	23983	500242
PCBP2	poly(rC) binding protein 2	Q15366	Q15366	9.068	20.480	Nucleus	other			5094	18521	363005
PCNA	proliferating cell nuclear antigen	Q6FI35	Q6FI35	8.001	19.178	Nucleus	enzyme	efficacy,prognosis,response to therapy		5111	18538	25737
PCNP	PEST proteolytic signal containing nuclear protein	Q8WW12	Q8WW12	1.067	6.073	Nucleus	other			57092	76302	288165
PCYOX1	prenylcysteine oxidase 1	Q9UHG3	Q9UHG3	5.334	10.045	Cytoplasm	enzyme			51449	66881	246302
PCYT2	phosphate cytidylyltransferase 2, ethanolamine	Q99447	Q99447	2.667	4.761	Cytoplasm	enzyme			5833	68671	89841
PCYT1A	phosphate cytidylyltransferase 1, choline, alpha	C9JEJ2	C9JEJ2	1.600	1.891	Cytoplasm	enzyme			5130	13026	140544
PDCD5	programmed cell death 5	O14737	O14737	2.667	5.351	Nucleus	other			9141	100042424|56330	100912106|292814
PDCD6IP	programmed cell death 6 interacting protein	Q4W4Y1	Q6NUS1	10.135	20.614	Cytoplasm	other			10015	18571	501083
PDIA3	protein disulfide isomerase family A, member 3	P30101	P30101	21.336	56.509	Cytoplasm	peptidase	diagnosis		2923	14827	29468
PDIA4	protein disulfide isomerase family A, member 4	P13667	P13667	10.668	58.744	Cytoplasm	enzyme			9601	12304	116598
PDIA6	protein disulfide isomerase family A, member 6	Q15084	Q15084	4.801	23.104	Cytoplasm	enzyme			10130	71853	286906
PDLIM1	PDZ and LIM domain 1	O00151	O00151	8.534	33.805	Cytoplasm	transcription regulator	unspecified application		9124	54132	54133
PDLIM5	PDZ and LIM domain 5	Q96HC4	Q96HC4	4.801	21.280	Cytoplasm	other	unspecified application		10611	56376	64353
PDXDC1	pyridoxal-dependent decarboxylase domain containing 1	Q6P996	Q6P996	1.067	1.368	Cytoplasm	other			23042	94184	304721
PEBP1	phosphatidylethanolamine binding protein 1	P30086	P30086	10.135	17.287	Cytoplasm	other	unspecified application		5037	23980	29542
PEG10	paternally expressed 10	Q86TG7	Q86TG7	2.667	5.084	Nucleus	other			23089	170676	102553587
PELO	pelota homolog (Drosophila)	Q9BRX2	Q9BRX2	1.067	1.891	Nucleus	other			53918	105083	294754
PEPD	peptidase D	P12955	P12955	3.200	5.474	Cytoplasm	peptidase			5184	18624	292808
PFKM	phosphofructokinase, muscle	P08237	P08237	5.868	5.996	Cytoplasm	kinase	unspecified application		5213	18642	65152
PFN1	profilin 1	P07737	P07737	12.802	31.048	Cytoplasm	other	unspecified application		5216	18643	64303
PGAM1	phosphoglycerate mutase 1 (brain)	P18669	P18669	7.468	22.514	Cytoplasm	phosphatase			5223	18648	24642
PGD	phosphogluconate dehydrogenase	P52209	P52209	13.335	43.004	Cytoplasm	enzyme			5226	110208	100360180
PGK1	phosphoglycerate kinase 1	P00558	P00558	9.068	23.104	Cytoplasm	kinase			5230	18655	24644
PGLS	6-phosphogluconolactonase	O95336	O95336	3.734	6.130	Cytoplasm	enzyme			25796	66171	290636
PGM1	phosphoglucomutase 1	P36871	P36871	4.801	16.375	Cytoplasm	enzyme			5236	72157	24645
PGM2	phosphoglucomutase 2	Q96G03	Q96G03	2.134	1.825	Cytoplasm	enzyme			55276	66681
PGM3	phosphoglucomutase 3	O95394	O95394	2.667	5.284	Cytoplasm	enzyme			5238	109785	363109
PHGDH	phosphoglycerate dehydrogenase	O43175	O43175	6.934	16.642	Cytoplasm	enzyme			26227	236539	58835
PKM	pyruvate kinase, muscle	P14618	P14618	44.273	127.235	Cytoplasm	kinase	unspecified application	CAP-232	5315	18746	25630
PLAA	phospholipase A2-activating protein	Q9Y263	Q9Y263	2.134	3.260	Cytoplasm	other			9373	18786	116645
PLIN2	perilipin 2	Q5SYF3	Q5SYF3	2.667	2.803	Plasma Membrane	other	disease progression		123	11520	298199
PLS3	plastin 3	P13797	P13797	2.134	5.674	Cytoplasm	other			5358	102866	81748
POFUT1	protein O-fucosyltransferase 1	Q9H488	Q9H488	1.067	1.891	Cytoplasm	enzyme			23509	140484	311551
POLR2A	polymerase (RNA) II (DNA directed) polypeptide A, 220kDa	P24928	P24928	1.600	2.937	Nucleus	enzyme			5430	20020	363633
PON2	paraoxonase 2	Q15165	Q15165	2.134	5.417	Plasma Membrane	enzyme			5445	330260	296851
POTEE/POTEF	POTE ankyrin domain family, member F	Q6S8J3	Q6S8J3	28.271	94.118	Extracellular Space	other			728378|445582		100361457
PPA1	pyrophosphatase (inorganic) 1	Q5SQT6	Q5SQT6	1.067	4.961	Cytoplasm	enzyme			5464	67895	294504
PPIA	peptidylprolyl isomerase A (cyclophilin A)	Q567Q0	Q567Q0	10.668	31.324	Cytoplasm	enzyme		N-methyl-4-Ile-cyclosporin	5478	268373	25518|100911252|100360977
PPIB	peptidylprolyl isomerase B (cyclophilin B)	P23284	P23284	7.468	20.614	Cytoplasm	enzyme			5479	19035	64367
PPM1G	protein phosphatase, Mg2+/Mn2+ dependent, 1G	O15355	O15355	3.200	9.066	Nucleus	phosphatase			5496	14208	259229
PPP1CA	protein phosphatase 1, catalytic subunit, alpha isozyme	P62136	P62136	1.067	2.414	Cytoplasm	phosphatase			5499	19045	24668
PPP2CA	protein phosphatase 2, catalytic subunit, alpha isozyme	P67775	P67775	4.801	6.909	Cytoplasm	phosphatase			5515	19052	24672
PPP2R4	protein phosphatase 2A activator, regulatory subunit 4	Q15257	Q15257	1.600	4.172	Cytoplasm	phosphatase			5524	110854	362102
PPP2R1A	protein phosphatase 2, regulatory subunit A, alpha	P30153	P30153	4.267	14.417	Cytoplasm	phosphatase			5518	51792	117281
PPP6C	protein phosphatase 6, catalytic subunit	O00743	O00743	2.134	1.825	Nucleus	phosphatase			5537	67857	171121
PPP6R3	protein phosphatase 6, regulatory subunit 3	Q5H9R7	Q5H9R7	4.267	6.519	Cytoplasm	other			55291	52036	309144
PQBP1	polyglutamine binding protein 1	O60828	O60828	1.067	1.435	Nucleus	transcription regulator			10084	54633	302557
PRDM15	PR domain containing 15	P57071	Q4W8S4	1.067	1.435	Nucleus	other			63977	114604	304054
PRDX1	peroxiredoxin 1	Q06830	Q06830	23.470	57.924	Cytoplasm	enzyme	diagnosis		5052	18477	117254|100363379
PRDX2	peroxiredoxin 2	P32119	P32119	1.600	12.203	Cytoplasm	enzyme			7001	21672	29338
PRDX4	peroxiredoxin 4	Q13162	Q13162	5.334	11.480	Cytoplasm	enzyme			10549	53381	85274
PRDX5	peroxiredoxin 5	P30044	P30044	2.667	8.943	Cytoplasm	enzyme	unspecified application	auranofin	25824	54683	113898
PRDX6	peroxiredoxin 6	P30041	P30041	9.068	16.298	Cytoplasm	enzyme	unspecified application		9588	11758	94167
PREP	prolyl endopeptidase	P48147	P48147	8.001	17.287	Cytoplasm	peptidase		Z 321	5550	19072	83471
PRKCSH	protein kinase C substrate 80K-H	P14314	P14314	6.401	28.910	Cytoplasm	enzyme			5589	19089	300445
PRKDC	protein kinase, DNA-activated, catalytic polypeptide	P78527	P78527	1.600	26.507	Nucleus	kinase		P7170, CC-115, MSC2490484A	5591	19090	360748
PRMT1	protein arginine methyltransferase 1	Q99873	Q99873	3.200	13.694	Nucleus	enzyme			3276	15469	60421
PRPF8	pre-mRNA processing factor 8	Q6P2Q9	Q6P2Q9	1.600	5.284	Nucleus	other			10594	192159	287530
PRPF19	pre-mRNA processing factor 19	Q9UMS4	Q9UMS4	2.667	6.453	Nucleus	other			27339	28000	246216
PSAT1	phosphoserine aminotransferase 1	Q9Y617	Q9Y617	8.534	22.638	Cytoplasm	enzyme			29968	107272	293820
PSMA1	proteasome (prosome, macropain) subunit, alpha type, 1	P25786	P25786	5.868	16.118	Cytoplasm	peptidase			5682	26440	29668
PSMA2	proteasome (prosome, macropain) subunit, alpha type, 2	P25787	P25787	6.401	15.140	Cytoplasm	peptidase	unspecified application		5683	19166	29669
PSMA3	proteasome (prosome, macropain) subunit, alpha type, 3	P25788	P25788	2.134	5.940	Cytoplasm	peptidase			5684	19167	29670
PSMA4	proteasome (prosome, macropain) subunit, alpha type, 4	P25789	P25789	1.067	7.375	Cytoplasm	peptidase			5685	26441	29671
PSMA5	proteasome (prosome, macropain) subunit, alpha type, 5	Q5U0A0	Q5U0A0	4.267	16.375	Cytoplasm	peptidase			5686	26442	29672
PSMA6	proteasome (prosome, macropain) subunit, alpha type, 6	P60900	P60900	4.267	16.831	Cytoplasm	peptidase			5687	26443	29673
PSMA7	proteasome (prosome, macropain) subunit, alpha type, 7	O14818	O14818	5.868	12.459	Cytoplasm	peptidase			5688	26444	29674
PSMB1	proteasome (prosome, macropain) subunit, beta type, 1	P20618	P20618	2.667	14.360	Cytoplasm	peptidase		carfilzomib, bortezomib/cladribine/rituximab, bortezomib/sorafenib, bortezomib/paclitaxel, bortezomib/dexamethasone, bortezomib/dexamethasone/doxorubicin, bortezomib/dexamethasone/lenalidomide, bortezomib/dexamethasone/thalidomide, carfilzomib/dexamethasone/lenalidomide, bortezomib/prednisone, bortezomib/doxorubicin, bortezomib/vorinostat, bortezomib/thalidomide, bortezomib/rituximab, bortezomib/…	5689	19170	94198
PSMB2	proteasome (prosome, macropain) subunit, beta type, 2	P49721	P49721	4.267	5.084	Cytoplasm	peptidase		carfilzomib, bortezomib/cladribine/rituximab, bortezomib/sorafenib, bortezomib/paclitaxel, bortezomib/dexamethasone, bortezomib/dexamethasone/doxorubicin, bortezomib/dexamethasone/lenalidomide, bortezomib/dexamethasone/thalidomide, carfilzomib/dexamethasone/lenalidomide, bortezomib/prednisone, bortezomib/doxorubicin, bortezomib/vorinostat, bortezomib/thalidomide, bortezomib/rituximab, bortezomib/…	5690	26445	29675
PSMB3	proteasome (prosome, macropain) subunit, beta type, 3	P49720	P49720	3.734	7.765	Cytoplasm	peptidase			5691	26446	29676
PSMB4	proteasome (prosome, macropain) subunit, beta type, 4	P28070	P28070	1.067	6.463	Cytoplasm	peptidase			5692	19172	58854
PSMB5	proteasome (prosome, macropain) subunit, beta type, 5	P28074	P28074	4.267	9.133	Cytoplasm	peptidase		carfilzomib, bortezomib/cladribine/rituximab, bortezomib/sorafenib, bortezomib/paclitaxel, bortezomib/melphalan, bortezomib/dexamethasone, bortezomib/dexamethasone/doxorubicin, bortezomib/dexamethasone/lenalidomide, bortezomib/dexamethasone/thalidomide, carfilzomib/dexamethasone/lenalidomide, bortezomib/prednisone, bortezomib/doxorubicin, bortezomib/vorinostat, bortezomib/thalidomide, bortezomib/…	5693	19173	29425
PSMB6	proteasome (prosome, macropain) subunit, beta type, 6	P28072	P28072	4.801	8.677	Nucleus	peptidase			5694	19175
PSMB7	proteasome (prosome, macropain) subunit, beta type, 7	Q6IBT1	Q99436	2.134	7.765	Cytoplasm	peptidase			5695	19177	85492
PSMC1	proteasome (prosome, macropain) 26S subunit, ATPase, 1	P62191	P62191	1.067	9.789	Nucleus	peptidase			5700	19179	117263
PSMC2	proteasome (prosome, macropain) 26S subunit, ATPase, 2	P35998	P35998	8.001	19.312	Nucleus	peptidase			5701	19181	25581
PSMC3	proteasome (prosome, macropain) 26S subunit, ATPase, 3	P17980	P17980	5.334	22.448	Nucleus	transcription regulator			5702	19182	29677
PSMC5	proteasome (prosome, macropain) 26S subunit, ATPase, 5	A8K3Z3	A8K3Z3	4.267	8.087	Nucleus	transcription regulator			5705	19184	81827
PSMC6	proteasome (prosome, macropain) 26S subunit, ATPase, 6	P62333	P62333	1.600	7.052	Nucleus	peptidase			5706	67089	289990
PSMD1	proteasome (prosome, macropain) 26S subunit, non-ATPase, 1	Q99460	Q99460	8.001	18.076	Cytoplasm	other		bortezomib/cladribine/rituximab, bortezomib/sorafenib, bortezomib/paclitaxel, bortezomib/dexamethasone, bortezomib/dexamethasone/doxorubicin, bortezomib/dexamethasone/lenalidomide, bortezomib/dexamethasone/thalidomide, bortezomib/prednisone, bortezomib/doxorubicin, bortezomib/vorinostat, bortezomib/thalidomide, bortezomib/rituximab, bortezomib/dexamethasone/rituximab, bortezomib	5707	70247	83806
PSMD2	proteasome (prosome, macropain) 26S subunit, non-ATPase, 2	Q13200	Q13200	4.801	16.841	Cytoplasm	other		bortezomib/cladribine/rituximab, bortezomib/sorafenib, bortezomib/paclitaxel, bortezomib/dexamethasone, bortezomib/dexamethasone/doxorubicin, bortezomib/dexamethasone/lenalidomide, bortezomib/dexamethasone/thalidomide, bortezomib/prednisone, bortezomib/doxorubicin, bortezomib/vorinostat, bortezomib/thalidomide, bortezomib/rituximab, bortezomib/dexamethasone/rituximab, bortezomib	5708	21762	287984
PSMD3	proteasome (prosome, macropain) 26S subunit, non-ATPase, 3	F5H8K4	O43242	1.600	5.484	Cytoplasm	other			5709	22123	287670
PSMD4	proteasome (prosome, macropain) 26S subunit, non-ATPase, 4	Q5VWC4	Q5VWC4	2.134	3.782	Cytoplasm	other	diagnosis,disease progression		5710	19185	83499
PSMD5	proteasome (prosome, macropain) 26S subunit, non-ATPase, 5	B4DZM8	B4DZM8	4.267	8.087	Other	other			5711	66998	296651
PSMD6	proteasome (prosome, macropain) 26S subunit, non-ATPase, 6	Q15008	Q15008	1.600	3.716	Cytoplasm	enzyme			9861	66413	289924
PSMD7	proteasome (prosome, macropain) 26S subunit, non-ATPase, 7	P51665	P51665	1.600	9.466	Cytoplasm	other			5713	17463	307821
PSMD11	proteasome (prosome, macropain) 26S subunit, non-ATPase, 11	O00231	O00231	5.334	12.782	Cytoplasm	other			5717	69077	303353
PSMD12	proteasome (prosome, macropain) 26S subunit, non-ATPase, 12	O00232	O00232	4.267	9.722	Cytoplasm	other			5718	66997	287772
PSMD13	proteasome (prosome, macropain) 26S subunit, non-ATPase, 13	Q9Y6E3	Q9Y6E3	3.200	10.768	Cytoplasm	peptidase			5719	23997	365388
PSME1	proteasome (prosome, macropain) activator subunit 1 (PA28 alpha)	Q06323	Q06323	2.667	7.242	Cytoplasm	other			5720	19186	29630
PSPH	phosphoserine phosphatase	P78330	P78330	2.134	4.305	Cytoplasm	phosphatase	diagnosis		5723	100678	304429
PTBP1	polypyrimidine tract binding protein 1	P26599	P26599	6.934	22.971	Nucleus	enzyme	unspecified application		5725	19205	29497
PTGR1	prostaglandin reductase 1	Q14914	Q14914	6.401	8.210	Cytoplasm	enzyme			22949	67103	192227
PTMA	prothymosin, alpha	P06454	P06454	3.200	4.172	Nucleus	other			5757
PTMS	parathymosin	P20962	P20962	4.801	9.000	Nucleus	other			5763
PTPN11	protein tyrosine phosphatase, non-receptor type 11	Q06124	Q06124	1.600	7.575	Cytoplasm	phosphatase			5781	19247	25622
PUF60	poly-U binding splicing factor 60KDa	Q9UHX1	Q9UHX1	2.667	4.561	Nucleus	other			22827	67959	84401
PYGB	phosphorylase, glycogen; brain	P11216	P11216	3.734	7.954	Cytoplasm	enzyme			5834	110078	25739
PYGL	phosphorylase, glycogen, liver	P06737	P06737	1.600	3.649	Cytoplasm	enzyme			5836	110095	64035
QARS	glutaminyl-tRNA synthetase	P47897	P47897	3.200	13.438	Cytoplasm	enzyme			5859		100911132
QDPR	quinoid dihydropteridine reductase	P09417	P09417	3.734	6.263	Cytoplasm	enzyme			5860	110391	64192
QPRT	quinolinate phosphoribosyltransferase	Q15274	Q15274	2.667	5.607	Cytoplasm	enzyme		atorvastatin/niacin, nicotinic acid/pioglitazone, nicotinic acid, lovastatin/niacin	23475	67375	293504
RAB14	RAB14, member RAS oncogene family	P61106	P61106	4.267	15.729	Cytoplasm	enzyme			51552	68365	94197
RAB18	RAB18, member RAS oncogene family	Q9NP72	Q9NP72	2.134	8.287	Cytoplasm	enzyme			22931	19330	307039
RAB1B	RAB1B, member RAS oncogene family	Q9H0U4	Q9H0U4	10.668	30.336	Cytoplasm	other			81876	76308	102555167|100126191
RAB2A	RAB2A, member RAS oncogene family	P61019	P61019	3.200	3.716	Cytoplasm	enzyme			5862	59021	65158
RAB5C	RAB5C, member RAS oncogene family	P51148	P51148	1.600	7.831	Cytoplasm	enzyme			5878	19345	287709
RAB7A	RAB7A, member RAS oncogene family	P51149	P51149	4.801	24.539	Cytoplasm	enzyme			7879	19349	29448
RAB8A	RAB8A, member RAS oncogene family	P61006	P61006	6.934	16.441	Plasma Membrane	enzyme			4218	17274	117103
RAD23B	RAD23 homolog B, nucleotide excision repair protein	P54727	P54727	4.801	16.574	Nucleus	other			5887	19359	298012
RAN	RAN, member RAS oncogene family	P62826	P62826	1.067	5.873	Nucleus	enzyme			5901	19384	84509
RANBP1	RAN binding protein 1	P43487	P43487	5.868	13.048	Nucleus	other	unspecified application		5902	19385	360739
RANGAP1	Ran GTPase activating protein 1	P46060	P46060	3.200	13.382	Nucleus	other			5905	19387	362965
RARS	arginyl-tRNA synthetase	P54136	P54136	4.801	12.982	Cytoplasm	enzyme			5917	104458	287191
RBBP4	retinoblastoma binding protein 4	Q09028	Q09028	1.600	3.916	Nucleus	enzyme			5928	19646	313048
RBBP7	retinoblastoma binding protein 7	Q16576	Q16576	3.734	8.354	Nucleus	transcription regulator			5931	245688	83712
RBM4	RNA binding motif protein 4	Q9BWF3	Q9BWF3	1.600	4.961	Nucleus	other			5936	19653	293663
RBM14	RNA binding motif protein 14	Q96PK6	Q96PK6	3.200	13.448	Nucleus	transcription regulator			10432	56275	100911677|170900
RBM39	RNA binding motif protein 39	Q14498	Q14498	3.200	7.765	Nucleus	transcription regulator			9584	170791	100910882
RBMX	RNA binding motif protein, X-linked	P38159	P38159	1.600	8.877	Nucleus	other			27316	19655	302855
RCN1	reticulocalbin 1, EF-hand calcium binding domain	Q15293	Q15293	2.134	3.916	Cytoplasm	other			5954	19672	362182
RDH11	retinol dehydrogenase 11 (all-trans/9-cis/11-cis)	Q8TC12	Q8TC12	1.067	6.529	Cytoplasm	enzyme			51109	17252	362757
RDX	radixin	P35241	P35241	7.468	23.550	Cytoplasm	other	unspecified application		5962	19684	315655
RNH1	ribonuclease/angiogenin inhibitor 1	P13489	P13489	5.334	9.912	Cytoplasm	other			6050	107702	100360501
RNPEP	arginyl aminopeptidase (aminopeptidase B)	Q9H4A4	Q9H4A4	1.600	4.305	Cytoplasm	peptidase			6051	215615	81761
RPA1	replication protein A1, 70kDa	P27694	P27694	2.134	5.740	Nucleus	other			6117	68275	287524
RPAP3	RNA polymerase II associated protein 3	Q9H6T3	Q9H6T3	2.667	5.351	Other	enzyme			79657	71919	300189
RPL3	ribosomal protein L3	P39023	P39023	12.268	32.360	Nucleus	other		omacetaxine mepesuccinate	6122	27367	300079
RPL5	ribosomal protein L5	P46777	P46777	10.135	36.685	Cytoplasm	other			6125	100503670	81763
RPL6	ribosomal protein L6	Q02878	Q02878	2.667	4.628	Nucleus	other	unspecified application		6128	432502|19988	117042
RPL7	ribosomal protein L7	P18124	P18124	5.334	10.635	Nucleus	transcription regulator			6129	19989	297755
RPL8	ribosomal protein L8	P62917	P62917	4.267	17.164	Other	other			6132	26961
RPL9	ribosomal protein L9	P32969	P32969	3.734	13.571	Nucleus	other	diagnosis		6133	20005	29257|100360449|100364457
RPL10	ribosomal protein L10	P27635	P27635	3.734	11.814	Cytoplasm	other			6134	110954	81764
RPL11	ribosomal protein L11	P62913	P62913	3.200	7.765	Cytoplasm	other			6135	67025	362631
RPL12	ribosomal protein L12	P30050	P30050	5.334	18.922	Nucleus	other			6136	269261	102555453|499782
RPL13	ribosomal protein L13	P26373	P26373	5.868	18.266	Nucleus	other			6137	270106|100040416	81765
RPL14	ribosomal protein L14	Q6IPH7	Q6IPH7	2.667	12.203	Cytoplasm	other			9045	67115	65043
RPL15	ribosomal protein L15	P61313	P61313	7.468	9.189	Cytoplasm	other			6138	66480	245981
RPL17	ribosomal protein L17	P18621	P18621	10.668	19.891	Cytoplasm	other			6139	102632403|319195	291434
RPL18	ribosomal protein L18	Q07020	Q07020	5.334	16.375	Cytoplasm	other			6141	19899	81766
RPL19	ribosomal protein L19	P84098	P84098	2.667	11.746	Cytoplasm	other			6143	19921	81767
RPL21	ribosomal protein L21	P46778	P46778	4.801	12.659	Cytoplasm	other			6144	19933	79449
RPL23	ribosomal protein L23	P62829	P62829	7.468	15.396	Cytoplasm	other			9349	65019	29282
RPL24	ribosomal protein L24	C9JNW5	P83731	1.067	3.393	Cytoplasm	other			6152	68193	64307
RPL26	ribosomal protein L26	P61254	P61254	4.801	12.859	Cytoplasm	other			6154	19941	287417
RPL27	ribosomal protein L27	B2R4D8	P61353	3.200	7.175	Cytoplasm	other			6155	19942	64306
RPL28	ribosomal protein L28	P46779	P46779	4.267	10.235	Cytoplasm	other			6158	19943	64638
RPL30	ribosomal protein L30	P62888	P62888	2.667	3.716	Cytoplasm	other			6156	19946	64640|100362027
RPL31	ribosomal protein L31	B7Z4C8	B7Z4C8	1.600	3.526	Cytoplasm	other			6160	114641	64298
RPL32	ribosomal protein L32	F8W727	F8W727	4.801	6.453	Cytoplasm	other			6161	621697	680959
RPL10A	ribosomal protein L10a	P62906	P62906	6.401	19.768	Nucleus	other			4736	19896	81729
RPL18A	ribosomal protein L18a	B4DM74	B4DM74	2.667	6.453	Cytoplasm	other			6142	76808	290641
RPL23A	ribosomal protein L23a	P62750	P62750	3.734	16.185	Cytoplasm	other			6147		499523
RPL27A	ribosomal protein L27a	P46776	P46776	2.134	4.628	Cytoplasm	other			6157	26451	293418
RPL35A	ribosomal protein L35a	P18077	P18077	1.067	1.891	Cytoplasm	other			6165	57808	57809|100359498
RPL37A	ribosomal protein L37a	P61513	P61513	2.667	3.193	Cytoplasm	other			6168	19981	100361520
RPL7A	ribosomal protein L7a	P62424	P62424	3.734	18.922	Cytoplasm	other			6130	27176	296596
RPLP0	ribosomal protein, large, P0	P05388	P05388	8.001	23.616	Cytoplasm	other			6175	11837	64205
RPLP1	ribosomal protein, large, P1	P05386	P05386	3.200	9.333	Cytoplasm	other			6176		140661
RPLP2	ribosomal protein, large, P2	P05387	P05387	10.668	18.323	Cytoplasm	other			6181	67186
RPN1	ribophorin I	P04843	P04843	6.401	25.528	Cytoplasm	enzyme			6184	103963	25596
RPN2	ribophorin II	P04844	P04844	7.468	19.245	Cytoplasm	enzyme			6185	20014	64701
RPS2	ribosomal protein S2	P15880	P15880	3.734	12.136	Cytoplasm	other			6187	16898	83789
RPS3	ribosomal protein S3	P23396	P23396	12.268	38.500	Cytoplasm	enzyme	unspecified application		6188	27050	140654
RPS5	ribosomal protein S5	P46782	P46782	6.934	19.245	Cytoplasm	other			6193	20103	25538
RPS6	ribosomal protein S6	P62753	P62753	5.868	17.876	Cytoplasm	other	efficacy,response to therapy		6194	20104	100911372|29304
RPS7	ribosomal protein S7	P62081	P62081	6.934	12.126	Cytoplasm	other			6201	20115	100362830|29258
RPS8	ribosomal protein S8	P62241	P62241	4.267	23.104	Cytoplasm	other			6202	20116	65136
RPS9	ribosomal protein S9	P46781	P46781	2.134	10.834	Cytoplasm	translation regulator			6203	76846	81772
RPS10	ribosomal protein S10	P46783	P46783	4.801	13.571	Cytoplasm	other			6204	67097	81773|100363439
RPS11	ribosomal protein S11	P62280	P62280	2.667	13.638	Cytoplasm	other			6205	27207	81774
RPS12	ribosomal protein S12	P25398	P25398	4.801	16.318	Cytoplasm	other			6206	20042	65139
RPS13	ribosomal protein S13	P62277	P62277	3.200	12.459	Cytoplasm	other			6207	68052
RPS14	ribosomal protein S14	P62263	P62263	5.334	17.954	Cytoplasm	translation regulator			6208	20044	29284
RPS15	ribosomal protein S15	P62841	P62841	2.134	5.807	Cytoplasm	other			6209	20054	29285
RPS17	ribosomal protein S17	P0CW22	P0CW22	8.001	20.423	Cytoplasm	other			6218	20068
RPS19	ribosomal protein S19	P39019	P39019	10.135	24.206	Cytoplasm	other			6223	20085	29287|100910336
RPS20	ribosomal protein S20	P60866	P60866	1.067	13.648	Cytoplasm	other			6224	67427	122772
RPS21	ribosomal protein S21	P63220	P63220	3.200	7.698	Cytoplasm	other			6227	66481	81775
RPS24	ribosomal protein S24	E7EPK6	E7EPK6	2.667	7.175	Cytoplasm	other	unspecified application		6229	20088	81776
RPS25	ribosomal protein S25	P62851	P62851	3.200	7.898	Cytoplasm	other			6230	75617	122799
RPS27	ribosomal protein S27	P42677	P42677	7.468	13.761	Cytoplasm	other		BAY1161909	6232		94266
RPS28	ribosomal protein S28	P62857	P62857	1.600	4.238	Cytoplasm	other			6234	54127	691531
RPS15A	ribosomal protein S15a	P62244	P62244	2.667	9.200	Cytoplasm	other			6210	267019	117053
RPS27A	ribosomal protein S27a	Q5RKT7	Q5RKT7	17.069	65.586	Cytoplasm	other			6233	78294	100912032
RPS3A	ribosomal protein S3A	P61247	P61247	6.401	29.500	Nucleus	other			6189		100365839
RPS4X	ribosomal protein S4, X-linked	P62701	P62701	8.001	20.670	Cytoplasm	other	diagnosis		6191
RPS6KA3	ribosomal protein S6 kinase, 90kDa, polypeptide 3	P51812	P51812	6.934	16.118	Cytoplasm	kinase			6197	110651	501560
RPSA	ribosomal protein SA	P08865	P08865	4.801	14.417	Cytoplasm	translation regulator			3921	16785	29236
RRBP1	ribosome binding protein 1	Q9P2E9	Q9P2E9	27.737	108.488	Cytoplasm	other			6238
RRM2	ribonucleotide reductase M2	P31350	P31350	5.334	6.976	Nucleus	enzyme		cytarabine/fludarabine phosphate, bortezomib/cladribine/rituximab, gemcitabine/paclitaxel, cyclophosphamide/fludarabine phosphate/rituximab, cladribine/cytarabine/daunorubicin, gemcitabine/oxaliplatin, gemcitabine/vinorelbine, docetaxel/gemcitabine, docetaxel/gemcitabine/vincristine, cladribine/cytarabine/filgrastim, capecitabine/gemcitabine, gemcitabine/oxaliplatin/paclitaxel, cytarabine/filgras…	6241	20135	362720|100359539
RTCB	RNA 2',3'-cyclic phosphate and 5'-OH ligase	Q9Y3I0	Q9Y3I0	2.134	5.807	Cytoplasm	enzyme			51493	28088	362855
RUVBL1	RuvB-like AAA ATPase 1	Q9Y265	Q9Y265	5.868	14.350	Nucleus	transcription regulator			8607	56505	65137
S100A10	S100 calcium binding protein A10	P60903	P60903	2.667	6.063	Cytoplasm	other			6281	20194	81778
S100A11	S100 calcium binding protein A11	P31949	P31949	2.667	2.281	Cytoplasm	other			6282	277089	445415
SAE1	SUMO1 activating enzyme subunit 1	Q9UBE0	Q9UBE0	3.200	11.347	Cytoplasm	enzyme			10055	56459	308384
SARS2	seryl-tRNA synthetase 2, mitochondrial	Q9NP81	Q9NP81	2.667	5.151	Cytoplasm	enzyme			54938	71984	292759
SART3	squamous cell carcinoma antigen recognized by T cells 3	Q15020	Q15020	3.734	7.765	Nucleus	other			9733	53890	304582
SCCPDH	saccharopine dehydrogenase (putative)	Q8NBX0	Q8NBX0	1.600	1.368	Cytoplasm	other			51097	109232	100910414|305021
SCFD1	sec1 family domain containing 1	Q8WVM8	Q8WVM8	3.734	19.121	Cytoplasm	transporter			23256	76983	54350
SCP2	sterol carrier protein 2	P22307	P22307	2.134	6.396	Cytoplasm	transporter			6342	20280	25541
SDF4	stromal cell derived factor 4	Q9BRK5	Q9BRK5	3.200	9.000	Cytoplasm	other			51150	20318	155173
SEC13	SEC13 homolog, nuclear pore and COPII coating complex component	P55735	P55735	3.200	5.284	Cytoplasm	transporter			6396	110379	297522
SEC62	SEC62 homolog (S. cerevisiae)	Q99442	Q99442	2.667	5.807	Cytoplasm	transporter			7095	69276	294912
SEC22B	SEC22 vesicle trafficking protein homolog B (S. cerevisiae) (gene/pseudogene)	O75396	O75396	3.734	14.750	Cytoplasm	other			9554	20333	310710
SEC23A	Sec23 homolog A (S. cerevisiae)	Q15436	Q15436	8.001	16.308	Cytoplasm	transporter			10484	20334	58817
SEC24C	SEC24 family member C	P53992	P53992	7.468	10.302	Cytoplasm	transporter			9632	218811	685144
SEC31A	SEC31 homolog A, COPII coating complex component	O94979	O94979	2.667	11.680	Cytoplasm	other			22872	69162	93646
SEPHS1	selenophosphate synthetase 1	Q5T5U9	Q5T5U9	1.067	3.916	Other	enzyme			22929	109079	291314
SEPT2	septin 2	Q15019	Q15019	2.667	3.326	Cytoplasm	enzyme			4735	18000	117515
SERBP1	SERPINE1 mRNA binding protein 1	Q8NC51	Q8NC51	7.468	23.294	Cytoplasm	other			26135	66870
SERPINA1	serpin peptidase inhibitor, clade A (alpha-1 antiproteinase, antitrypsin), member 1	P01009	P01009	4.267	9.000	Extracellular Space	other	diagnosis,unspecified application		5265	20703|20704|20702|20701|20700	24648
SERPINB1	serpin peptidase inhibitor, clade B (ovalbumin), member 1	P30740	P30740	1.600	2.737	Cytoplasm	other			1992	66222	291091
SERPINH1	serpin peptidase inhibitor, clade H (heat shock protein 47), member 1, (collagen binding protein 1)	P50454	P50454	5.868	17.030	Extracellular Space	other			871	12406	29345
SET	SET nuclear proto-oncogene	Q01105	Q01105	3.200	6.719	Nucleus	phosphatase	prognosis		6418	56086	307947
SF1	splicing factor 1	Q15637	Q15637	2.667	5.807	Nucleus	transcription regulator			7536
SF3A1	splicing factor 3a, subunit 1, 120kDa	Q15459	Q15459	4.801	10.501	Nucleus	other			10291	67465	305479
SF3A3	splicing factor 3a, subunit 3, 60kDa	Q12874	Q12874	1.600	2.414	Nucleus	other			10946	75062	313583
SF3B1	splicing factor 3b, subunit 1, 155kDa	O75533	O75533	3.200	18.542	Nucleus	other			23451	81898	84486
SF3B2	splicing factor 3b, subunit 2, 145kDa	Q13435	Q13435	1.600	6.529	Nucleus	other			10992	319322	293671
SF3B3	splicing factor 3b, subunit 3, 130kDa	Q15393	Q15393	6.934	20.490	Nucleus	other	unspecified application		23450	101943	292019
SFN	stratifin	P31947	P31947	5.334	7.631	Cytoplasm	other	prognosis		2810	55948	313017
SFPQ	splicing factor proline/glutamine-rich	P23246	P23246	5.868	21.080	Nucleus	other			6421	71514	252855
SGTA	small glutamine-rich tetratricopeptide repeat (TPR)-containing, alpha	O43765	O43765	3.200	7.108	Cytoplasm	other			6449	52551	64667
SH3GL1	SH3-domain GRB2-like 1	Q99961	Q9UQD4	2.134	9.066	Cytoplasm	other			6455	20405	81922
SHMT2	serine hydroxymethyltransferase 2 (mitochondrial)	P34897	P34897	7.468	20.224	Cytoplasm	enzyme			6472	108037	299857
SKP1	S-phase kinase-associated protein 1	P63208	P63208	1.600	3.782	Nucleus	transcription regulator			6500	21402	287280
SLC25A3	solute carrier family 25 (mitochondrial carrier; phosphate carrier), member 3	Q00325	Q00325	1.600	3.849	Cytoplasm	transporter			5250	18674	245959
SLC9A3R1	solute carrier family 9, subfamily A (NHE3, cation proton antiporter 3), member 3 regulator 1	O14745	O14745	1.600	8.354	Plasma Membrane	other			9368	26941	59114
SLIRP	SRA stem-loop interacting RNA binding protein	Q9GZT3	Q9GZT3	1.600	2.937	Cytoplasm	other			81892	380773	688717
SMC3	structural maintenance of chromosomes 3	Q86VX4	Q86VX4	1.067	1.435	Nucleus	other			9126	13006	29486
SMC4	structural maintenance of chromosomes 4	Q9NTJ3	Q9NTJ3	2.134	2.347	Nucleus	transporter			10051	70099	295107
SMS	spermine synthase	P52788	P52788	2.134	3.326	Cytoplasm	enzyme		(±)-2-hydroxyoleic acid	6611	671878|20603	363469
SND1	staphylococcal nuclease and tudor domain containing 1	Q7KZF4	Q7KZF4	11.735	36.532	Nucleus	enzyme	unspecified application		27044	56463	64635
SNRNP70	small nuclear ribonucleoprotein 70kDa (U1)	P08621	P08621	3.200	7.765	Nucleus	other			6625	20637	361574
SNRPA	small nuclear ribonucleoprotein polypeptide A	P09012	P09012	1.600	3.849	Nucleus	other			6626		292729
SNRPA1	small nuclear ribonucleoprotein polypeptide A'	P09661	P09661	2.134	6.652	Nucleus	other			6627	68981	100361269
SNRPD2	small nuclear ribonucleoprotein D2 polypeptide 16.5kDa	P62316	P62316	1.067	3.193	Nucleus	other			6633	107686	680309
SNRPE	small nuclear ribonucleoprotein polypeptide E	P62304	P62304	1.600	7.242	Nucleus	other			6635	102632439	685587
SNRPG	small nuclear ribonucleoprotein polypeptide G	P62308	P62308	2.134	2.281	Nucleus	other	unspecified application		6637		690640
SNU13	SNU13 homolog, small nuclear ribonucleoprotein (U4/U6.U5)	P55769	P55769	1.067	3.003	Nucleus	other			4809	20826	100359574|300092
SNX5	sorting nexin 5	Q9Y5X3	Q9Y5X3	1.600	6.852	Cytoplasm	transporter			27131	69178
SOD2	superoxide dismutase 2, mitochondrial	P04179	P04179	1.067	2.870	Cytoplasm	enzyme	diagnosis,unspecified application		6648	20656	24787
SORD	sorbitol dehydrogenase	Q00796	Q00796	3.734	4.105	Cytoplasm	enzyme			6652	20322	24788
SPAG9	sperm associated antigen 9	O60271	O60271	3.200	2.737	Cytoplasm	other			9043	70834	360600
SPATS2	spermatogenesis associated, serine-rich 2	Q86XZ4	Q86XZ4	1.600	4.305	Cytoplasm	other			65244	72572	300221
SPATS2L	spermatogenesis associated, serine-rich 2-like	Q9NUQ6	Q9NUQ6	7.468	21.926	Nucleus	other			26010	67198	316426
SPR	sepiapterin reductase (7,8-dihydrobiopterin:NADP+ oxidoreductase)	P35270	P35270	1.067	5.484	Cytoplasm	enzyme			6697	20751	29270
SPTAN1	spectrin, alpha, non-erythrocytic 1	Q13813	Q13813	24.003	58.780	Plasma Membrane	other			6709	20740	64159
SPTBN1	spectrin, beta, non-erythrocytic 1	Q01082	Q01082	13.335	51.692	Plasma Membrane	other			6711	20742	305614
SQSTM1	sequestosome 1	Q13501	Q13501	9.068	25.708	Cytoplasm	transcription regulator			8878	18412	113894
SRM	spermidine synthase	P19623	P19623	2.134	1.825	Cytoplasm	enzyme			6723	20810	84596|100912604
SRP14	signal recognition particle 14kDa (homologous Alu RNA binding protein)	P37108	P37108	1.067	2.937	Cytoplasm	other			6727	20813	296076
SRP68	signal recognition particle 68kDa	Q9UHB9	Q9UHB9	2.667	8.743	Nucleus	other			6730	217337	363707
SRP72	signal recognition particle 72kDa	O76094	O76094	1.067	4.761	Nucleus	kinase			6731	66661	498351
SRPRB	signal recognition particle receptor, B subunit	Q9Y5M8	Q9Y5M8	4.267	8.354	Cytoplasm	other			58477	20818	300965
SRRT	serrate, RNA effector molecule	Q9BXP5	Q9BXP5	1.600	4.238	Nucleus	other			51593	83701
SRSF1	serine/arginine-rich splicing factor 1	Q07955	Q07955	2.134	10.578	Nucleus	other			6426	110809	689890
SRSF3	serine/arginine-rich splicing factor 3	P84103	P84103	2.667	7.442	Nucleus	other			6428	20383	361814
SRSF6	serine/arginine-rich splicing factor 6	Q13247	Q13247	3.734	5.807	Nucleus	other			6431	67996	362264
SRSF7	serine/arginine-rich splicing factor 7	Q16629	Q16629	1.600	4.438	Nucleus	other			6432	225027	362687
SSB	Sjogren syndrome antigen B (autoantigen La)	P05455	P05455	6.934	26.496	Nucleus	enzyme			6741	20823	81783
SSBP1	single-stranded DNA binding protein 1, mitochondrial	Q567R6	Q567R6	4.801	17.620	Cytoplasm	other			6742	381760	54304
SSR4	signal sequence receptor, delta	P51571	P51571	1.067	2.937	Cytoplasm	other			6748	20832	29435
ST13	suppression of tumorigenicity 13 (colon carcinoma) (Hsp70 interacting protein)	P50502	P50502	4.801	11.547	Cytoplasm	other			6767	70356	81800
STAT1	signal transducer and activator of transcription 1, 91kDa	P42224	P42224	4.267	11.480	Nucleus	transcription regulator	diagnosis,efficacy,prognosis,response to therapy		6772	20846	25124
STAU1	staufen double-stranded RNA binding protein 1	O95793	O95793	4.267	12.136	Cytoplasm	transporter			6780	20853	84496
STIP1	stress-induced phosphoprotein 1	Q3ZCU9	Q3ZCU9	6.401	20.813	Cytoplasm	other		lavendustin C	10963	20867	192277
STMN1	stathmin 1	P16949	P16949	4.267	26.051	Cytoplasm	other	efficacy		3925	16765	29332
STOM	stomatin	P27105	P27105	2.667	8.610	Plasma Membrane	other			2040	13830	296655
STRAP	serine/threonine kinase receptor associated protein	Q9Y3F4	Q9Y3F4	4.801	11.224	Plasma Membrane	other			11171	20901	297699
STRN3	striatin, calmodulin binding protein 3	Q13033	Q13033	2.667	6.263	Nucleus	transcription regulator			29966	94186	114520
STT3A	STT3A, subunit of the oligosaccharyltransferase complex (catalytic)	P46977	P46977	1.067	8.487	Plasma Membrane	enzyme			3703	16430	500972
STX4	syntaxin 4	Q12846	Q12846	1.600	1.891	Plasma Membrane	transporter			6810	20909	81803
SUGT1	SGT1, suppressor of G2 allele of SKP1 (S. cerevisiae)	Q9Y2Z0	Q9Y2Z0	1.067	1.368	Nucleus	other			10910	67955	290408
SUMO2	small ubiquitin-like modifier 2	P61956	P61956	1.600	2.803	Nucleus	enzyme			6613	170930	690244
SUPT5H	suppressor of Ty 5 homolog (S. cerevisiae)	O00267	O00267	2.134	9.989	Nucleus	transcription regulator			6829	20924	308472
SUPT6H	suppressor of Ty 6 homolog (S. cerevisiae)	Q7KZ85	Q7KZ85	1.600	5.484	Nucleus	transcription regulator			6830	20926	303281
SYAP1	synapse associated protein 1	Q96A49	Q96A49	2.134	2.870	Nucleus	other			94056	67043	302678
SYNCRIP	synaptotagmin binding, cytoplasmic RNA interacting protein	O60506	O60506	3.200	11.614	Nucleus	other			10492	56403
TAGLN	transgelin	Q01995	Q01995	1.600	10.645	Cytoplasm	other	diagnosis		6876	21345	25123
TAGLN2	transgelin 2	P37802	P37802	10.135	28.255	Cytoplasm	other			8407	21346	304983
TALDO1	transaldolase 1	P37837	P37837	3.734	10.178	Cytoplasm	enzyme			6888	21351	83688
TARDBP	TAR DNA binding protein	Q13148	Q13148	2.134	8.221	Nucleus	transcription regulator	unspecified application		23435	230908
TARS	threonyl-tRNA synthetase	P26639	P26639	4.801	12.003	Nucleus	enzyme			6897	110960	294810
TBC1D5	TBC1 domain family, member 5	Q92609	Q92609	1.067	1.435	Extracellular Space	other			9779	72238	501088
TBCA	tubulin folding cofactor A	O75347	O75347	3.734	10.312	Cytoplasm	other			6902	21371	366995
TCAF1	TRPM8 channel-associated factor 1	Q9Y4C2	Q9Y4C2	1.600	7.175	Plasma Membrane	other			9747	77574	362353
TCOF1	Treacher Collins-Franceschetti syndrome 1	Q13428	Q13428	2.667	4.695	Nucleus	transporter			6949	21453	291571
TCP1	t-complex 1	P17987	P17987	12.802	41.959	Cytoplasm	other			6950	21454	24818
TES	testin LIM domain protein	Q9UGI8	Q9UGI8	4.267	8.354	Plasma Membrane	other			26136	21753	500040
TF	transferrin	P02787	Q06AH7	2.134	3.649	Extracellular Space	transporter	efficacy,prognosis	ferric carboxymaltose	7018	22041	24825
TFRC	transferrin receptor	P02786	P02786	4.801	15.919	Plasma Membrane	transporter	diagnosis,efficacy		7037	22042	64678
TJP2	tight junction protein 2	Q9UDY2	Q9UDY2	2.134	9.266	Plasma Membrane	kinase			9414	21873	115769
TKT	transketolase	P29401	P29401	4.801	14.806	Cytoplasm	enzyme			7086	21881	64524
TLN1	talin 1	Q9Y490	Q9Y490	40.539	161.005	Plasma Membrane	other	unspecified application		7094	21894	313494
TM9SF4	transmembrane 9 superfamily protein member 4	Q92544	Q92544	1.067	1.958	Cytoplasm	transporter			9777	99237	296279
TMCO1	transmembrane and coiled-coil domains 1	Q9UM00	Q9UM00	1.067	2.481	Cytoplasm	other			54499	68944	289196
TMED9	transmembrane emp24 protein transport domain containing 9	Q9BVK6	Q9BVK6	3.734	5.807	Cytoplasm	transporter			54732	67511	361207
TMEM2	transmembrane protein 2	Q9UHN6	Q9UHN6	1.067	3.982	Cytoplasm	other			23670	83921	309400
TNPO1	transportin 1	Q92973	Q92973	6.401	8.410	Nucleus	transporter			3842	238799	309126
TOR1AIP1	torsin A interacting protein 1	Q5JTV8	Q5JTV8	2.134	5.740	Nucleus	other			26092	208263	246314
TPD52L2	tumor protein D52-like 2	O43399	Q5JWU6	2.134	3.649	Cytoplasm	other	prognosis,unspecified application		7165	66314	296480
TPI1	triosephosphate isomerase 1	P60174	P60174	17.602	57.488	Cytoplasm	enzyme	diagnosis,unspecified application		7167	21991	100911515
TPM3	tropomyosin 3	Q5VU58	Q5VU58	14.935	41.969	Cytoplasm	other	diagnosis,unspecified application		7170	59069
TPM4	tropomyosin 4	P67936	P67936	8.534	31.724	Cytoplasm	other			7171
TPP2	tripeptidyl peptidase II	P29144	Q5VZU9	4.267	6.652	Cytoplasm	peptidase			7174	22019	81815
TPR	translocated promoter region, nuclear basket protein	P12270	P12270	2.667	16.651	Nucleus	transporter			7175	108989	304862
TPT1	tumor protein, translationally-controlled 1	P13693	P13693	2.667	6.976	Cytoplasm	other			7178	22070	116646
TRA2B	transformer 2 beta homolog (Drosophila)	P62995	P62995	2.134	1.825	Nucleus	other			6434	20462	117259
TRAP1	TNF receptor-associated protein 1	Q12931	Q12931	4.267	12.270	Cytoplasm	enzyme			10131	68015	287069
TRIM28	tripartite motif containing 28	Q13263	Q13263	13.335	39.535	Nucleus	transcription regulator			10155	21849	116698
TTLL12	tubulin tyrosine ligase-like family member 12	Q14166	Q14166	1.600	1.368	Other	other			23170	223723	300105
TUBA1B	tubulin, alpha 1b	P68363	P68363	45.340	119.530	Cytoplasm	other	diagnosis,efficacy		10376	22143
TUBA1C	tubulin, alpha 1c	Q9BQE3	Q9BQE3	38.939	101.909	Cytoplasm	other		epothilone B, colchicine/probenecid, larotaxel, eribulin, davunetide, vintafolide, milataxel, cevipabulin, gemcitabine/paclitaxel, docetaxel/prednisone, capecitabine/docetaxel, paclitaxel/trastuzumab, cyclophosphamide/prednisone/vincristine, docetaxel/hydrocortisone, cyclophosphamide/docetaxel, gemcitabine/vinorelbine, cyclophosphamide/daunorubicin/imatinib/prednisone/vincristine, cyclophosphamid…	84790	22146	300218|100909441
TUBB	tubulin, beta class I	P07437	P07437	71.477	207.305	Cytoplasm	other	efficacy	ixabepilone, colchicine/probenecid, brentuximab vedotin, 6-mercaptopurine/methotrexate/prednisone/vincristine, dexamethasone/doxorubicin/vincristine, gemcitabine/vinorelbine, irinotecan/vincristine, trastuzumab/vinorelbine, methotrexate/vinorelbine, dasatinib/dexamethasone/vincristine, doxorubicin/gemcitabine/vinorelbine, vinorelbine, vincristine, podophyllotoxin, colchicine	203068	22154	29214
TUBB3	tubulin, beta 3 class III	Q13509	Q13509	34.138	110.350	Cytoplasm	other	response to therapy	epothilone B, ixabepilone, colchicine/probenecid, larotaxel, ABT-751, eribulin, simotaxel, davunetide, vintafolide, milataxel, cevipabulin, brentuximab vedotin, gemcitabine/paclitaxel, docetaxel/prednisone, capecitabine/docetaxel, paclitaxel/trastuzumab, capecitabine/ixabepilone, cyclophosphamide/prednisone/vincristine, docetaxel/hydrocortisone, cyclophosphamide/docetaxel, gemcitabine/vinorelbine…	10381	22152	246118
TUBB6	tubulin, beta 6 class V	Q9BUF5	Q9BUF5	25.604	68.312	Cytoplasm	other		brentuximab vedotin	84617	67951	307351
TUBB2A	tubulin, beta 2A class IIa	Q13885	Q13885	57.075	166.450	Cytoplasm	other		epothilone B, colchicine/probenecid, larotaxel, ABT-751, eribulin, simotaxel, davunetide, vintafolide, milataxel, cevipabulin, brentuximab vedotin, gemcitabine/paclitaxel, docetaxel/prednisone, capecitabine/docetaxel, paclitaxel/trastuzumab, cyclophosphamide/prednisone/vincristine, docetaxel/hydrocortisone, cyclophosphamide/docetaxel, gemcitabine/vinorelbine, cyclophosphamide/daunorubicin/imatini…	7280	22151	498736
TUBB4A	tubulin, beta 4A class IVa	P04350	P04350	62.942	172.055	Cytoplasm	other		epothilone B, colchicine/probenecid, larotaxel, ABT-751, eribulin, simotaxel, davunetide, vintafolide, milataxel, cevipabulin, brentuximab vedotin, gemcitabine/paclitaxel, docetaxel/prednisone, capecitabine/docetaxel, paclitaxel/trastuzumab, cyclophosphamide/prednisone/vincristine, docetaxel/hydrocortisone, cyclophosphamide/docetaxel, gemcitabine/vinorelbine, cyclophosphamide/daunorubicin/imatini…	10382	22153	29213
TUBB4B	tubulin, beta 4B class IVb	Q8IWP6	Q8IWP6	73.077	210.100	Cytoplasm	other	unspecified application	epothilone B, colchicine/probenecid, larotaxel, ABT-751, eribulin, simotaxel, davunetide, vintafolide, milataxel, cevipabulin, brentuximab vedotin, gemcitabine/paclitaxel, docetaxel/prednisone, capecitabine/docetaxel, paclitaxel/trastuzumab, cyclophosphamide/prednisone/vincristine, docetaxel/hydrocortisone, cyclophosphamide/docetaxel, gemcitabine/vinorelbine, cyclophosphamide/daunorubicin/imatini…	10383	227613	296554
TUFM	Tu translation elongation factor, mitochondrial	P49411	P49411	11.735	24.073	Cytoplasm	translation regulator			7284	233870	293481
TWF1	twinfilin actin binding protein 1	Q12792	Q12792	3.200	3.782	Cytoplasm	kinase			5756	19230	315265
TXLNA	taxilin alpha	P40222	P40222	1.600	2.414	Extracellular Space	cytokine			200081	109658	682457
TXN	thioredoxin	P10599	P10599	1.600	7.765	Cytoplasm	enzyme	efficacy,unspecified application	PX-12	7295	22166	116484
TXNDC5	thioredoxin domain containing 5 (endoplasmic reticulum)	Q8NBS9	Q8NBS9	2.134	7.831	Cytoplasm	enzyme			81567	105245	100362805
TXNL1	thioredoxin-like 1	O43396	O43396	4.267	9.978	Cytoplasm	enzyme			9352	53382	140922
TXNRD1	thioredoxin reductase 1	Q16881	Q16881	3.734	7.042	Cytoplasm	enzyme		arsenic trioxide/tretinoin, arsenic trioxide/daunorubicin/tretinoin, arsenic trioxide/gemtuzumab ozogamicin/tretinoin, arsenic trioxide/idarubicin/tretinoin, ethaselen, arsenic trioxide	7296	50493	58819
UBA1	ubiquitin-like modifier activating enzyme 1	P22314	P22314	8.534	27.076	Cytoplasm	enzyme			7317	22201	314432
UBA2	ubiquitin-like modifier activating enzyme 2	Q9UBT2	Q9UBT2	3.734	7.042	Cytoplasm	enzyme	unspecified application		10054	50995	308508
UBAP2L	ubiquitin associated protein 2-like	Q14157	Q14157	3.734	10.302	Other	other			9898		361984
UBE2M	ubiquitin-conjugating enzyme E2M	P61081	P61081	2.667	5.540	Cytoplasm	enzyme			9040	22192	361509
UBE2N	ubiquitin-conjugating enzyme E2N	P61088	P61088	1.067	3.716	Cytoplasm	enzyme			7334	93765	116725
UBE2S	ubiquitin-conjugating enzyme E2S	Q16763	Q16763	2.134	4.305	Nucleus	enzyme			27338	77891	292588
UBQLN2	ubiquilin 2	Q9UHD9	Q9UHD9	1.067	9.533	Nucleus	other			29978	54609	317396
UCHL1	ubiquitin carboxyl-terminal esterase L1 (ubiquitin thiolesterase)	P09936	P09936	4.267	12.136	Cytoplasm	peptidase	diagnosis,prognosis		7345	22223	29545
UCHL3	ubiquitin carboxyl-terminal esterase L3 (ubiquitin thiolesterase)	P15374	P15374	1.600	3.982	Cytoplasm	peptidase			7347	50933	498560
UGDH	UDP-glucose 6-dehydrogenase	O60701	O60701	8.534	35.174	Nucleus	enzyme	diagnosis		7358	22235	83472
UGGT1	UDP-glucose glycoprotein glucosyltransferase 1	Q9NYU2	Q9NYU2	6.934	16.118	Cytoplasm	enzyme			56886	320011	171129
UGP2	UDP-glucose pyrophosphorylase 2	Q16851	Q16851	1.600	16.908	Cytoplasm	enzyme			7360	216558	289827
UNC45A	unc-45 myosin chaperone A	A8K6F7	A8K6F7	1.067	2.937	Plasma Membrane	other			55898	101869	308759
UPF1	UPF1 regulator of nonsense transcripts homolog (yeast)	Q92900	Q92900	5.334	16.642	Nucleus	enzyme			5976	19704	684558
UROD	uroporphyrinogen decarboxylase	P06132	P06132	1.067	5.417	Cytoplasm	enzyme			7389	22275	29421
USO1	USO1 vesicle transport factor	O60763	O60763	5.868	16.708	Cytoplasm	transporter			8615	56041	56042
USP5	ubiquitin specific peptidase 5 (isopeptidase T)	P45974	P45974	1.067	4.828	Cytoplasm	peptidase			8078	22225	297593
USP14	ubiquitin specific peptidase 14 (tRNA-guanine transglycosylase)	P54578	P54578	6.401	19.768	Cytoplasm	peptidase			9097	59025	291796
UTRN	utrophin	P46939	P46939	2.134	10.178	Plasma Membrane	transmembrane receptor	efficacy		7402	22288	25600
VAMP3	vesicle-associated membrane protein 3	Q15836	Q15836	2.134	4.172	Plasma Membrane	other			9341	22319	29528
VAPA	VAMP (vesicle-associated membrane protein)-associated protein A, 33kDa	Q9P0L0	Q9P0L0	1.600	12.070	Plasma Membrane	other			9218	30960	58857
VARS	valyl-tRNA synthetase	P26640	P26640	9.601	26.686	Cytoplasm	enzyme			7407	22321	25009
VASP	vasodilator-stimulated phosphoprotein	P50552	P50552	5.334	17.876	Plasma Membrane	other	efficacy		7408	22323	361517
VAT1	vesicle amine transport 1	Q99536	Q99536	4.801	10.112	Plasma Membrane	transporter			10493	26949	287721
VCL	vinculin	P18206	P18206	13.335	37.454	Plasma Membrane	enzyme	unspecified application		7414	22330	305679
VCP	valosin containing protein	P55072	P55072	39.472	113.015	Cytoplasm	enzyme		CB-5083	7415	269523	116643
VIL1	villin 1	P09327	P09327	10.668	28.188	Cytoplasm	other			7429	22349	316521
VIM	vimentin	P08670	P08670	16.536	157.124	Cytoplasm	other	diagnosis,efficacy,prognosis		7431	22352	81818
VPS35	VPS35 retromer complex component	Q96QK1	Q96QK1	5.868	8.021	Cytoplasm	transporter			55737	65114	25479
VPS26A	VPS26 retromer complex component A	A8MZ56	A8MZ56	1.600	3.393	Cytoplasm	transporter			9559	30930	361846
WDR1	WD repeat domain 1	O75083	O75083	10.135	38.966	Extracellular Space	other			9948	22388	360950
XPO1	exportin 1	O14980	O14980	3.200	9.789	Nucleus	transporter	diagnosis,efficacy	selinexor	7514	103573	85252
XPO5	exportin 5	Q9HAV4	Q9HAV4	3.200	8.087	Nucleus	transporter			57510	72322	363194
XPOT	exportin, tRNA	O43592	O43592	1.067	1.891	Nucleus	other			11260	73192
XRCC5	X-ray repair complementing defective repair in Chinese hamster cells 5 (double-strand-break rejoining)	P13010	P13010	10.135	34.650	Nucleus	enzyme	unspecified application		7520	22596	363247
XRCC6	X-ray repair complementing defective repair in Chinese hamster cells 6	P12956	P12956	9.068	33.216	Nucleus	enzyme	unspecified application		2547	14375	25019
XRN2	5'-3' exoribonuclease 2	Q9H0D6	Q9H0D6	2.667	5.740	Nucleus	enzyme			22803	24128	362229
YAP1	Yes-associated protein 1	P46937	P46937	1.600	1.891	Nucleus	transcription regulator			10413	22601
YBX1	Y box binding protein 1	P67809	P67809	11.202	44.829	Nucleus	transcription regulator			4904	22608	500538
YWHAB	tyrosine 3-monooxygenase/tryptophan 5-monooxygenase activation protein, beta	P31946	P31946	6.934	21.992	Cytoplasm	transcription regulator			7529	54401	56011
YWHAE	tyrosine 3-monooxygenase/tryptophan 5-monooxygenase activation protein, epsilon	P62258	P62258	10.668	26.686	Cytoplasm	other	diagnosis		7531	22627	29753
YWHAG	tyrosine 3-monooxygenase/tryptophan 5-monooxygenase activation protein, gamma	P61981	P61981	8.534	21.725	Cytoplasm	other	unspecified application		7532	22628	56010
YWHAH	tyrosine 3-monooxygenase/tryptophan 5-monooxygenase activation protein, eta	Q04917	Q04917	8.001	17.876	Cytoplasm	transcription regulator	unspecified application		7533	22629	25576
YWHAQ	tyrosine 3-monooxygenase/tryptophan 5-monooxygenase activation protein, theta	P27348	P27348	11.202	26.943	Cytoplasm	other			10971	102634437|22630	25577
YWHAZ	tyrosine 3-monooxygenase/tryptophan 5-monooxygenase activation protein, zeta	P63104	P63104	16.002	44.506	Cytoplasm	enzyme	diagnosis		7534	22631	25578
ZC3HAV1	zinc finger CCCH-type, antiviral 1	Q7Z2W4	Q7Z2W4	4.801	10.824	Plasma Membrane	other			56829	78781	252832
ZC3HAV1L	zinc finger CCCH-type, antiviral 1-like	Q96H79	Q96H79	1.067	1.825	Other	other			92092	209032	362341
ZYX	zyxin	Q15942	Q15942	2.134	14.427	Plasma Membrane	other	unspecified application		7791	22793	114636
