# Supplementary material for: Identification of cellular genes and pathways important for tumorigenicity of hepatocellular carcinoma cell lines by proteomic profiling
Source: Oncotarget. 2017 Sep 27;8(56):96171–83. doi: 10.18632/oncotarget.21821 (PMC5707090; doi:10.18632/oncotarget.21821)
Supplement: Supplementary file 6 [file oncotarget-08-96171-s006.xls]

## Sheet: 7.4-EXP1-BIOFUNCTION PROTEINS
© 2000-2015 QIAGEN. All rights reserved.
Category	p-value	Molecules
Protein Synthesis	6.08E-43-1.39E-05	NPM1,TWF1,MYH9,PCBP1,IGF2BP3,NPEPPS,LAMC1,SOD2,NUP93,EIF3B,EIF4G2,VAMP3,NLN,EEF2,EIF5B,RRM2,ANXA2,PCYOX1,RBM4,DCTN2,RPS6,GAPDH,ACACA,SQSTM1,TUFM,HSD17B10,APOE,SERPINB1,BAG6,EEF1B2,DDX3X,PEPD,RBMX,RPS9,SERPINA1,DHX9,PSMD13,EIF4A1,SSB,EEF1A1,ILF3,GNB2L1,HSPA5,CTSD,EIF3D,XPO1,SUGT1,PPP1CA,CPNE1,EIF4B,PSMB5,YWHAB,RDX,UBA6,TXNRD1,EIF3M,UCHL3,PFKM,DDX6,PTPN11,HSPB1,UBXN1,USP14,PPIB,UBE2N,TPR,ABCF1,ME1,…
Infectious Diseases	2.47E-37-1.09E-04	LTA4H,NPM1,TWF1,RAB2A,CSE1L,VAMP3,FABP1,EIF1AY,SART3,FBL,RRM2,FUBP1,ANXA2,DCTN2,RPS6,RAB1B,FSCN1,PSMA5,PSMD12,GAPDH,ZYX,SUMO2,TFRC,ABCE1,PRDX2,APOE,AP2A1,ARPC1B,PRDX1,BAG6,PPIA,DDX17,DDX3X,MAP4,ACTR3,HSP90AB1,SERPINA1,TUBB4A,PDCD6IP,CYP51A1,DHX9,SCFD1,HNRNPU,TUBB4B,RPS10,SF3A1,SPATS2L,PSMB6,KPNB1,GPI,HNRNPH1,RPS27A,SFN,SSB,SDF4,EEF1A1,ILF3,LGALS3,DPM1,CCT2,SRSF6,COPB2,AP1B1,HSPA5,HMGB1,HSPA4,DDX5…
Cellular Growth and Proliferation	2.81E-31-2.4E-05	DPYSL2,NPM1,DBN1,MYH10,TPD52L2,MYH9,IGF2BP3,TXNDC5,GNB1,LAMC1,CACYBP,SOD2,EWSR1,EIF4G2,EIF3B,CSE1L,GLB1,COPS6,FABP1,EIF1AY,AHCY,SART3,YWHAG,YAP1,CRKL,RRM2,TPM3,ANXA2,PCYOX1,DCTN2,SEC23A,RPS6,HSPA8,MARCKS,FSCN1,PSMA4,SUMO2,TFRC,ZYX,GAPDH,ACACA,RPS25,SQSTM1,AARS,XRCC5,PRDX2,APOE,PRDX1,BAG6,PRDX4,HNRNPA2B1,RBBP7,EEF1B2,PPIA,RPL26,COPS8,DDX17,LRRFIP1,DDX3X,SF3A3,HSP90AB1,PELO,PLIN2,RPS9,FABP5,SERPINA…
RNA Post-Transcriptional Modification	6.6E-30-8.07E-05	HNRNPL,RPL11,NPM1,PRPF19,PCBP1,RAN,SFPQ,RPL35A,SRSF6,RPS7,ACIN1,CPSF6,SRSF1,SUPT6H,DDX5,PQBP1,TARDBP,HNRNPUL1,C1QBP,ALYREF,SART3,EIF4B,FBL,PABPC1,HNRNPA0,HNRNPF,SNRPA,SYNCRIP,RBM4,RPS6,SRSF3,PTBP1,FUS,HNRNPA1,SRSF7,AARS,RBM39,PRPF8,HNRNPA2B1,RPL26,CCAR2,DDX17,SF3B3,RPL7,SNRPG,HNRNPK,EIF4E,RPS28,RPL14,SF3A3,POLR2A,AHNAK,NOP58,RBMX,UPF1,SNRPD2,RPS17,HNRNPC,KHSRP,ACO1,DIS3,RPS24,RPS19,HNRNPU,TRA2B,X…
Gene Expression	7.82E-30-6.38E-05	NPM1,IGF2BP3,GNB1,EWSR1,SOD2,EIF3B,EIF4G2,CSE1L,ARF4,SART3,YWHAG,YAP1,EIF5B,FUBP1,RBM4,HSPA8,GAPDH,SUMO2,SQSTM1,XRCC5,RBM39,APOE,PRDX1,PRDX4,HNRNPA2B1,EEF1B2,RBBP7,PPIA,DDX17,LRRFIP1,DDX3X,ACTR3,RBMX,RPS9,DHX9,PRKDC,PPP2R5D,VIM,MARCKSL1,TAGLN,SSB,ILF3,YWHAH,GNB2L1,HMGB1,HSPA4,DDX5,EIF3D,MATR3,XPO1,PPP1CA,EIF4B,SMC3,YWHAE,YWHAB,RDX,DDB1,TXNRD1,EIF3M,CAND1,PTPN11,HNRNPA1,XRCC6,CBX3,TROVE2,HSPB1,PEB…
Cell Death and Survival	2.02E-24-1.02E-04	NPM1,MYH9,IGF2BP3,TXNDC5,APMAP,ATP2A2,QARS,ADH5,CACYBP,SOD2,EWSR1,EIF4G2,NUP93,EIF3B,CSE1L,PQBP1,ARF4,VAMP3,FABP1,FBL,YWHAG,YAP1,EEF2,CRKL,EIF5B,RRM2,TPM3,FUBP1,ANXA2,RPAP3,DCTN2,RPS6,HSPA8,SCP2,PSMA4,PSMB1,TFRC,ZYX,GAPDH,RPL10,ACACA,AARS,SQSTM1,ABCE1,XRCC5,PRDX2,TUFM,HSD17B10,FLNB,APOE,PSMD7,PRDX1,BAG6,HSPBP1,PRDX4,SNRPE,PPIA,DDX17,DDX3X,CCT4,MAP4,HSP90AB1,TUBB4A,SERPINA1,PDCD6IP,BCAP31,DIS3,DHX…
Cancer	1.26E-23-1.15E-04	GARS,TXNDC5,QARS,LAMC1,GNB1,GLB1,GORASP2,SART3,CRKL,FAM120A,ANXA2,RPS6,HIST1H1A,CORO1C,SYAP1,PSMD1,PPIA,SNRPE,SNRPG,PELO,RBMX,ETFB,PSMD13,SLC25A3,IPO7,KPNB1,MARCKSL1,MTHFD1L,TPI1,SFN,AP1G1,EEF1A1,POTEE/POTEF,IDI1,MATR3,TUBA1C,CPNE1,PGM1,SNX5,EIF3M,DYNC1H1,RPL15,RPL8,ALDH18A1,CBX3,EIF2S1,RPL7A,HDGF,CUL3,RPL27A,UGDH,SEC24C,YBX1,PGM2,LASP1,PTMA,AKR1C1/AKR1C2,PYGB,PYGL,PPM1G,RPL27,VAT1,RPS15,ACADVL,T…
