# Supplementary material for: Identification of cellular genes and pathways important for tumorigenicity of hepatocellular carcinoma cell lines by proteomic profiling
Source: Oncotarget. 2017 Sep 27;8(56):96171–83. doi: 10.18632/oncotarget.21821 (PMC5707090; doi:10.18632/oncotarget.21821)
Supplement: Supplementary file 9 [file oncotarget-08-96171-s009.xls]

## Sheet: 7.4 HCC-EXP2-BIOFUNCTION
© 2000-2015 QIAGEN. All rights reserved.
Category	p-value	Molecules
Protein Synthesis	8.29E-49-2.2E-05	NPM1,TWF1,MYH9,PCBP1,IGF2BP3,EIF4A2,RBM3,FGG,EIF2A,LAMC1,SOD2,NUP93,EIF4G2,EIF3B,P3H1,VAMP3,ETF1,MYBBP1A,ALDOC,NLN,EEF2,EIF5B,RRM2,ANXA2,STAT3,PCYOX1,RBM4,DCTN2,RPS6,EIF4H,ARPC2,GAPDH,ACACA,SQSTM1,HSD17B10,TUFM,SERPINB1,APOE,ICAM1,BAG6,EEF1B2,ANPEP,DDX3X,NAA15,TGM2,PEPD,RBMX,RPS9,UBE2K,SERPINA1,ASPH,DHX9,KHDRBS1,PSMD13,NCBP1,MRPL12,HNRNPD,CSTB,EIF4A1,SSB,EEF1A1,ILF3,GNB2L1,HSPA5,GPC3,TST,CTSD,EIF…
Infectious Diseases	1.77E-48-4.03E-05	NPM1,LTA4H,TWF1,PAF1,RAB2A,AP2B1,TOMM70A,POR,PRPS1,CSE1L,GPD2,VAMP3,ETF1,FABP1,RUVBL2,DNM2,SART3,VPS4B,FBL,KPNA4,RRM2,FUBP1,ANXA2,STAT3,DCTN2,RPS6,RAB1B,FSCN1,PSMD12,PSMA5,SUMO2,ZYX,GAPDH,TFRC,ABCE1,PRDX2,APOE,AP2A1,ICAM1,ARPC1B,PRDX1,BAG6,PPIA,DDX17,ANPEP,DDX3X,MAP4,ACTR3,HSP90AB1,SERPINA1,TUBB4A,PDCD6IP,TNPO3,CYP51A1,DHX9,SCFD1,HNRNPU,KHDRBS1,TUBB4B,RPS10,SF3A1,SPATS2L,SERPINB6,PSMB6,SRRM2,KPNB…
RNA Post-Transcriptional Modification	4.55E-41-4.02E-05	HNRNPL,NPM1,PAF1,QKI,PCBP1,RAN,SFPQ,EIF4A2,RPL35A,RBM3,ACIN1,THRAP3,U2AF2,PQBP1,TARDBP,HNRNPUL1,CSTF2,ALYREF,SART3,SBDS,FBL,PABPC1,HNRNPA0,SNRPA,DDX47,DKC1,SYNCRIP,ADAR,RBM4,RPS6,PTBP1,AARS,RBM39,U2AF1/U2AF1L5,PRPF8,HNRNPA2B1,CCAR2,RPL26,SYMPK,DDX17,SF3B3,SNRPG,EIF4E,RPL7,TGM2,SF3A3,EFTUD2,RBMX,KHSRP,DIS3,RPS24,RPS19,HNRNPU,KHDRBS1,NCBP1,SF3A1,SUPT5H,HNRNPD,WDR12,CDK1,SF3B2,RPS16,DDX39B,HNRNPH1,E…
Cellular Growth and Proliferation	9.16E-40-4.85E-05	NPM1,TPD52L2,MLLT4,TXNDC5,GNB1,LAMC1,POR,EWSR1,EIF3B,CSE1L,GLB1,MOB1A,FIP1L1,ATP5F1,AHCY,SART3,YWHAG,CRKL,ANXA2,RPS6,PSMA4,ALCAM,ACACA,PRDX1,BAG6,PRDX4,RBBP7,PPIA,RPL26,ANPEP,DDX3X,IQGAP2,PELO,FABP5,ETFB,KHDRBS1,TUBB4B,IPO7,MCM3,MARCKSL1,SFN,ACTL6A,EEF1A1,EML4,CCT2,RSL1D1,GPC3,CTSD,DDX5,CCT5,TJP2,HDAC2,NUMA1,DDB1,TXNRD1,UCHL3,DYNC1H1,CNPY2,HSPB1,PEBP1,DDX21,PC,CSRP1,IQGAP1,PTGES3,HDGF,DHCR7,YBX1,…
Gene Expression	3.76E-35-1.14E-06	NPM1,PAF1,IGF2BP3,EIF4A2,RBM3,EIF2A,GNB1,SOD2,EWSR1,EIF3B,EIF4G2,CSE1L,ARF4,ETF1,RUVBL2,MYBBP1A,SARNP,YAP1,EIF5B,FUBP1,STAT3,RBM4,HSPA8,EIF4H,SUMO2,GAPDH,SQSTM1,RBM39,XRCC5,APOE,HNRNPA2B1,EEF1B2,RBBP7,DDX17,LRRFIP1,DDX3X,NAA15,TGM2,ACTR3,RBMX,RPS9,ASPH,DHX9,PRKDC,KHDRBS1,MRPL12,NCBP1,VIM,HNRNPD,MARCKSL1,TAGLN,PIN1,SSB,ILF3,YWHAH,GNB2L1,HMGB1,HSPA4,DDX5,EIF3D,MATR3,PAIP1,XPO1,PPP1CA,EIF4B,HDAC2,MY…
Cell Death and Survival	1.44E-32-5.27E-05	NPM1,AP2B1,TXNDC5,QARS,POR,EWSR1,EIF3B,CSE1L,PQBP1,VAMP3,MOB1A,FIP1L1,FBL,YWHAG,CRKL,FUBP1,ANXA2,RPS6,PDLIM7,PSMA4,ALCAM,ACACA,TUFM,FLNB,PSMD7,PRDX1,PRDX4,BAG6,SNRPE,PPIA,ANPEP,DDX3X,IQGAP2,KHDRBS1,CSTB,KPNB1,HNRNPH1,SFN,AP1G1,ACTL6A,RANBP2,EEF1A1,YWHAH,CCT2,RSL1D1,GPC3,CTSD,DDX5,CCT5,TJP2,HDAC2,NUMA1,RDX,DDB1,TXNRD1,UCHL3,DYNC1H1,CNPY2,HSPB1,PEBP1,IQGAP1,EIF2S1,PTGES3,HDGF,RPL27A,ALDH2,DHCR7,YBX…
Cancer	4.04E-27-5.06E-05	GARS,TXNDC5,FGG,QARS,LAMC1,GNB1,POR,GLB1,GORASP2,ATP5F1,FIP1L1,SART3,CRKL,FAM120A,LARP4,ANXA2,RPS6,CORO1C,SYAP1,ALCAM,PSMD1,SLC1A5,SNRPE,PPIA,SNRPG,PELO,RBMX,ETFB,PSMD13,SLC25A3,IPO7,SERPINB6,KPNB1,MARCKSL1,COG5,MTHFD1L,TPI1,SFN,AP1G1,EEF1A1,IDI1,POTEE/POTEF,EML4,TKFC,MATR3,TUBA1C,CPNE1,NUMA1,PGM1,SNX5,RPL15,DYNC1H1,RPL8,ALDH18A1,TMX2,CBX3,MCCC2,EIF2S1,RPL7A,HDGF,RPL27A,UGDH,SEC24C,YBX1,BPNT1,PGM…
