# Supplementary material for: Identification of cellular genes and pathways important for tumorigenicity of hepatocellular carcinoma cell lines by proteomic profiling
Source: Oncotarget. 2017 Sep 27;8(56):96171–83. doi: 10.18632/oncotarget.21821 (PMC5707090; doi:10.18632/oncotarget.21821)
Supplement: Supplementary file 10 [file oncotarget-08-96171-s010.xls]

## Sheet: 7.5 HCC-EXP1-BIOFUNCTION
© 2000-2015 QIAGEN. All rights reserved.
Category	p-value	Molecules
Protein Synthesis	3.53E-41-1.4E-05	NPM1,MYH9,TWF1,PCBP1,IGF2BP3,NPEPPS,NSF,SOD2,EIF3B,EIF4G2,MYBBP1A,ALDOC,EEF2,EIF5B,ANXA2,RBM4,DCTN2,RPS6,GAPDH,ACACA,SQSTM1,TUFM,HSD17B10,APOE,EEF1B2,DDX3X,RPS9,SERPINA1,DHX9,GRB2,PSMD13,CBS/CBSL,EIF4A1,SSB,EEF1A1,ILF3,SEPT9,GNB2L1,HSPA5,CTSD,EIF3D,XPO1,PPP1CA,CPNE1,EIF4B,PSMB5,YWHAB,RDX,TXNRD1,EIF3M,UCHL3,PFKM,DDX6,PTPN11,HSPB1,USP14,PPIB,UBE2N,TPR,ME1,EIF2S1,ST13,HNRNPK,IGF2BP1,FARSB,AHNAK,UPF1…
Infectious Diseases	9.77E-41-7.22E-05	LTA4H,NPM1,TWF1,RAB2A,POR,CSE1L,FABP1,RUVBL2,EIF1AY,DNM2,SART3,ANXA2,FUBP1,DCTN2,RPS6,RAB1B,FSCN1,PSMA5,PSMD12,SUMO2,TFRC,GAPDH,ZYX,ABCE1,PRDX2,APOE,AP2A1,ARPC1B,PRDX1,PPIA,DDX17,DDX3X,MAP4,ACTR3,HSP90AB1,SERPINA1,TUBB4A,SNRPD3,PDCD6IP,DHX9,SCFD1,PLOD2,HNRNPU,GRB2,TUBB4B,SF3A1,PSMB6,SERPINB6,SRRM2,KPNB1,GPI,RPS16,HNRNPH1,RPS27A,SFN,SSB,SDF4,EEF1A1,ILF3,LGALS3,DPM1,CCT2,SRSF6,COPB2,AP1B1,HSPA5,TKF…
Cellular Growth and Proliferation	2.12E-36-1.13E-06	DPYSL2,NPM1,MYH10,DBN1,TPD52L2,MYH9,IGF2BP3,TXNDC5,POR,LAMC1,GNB1,CACYBP,SOD2,EWSR1,EIF4G2,EIF3B,GLB1,CSE1L,COPS6,FABP1,RUVBL2,MYBBP1A,DNM2,EIF1AY,AHCY,SART3,YWHAG,YAP1,TPM3,RFC1,ANXA2,DCTN2,RPS6,SEC23A,HSPA8,CDC73,MARCKS,FSCN1,PSMA4,FADS2,SUMO2,TFRC,GAPDH,ZYX,ACACA,RPS25,SQSTM1,AARS,XRCC5,PRDX2,APOE,PRDX1,PRDX4,HNRNPA2B1,EEF1B2,RBBP7,PPIA,RPL26,DDX17,COPS8,LRRFIP1,DDX3X,SF3A3,HSP90AB1,PLIN2,RPS9…
RNA Post-Transcriptional Modification	1.92E-32-7.33E-05	HNRNPL,RPL11,NPM1,PRPF19,PCBP1,RAN,SFPQ,RPL35A,SRSF6,RPS7,CPSF6,SRSF1,SUPT6H,DDX5,THRAP3,U2AF2,TARDBP,HNRNPUL1,C1QBP,ALYREF,SART3,EIF4B,SBDS,PABPC1,HNRNPA0,HNRNPF,SNRPA,SYNCRIP,RBM4,RPS6,SRSF3,CDC73,PTBP1,FUS,HNRNPA1,SRSF7,PABPN1,AARS,RBM39,PRPF8,HNRNPA2B1,RPL26,CCAR2,DDX17,SF3B3,RPL7,SNRPG,HNRNPK,RPS28,RPL14,SF3A3,AHNAK,NOP58,EFTUD2,UPF1,SNRPD2,RPS17,HNRNPC,KHSRP,ACO1,RPS24,RPS19,HNRNPU,TRA2B,XR…
Cell Death and Survival	1.28E-27-6.24E-05	NPM1,MYH9,IGF2BP3,TXNDC5,ATP2A2,QARS,ADH5,CACYBP,POR,NSF,SOD2,EWSR1,NUP93,EIF4G2,EIF3B,CSE1L,ARF4,FABP1,RUVBL2,MYBBP1A,DNM2,ALDOC,YWHAG,YAP1,EEF2,EIF5B,TPM3,FUBP1,ANXA2,RFC1,RPAP3,DCTN2,HSPA8,RPS6,CDC73,SCP2,PSMA4,PSMB1,GAPDH,RPL10,ZYX,TFRC,ACACA,AARS,SQSTM1,CPOX,XRCC5,ABCE1,PRDX2,HSD17B10,TUFM,FLNB,APOE,PSMD7,PRDX1,PRDX4,SNRPE,PPIA,DDX17,DDX3X,CCT4,MAP4,HSP90AB1,TUBB4A,SERPINA1,BCAP31,PDCD6IP,DH…
Gene Expression	6.74E-26-3.07E-05	NPM1,IGF2BP3,POR,GNB1,EWSR1,SOD2,EIF3B,EIF4G2,CSE1L,ARF4,RUVBL2,MYBBP1A,SART3,YWHAG,YAP1,EIF5B,FUBP1,RFC1,RBM4,HSPA8,CDC73,GAPDH,SUMO2,SQSTM1,RBM39,XRCC5,APOE,PRDX1,PRDX4,HNRNPA2B1,EEF1B2,RBBP7,PPIA,DDX17,LRRFIP1,DDX3X,ACTR3,RPS9,DHX9,PRKDC,PPP2R5D,VIM,MARCKSL1,SSB,ILF3,YWHAH,GNB2L1,HMGB1,HSPA4,DDX5,EIF3D,MATR3,XPO1,PPP1CA,EIF4B,SMC3,YWHAE,MYDGF,YWHAB,RDX,DDB1,TXNRD1,EIF3M,CAND1,PTPN11,HNRNPA1,XR…
Cancer	3.22E-24-7.33E-05	NPM1,TPD52L2,TWF1,ACAT2,GARS,TXNDC5,QARS,GNB1,LAMC1,POR,EWSR1,EIF3B,CSE1L,GLB1,GORASP2,SART3,AHCY,YWHAG,ACAA1,FAM120A,RFC1,FUBP1,ANXA2,GART,RPS6,CDC73,CORO1C,PSMD12,ACACA,PSMD1,FLNB,PSMD7,PRDX1,RBBP7,SNRPE,PPIA,SNRPG,DDX3X,FABP5,SCFD1,ETFB,PLOD2,TUBB4B,PSMD13,SLC25A3,IPO7,VPS26A,SERPINB6,KPNB1,MCM3,MARCKSL1,RPS16,HNRNPH1,CBS/CBSL,TPI1,SFN,AP1G1,RAB14,EEF1A1,SEPT9,IDI1,YWHAH,POTEE/POTEF,DPM1,CCT2,…
