# Supplementary material for: Identification of cellular genes and pathways important for tumorigenicity of hepatocellular carcinoma cell lines by proteomic profiling
Source: Oncotarget. 2017 Sep 27;8(56):96171–83. doi: 10.18632/oncotarget.21821 (PMC5707090; doi:10.18632/oncotarget.21821)
Supplement: Supplementary file 15 [file oncotarget-08-96171-s015.xls]

## Sheet: RATIO-EXP1
© 2000-2015 QIAGEN. All rights reserved.
Exp Fold Change	ID	Notes	Symbol	Entrez Gene Name	Location	Type(s)	Drug(s)
20.270	Q14315		FLNC	filamin C, gamma	Cytoplasm	other
13.686	Q99497		PARK7	parkinson protein 7	Nucleus	enzyme
13.686	Q9NUQ6		SPATS2L	spermatogenesis associated, serine-rich 2-like	Nucleus	other
12.709	P46940		IQGAP1	IQ motif containing GTPase activating protein 1	Cytoplasm	other
9.776	P20020		ATP2B1	ATPase, Ca++ transporting, plasma membrane 1	Plasma Membrane	transporter
9.776	Q9UHG3		PCYOX1	prenylcysteine oxidase 1	Cytoplasm	enzyme
9.776	P31350		RRM2	ribonucleotide reductase M2	Nucleus	enzyme	cytarabine/fludarabine phosphate, bortezomib/cladribine/rituximab, gemcitabine/paclitaxel, cyclophosphamide/fludarabine phosphate/rituximab, cladribine/cytarabine/daunorubicin, gemcitabine/oxaliplatin, gemcitabine/vinorelbine, docetaxel/gemcitabine, docetaxel/gemcitabine/vincristine, cladribine/cytarabine/filgrastim, capecitabine/gemcitabine, gemcitabine/oxaliplatin/paclitaxel, cytarabine/filgras…
8.798	P46783		RPS10	ribosomal protein S10	Cytoplasm	other
8.798	Q13011		ECH1	enoyl CoA hydratase 1, peroxisomal	Cytoplasm	enzyme
8.534	Q04828	D	AKR1C1/AKR1C2	aldo-keto reductase family 1, member C2	Cytoplasm	enzyme
8.309	Q13501		SQSTM1	sequestosome 1	Cytoplasm	transcription regulator
7.821	Q2L6I2		ABCF1	ATP-binding cassette, sub-family F (GCN20), member 1	Cytoplasm	transporter
6.843	P63173		RPL38	ribosomal protein L38	Cytoplasm	other
6.843	Q9Y2L1		DIS3	DIS3 homolog, exosome endoribonuclease and 3'-5' exoribonuclease	Nucleus	enzyme
6.843	Q9H3P7		ACBD3	acyl-CoA binding domain containing 3	Cytoplasm	other
6.843	Q15691		MAPRE1	microtubule-associated protein, RP/EB family, member 1	Cytoplasm	other
6.517	P48681		NES	nestin	Other	other
5.865	P61803		DAD1	defender against cell death 1	Cytoplasm	other
5.865	P51114		FXR1	fragile X mental retardation, autosomal homolog 1	Cytoplasm	other
5.865	Q8IWE2		FAM114A1	family with sequence similarity 114, member A1	Extracellular Space	other
5.865	P12955		PEPD	peptidase D	Cytoplasm	peptidase
5.865	P18085		ARF4	ADP-ribosylation factor 4	Cytoplasm	enzyme
5.474	P05787		KRT8	keratin 8, type II	Cytoplasm	other
5.377	Q15075		EEA1	early endosome antigen 1	Cytoplasm	other
5.377	Q6PKG0		LARP1	La ribonucleoprotein domain family, member 1	Cytoplasm	translation regulator
5.334	P08727		KRT19	keratin 19, type I	Cytoplasm	other
4.888	P10515		DLAT	dihydrolipoamide S-acetyltransferase	Cytoplasm	enzyme
4.888	B2R657		ANXA7	annexin A7	Plasma Membrane	ion channel
4.888	A9CB80		EGFR	epidermal growth factor receptor	Plasma Membrane	kinase	cetuximab, AEE 788, panitumumab, BMS-599626, varlitinib, tesevatinib, bevacizumab/erlotinib, afatinib, nimotuzumab, necitumumab, icotinib, sapitinib, cetuximab/irinotecan, lapatinib/pazopanib, irinotecan/panitumumab, erlotinib/vismodegib, erlotinib/gemcitabine, lapatinib/letrozole, capecitabine/lapatinib, bevacizumab/panitumumab, bevacizumab/cetuximab, EGFR tyrosine kinase inhibitor, capecitabine…
4.888	Q9H0W9		C11orf54	chromosome 11 open reading frame 54	Nucleus	enzyme
4.888	Q1KMD3		HNRNPUL2	heterogeneous nuclear ribonucleoprotein U-like 2	Nucleus	other
4.888	Q15274		QPRT	quinolinate phosphoribosyltransferase	Cytoplasm	enzyme	atorvastatin/niacin, nicotinic acid/pioglitazone, nicotinic acid, lovastatin/niacin
4.888	P60903		S100A10	S100 calcium binding protein A10	Cytoplasm	other
4.562	P54886		ALDH18A1	aldehyde dehydrogenase 18 family, member A1	Cytoplasm	kinase
4.399	P02751		FN1	fibronectin 1	Extracellular Space	enzyme	ocriplasmin, L19-IL2 monoclonal antibody-cytokine fusion protein
4.399	P14735		IDE	insulin-degrading enzyme	Extracellular Space	peptidase	bacitracin
4.267	P12429		ANXA3	annexin A3	Cytoplasm	enzyme
4.267	Q7Z406		MYH14	myosin, heavy chain 14, non-muscle	Extracellular Space	other
4.236	A1KYQ7		EIF3C	eukaryotic translation initiation factor 3, subunit C	Other	translation regulator
3.910	P01009		SERPINA1	serpin peptidase inhibitor, clade A (alpha-1 antiproteinase, antitrypsin), member 1	Extracellular Space	other
3.910	Q9BSJ8		ESYT1	extended synaptotagmin-like protein 1	Cytoplasm	other
3.910	P15559		NQO1	NAD(P)H dehydrogenase, quinone 1	Cytoplasm	enzyme
3.910	Q5VWC4		PSMD4	proteasome (prosome, macropain) 26S subunit, non-ATPase, 4	Cytoplasm	other
3.910	P46776		RPL27A	ribosomal protein L27a	Cytoplasm	other
3.910	P46109		CRKL	v-crk avian sarcoma virus CT10 oncogene homolog-like	Cytoplasm	kinase
3.910	Q96EP5		DAZAP1	DAZ associated protein 1	Other	other
3.910	Q9HAV7		GRPEL1	GrpE-like 1, mitochondrial (E. coli)	Cytoplasm	other
3.910	Q16850		CYP51A1	cytochrome P450, family 51, subfamily A, polypeptide 1	Cytoplasm	enzyme	posaconazole, tioconazole, luliconazole, betamethasone/clotrimazole, econazole, itraconazole, clotrimazole, fluconazole, miconazole, bifonazole, ketoconazole, sertaconazole, oxiconazole, terconazole, voriconazole
3.910	O75694		NUP155	nucleoporin 155kDa	Nucleus	transporter
3.910	Q9NP72		RAB18	RAB18, member RAS oncogene family	Cytoplasm	enzyme
3.910	O00743		PPP6C	protein phosphatase 6, catalytic subunit	Nucleus	phosphatase
3.910	Q96A49		SYAP1	synapse associated protein 1	Nucleus	other
3.910	Q5JTV8		TOR1AIP1	torsin A interacting protein 1	Nucleus	other
3.910	P46939		UTRN	utrophin	Plasma Membrane	transmembrane receptor
3.910	O75348		ATP6V1G1	ATPase, H+ transporting, lysosomal 13kDa, V1 subunit G1	Cytoplasm	transporter
3.734	Q02539		HIST1H1A	histone cluster 1, H1a	Nucleus	other
3.734	Q9BVK6		TMED9	transmembrane emp24 protein transport domain containing 9	Cytoplasm	transporter
3.673	Q09666		AHNAK	AHNAK nucleoprotein	Nucleus	other
3.584	Q96QK1		VPS35	VPS35 retromer complex component	Cytoplasm	transporter
3.422	O75477		ERLIN1	ER lipid raft associated 1	Plasma Membrane	other
3.422	O94925		GLS	glutaminase	Cytoplasm	enzyme	CB-839
3.422	Q7Z4S6		KIF21A	kinesin family member 21A	Cytoplasm	other
3.422	Q92616		GCN1	GCN1 eIF2 alpha kinase activator homolog	Cytoplasm	translation regulator
3.258	P99999		CYCS	cytochrome c, somatic	Cytoplasm	transporter
3.200	P63220		RPS21	ribosomal protein S21	Cytoplasm	other
3.200	C0JYY2		APOB	apolipoprotein B	Extracellular Space	transporter	mipomersen
3.200	P05556		ITGB1	integrin, beta 1 (fibronectin receptor, beta polypeptide, antigen CD29 includes MDF2, MSK12)	Plasma Membrane	transmembrane receptor
3.096	O95573		ACSL3	acyl-CoA synthetase long-chain family member 3	Cytoplasm	enzyme
-3.069	P47897		QARS	glutaminyl-tRNA synthetase	Cytoplasm	enzyme
-3.069	Q15417		CNN3	calponin 3, acidic	Cytoplasm	other
-3.069	P33993		MCM7	minichromosome maintenance complex component 7	Nucleus	enzyme
-3.069	Q7Z6Z7		HUWE1	HECT, UBA and WWE domain containing 1, E3 ubiquitin protein ligase	Nucleus	transcription regulator
-3.069	P56537		EIF6	eukaryotic translation initiation factor 6	Cytoplasm	translation regulator
-3.069	Q8N1G4		LRRC47	leucine rich repeat containing 47	Other	other
-3.069	P43243		MATR3	matrin 3	Nucleus	other
-3.069	Q9NVX2		NLE1	notchless homolog 1 (Drosophila)	Nucleus	enzyme
-3.069	Q15084		PDIA6	protein disulfide isomerase family A, member 6	Cytoplasm	enzyme
-3.069	B4E2Z3		SLC3A2	solute carrier family 3 (amino acid transporter heavy chain), member 2	Plasma Membrane	transporter
-3.069	Q9BSE5		AGMAT	agmatine ureohydrolase (agmatinase)	Cytoplasm	enzyme
-3.069	O75844		ZMPSTE24	zinc metallopeptidase STE24	Nucleus	peptidase
-3.069	P04040		CAT	catalase	Cytoplasm	enzyme	fomepizole
-3.069	Q02750		MAP2K1	mitogen-activated protein kinase kinase 1	Cytoplasm	kinase	selumetinib, pimasertib, trametinib, refametinib, cobimetinib, dabrafenib/trametinib, MKK1 inhibitor
-3.069	Q9NP97		DYNLRB1	dynein, light chain, roadblock-type 1	Cytoplasm	other
-3.069	O43615		TIMM44	translocase of inner mitochondrial membrane 44 homolog (yeast)	Cytoplasm	transporter
-3.069	P35251		RFC1	replication factor C (activator 1) 1, 145kDa	Nucleus	transcription regulator
-3.069	Q9Y320		TMX2	thioredoxin-related transmembrane protein 2	Other	enzyme
-3.069	Q92614		MYO18A	myosin XVIIIA	Cytoplasm	other
-3.410	Q13435		SF3B2	splicing factor 3b, subunit 2, 145kDa	Nucleus	other
-3.580	P16949		STMN1	stathmin 1	Cytoplasm	other
-3.580	P18077		RPL35A	ribosomal protein L35a	Cytoplasm	other
-3.580	B4DI73		AARSD1	alanyl-tRNA synthetase domain containing 1	Nucleus	enzyme
-3.580	P14550		AKR1A1	aldo-keto reductase family 1, member A1 (aldehyde reductase)	Cytoplasm	enzyme	aldose reductase inhibitor
-3.580	Q53H82		LACTB2	lactamase, beta 2	Cytoplasm	other
-3.580	Q15717		ELAVL1	ELAV like RNA binding protein 1	Cytoplasm	other
-3.580	P25789		PSMA4	proteasome (prosome, macropain) subunit, alpha type, 4	Cytoplasm	peptidase
-3.580	P62316		SNRPD2	small nuclear ribonucleoprotein D2 polypeptide 16.5kDa	Nucleus	other
-3.580	P04179		SOD2	superoxide dismutase 2, mitochondrial	Cytoplasm	enzyme
-3.683	P33991		MCM4	minichromosome maintenance complex component 4	Nucleus	enzyme
-3.683	P22234		PAICS	phosphoribosylaminoimidazole carboxylase, phosphoribosylaminoimidazole succinocarboxamide synthetase	Cytoplasm	enzyme
-3.708	P09936		UCHL1	ubiquitin carboxyl-terminal esterase L1 (ubiquitin thiolesterase)	Cytoplasm	peptidase
-3.751	Q09028		RBBP4	retinoblastoma binding protein 4	Nucleus	enzyme
-4.092	O95433		AHSA1	AHA1, activator of heat shock 90kDa protein ATPase homolog 1 (yeast)	Cytoplasm	other
-4.092	Q9NX58		LYAR	Ly1 antibody reactive	Plasma Membrane	other
-4.092	Q92896		GLG1	golgi glycoprotein 1	Cytoplasm	other
-4.092	P35527		KRT9	keratin 9, type I	Cytoplasm	other
-4.092	P23588		EIF4B	eukaryotic translation initiation factor 4B	Cytoplasm	translation regulator
-4.092	P49321		NASP	nuclear autoantigenic sperm protein (histone-binding)	Nucleus	other
-4.092	P32119		PRDX2	peroxiredoxin 2	Cytoplasm	enzyme
-4.092	P54577		YARS	tyrosyl-tRNA synthetase	Cytoplasm	enzyme
-4.092	P45974		USP5	ubiquitin specific peptidase 5 (isopeptidase T)	Cytoplasm	peptidase
-4.603	B7Z6Q5		GLB1	galactosidase, beta 1	Cytoplasm	enzyme
-4.603	P33992		MCM5	minichromosome maintenance complex component 5	Nucleus	enzyme
-4.603	Q8WW12		PCNP	PEST proteolytic signal containing nuclear protein	Nucleus	other
-5.115	P68400		CSNK2A1	casein kinase 2, alpha 1 polypeptide	Nucleus	kinase
-5.115	P30046		DDT	D-dopachrome tautomerase	Cytoplasm	enzyme
-5.115	P53634		CTSC	cathepsin C	Cytoplasm	peptidase
-5.115	Q7Z4W1		DCXR	dicarbonyl/L-xylulose reductase	Cytoplasm	enzyme
-5.115	Q9UQ35		SRRM2	serine/arginine repetitive matrix 2	Nucleus	other
-5.371	P04792		HSPB1	heat shock 27kDa protein 1	Cytoplasm	other
-5.626	P30566		ADSL	adenylosuccinate lyase	Cytoplasm	enzyme
-5.626	P60981		DSTN	destrin (actin depolymerizing factor)	Cytoplasm	other
-5.626	Q9P2J5		LARS	leucyl-tRNA synthetase	Cytoplasm	enzyme
-5.797	P14324		FDPS	farnesyl diphosphate synthase	Cytoplasm	enzyme	alendronate/cholecalciferol, zoledronic acid, minodronate, ibandronic acid, risedronic acid, alendronic acid, pamidronic acid
-6.138	Q15029		EFTUD2	elongation factor Tu GTP binding domain containing 2	Nucleus	enzyme
-6.138	O95861		BPNT1	3'(2'), 5'-bisphosphate nucleotidase 1	Nucleus	phosphatase
-6.138	P05089		ARG1	arginase 1	Cytoplasm	enzyme
-6.138	Q6YN16		HSDL2	hydroxysteroid dehydrogenase like 2	Cytoplasm	transporter
-6.138	Q86U42		PABPN1	poly(A) binding protein, nuclear 1	Nucleus	enzyme
-6.138	P62318		SNRPD3	small nuclear ribonucleoprotein D3 polypeptide 18kDa	Nucleus	other
-6.138	P38606		ATP6V1A	ATPase, H+ transporting, lysosomal 70kDa, V1 subunit A	Plasma Membrane	transporter	bafilomycin A1, bafilomycin b1
-7.161	P04264		KRT1	keratin 1, type II	Cytoplasm	other
-7.161	Q9BQG0		MYBBP1A	MYB binding protein (P160) 1a	Nucleus	transcription regulator
-7.161	Q96PZ0		PUS7	pseudouridylate synthase 7 (putative)	Other	other
-7.161	Q9Y230		RUVBL2	RuvB-like AAA ATPase 2	Nucleus	transcription regulator
-8.184	P43686		PSMC4	proteasome (prosome, macropain) 26S subunit, ATPase, 4	Nucleus	peptidase
-8.184	P53602		MVD	mevalonate (diphospho) decarboxylase	Cytoplasm	enzyme
-10.229	B5BU28		CTNNB1	catenin (cadherin-associated protein), beta 1, 88kDa	Nucleus	transcription regulator	PRI-724
-10.229	Q96AG4		LRRC59	leucine rich repeat containing 59	Cytoplasm	other
-12.275	P61289		PSME3	proteasome (prosome, macropain) activator subunit 3 (PA28 gamma; Ki)	Cytoplasm	peptidase
-12.276	P78527		PRKDC	protein kinase, DNA-activated, catalytic polypeptide	Nucleus	kinase	P7170, CC-115, MSC2490484A
-14.321	P09972		ALDOC	aldolase C, fructose-bisphosphate	Cytoplasm	enzyme
