# Supplementary material for: Identification of cellular genes and pathways important for tumorigenicity of hepatocellular carcinoma cell lines by proteomic profiling
Source: Oncotarget. 2017 Sep 27;8(56):96171–83. doi: 10.18632/oncotarget.21821 (PMC5707090; doi:10.18632/oncotarget.21821)
Supplement: Supplementary file 16 [file oncotarget-08-96171-s016.xls]

## Sheet: RATIO-EXP2
© 2000-2015 QIAGEN. All rights reserved.
Exp Fold Change	ID	Notes	Symbol	Entrez Gene Name	Location	Type(s)	Drug(s)
93.593	Q14315		FLNC	filamin C, gamma	Cytoplasm	other
43.679	Q04828	D	AKR1C1/AKR1C2	aldo-keto reductase family 1, member C2	Cytoplasm	enzyme
22.872	A9CB80		EGFR	epidermal growth factor receptor	Plasma Membrane	kinase	cetuximab, AEE 788, panitumumab, BMS-599626, varlitinib, tesevatinib, bevacizumab/erlotinib, afatinib, nimotuzumab, necitumumab, icotinib, sapitinib, cetuximab/irinotecan, lapatinib/pazopanib, irinotecan/panitumumab, erlotinib/vismodegib, erlotinib/gemcitabine, lapatinib/letrozole, capecitabine/lapatinib, bevacizumab/panitumumab, bevacizumab/cetuximab, EGFR tyrosine kinase inhibitor, capecitabine…
14.152	Q9Y5L0		TNPO3	transportin 3	Cytoplasm	other
12.365	P04083		ANXA1	annexin A1	Plasma Membrane	enzyme	hydrocortisone, hydrocortisone/prednisone, hydrocortisone/mitoxantrone
12.024	O76024		WFS1	Wolfram syndrome 1 (wolframin)	Cytoplasm	enzyme
11.009	O00303		EIF3F	eukaryotic translation initiation factor 3, subunit F	Cytoplasm	translation regulator
10.696	O14786		NRP1	neuropilin 1	Plasma Membrane	transmembrane receptor
10.645	Q01995		TAGLN	transgelin	Cytoplasm	other
9.577	P22061		PCMT1	protein-L-isoaspartate (D-aspartate) O-methyltransferase	Cytoplasm	enzyme
8.913	Q9H4M9		EHD1	EH-domain containing 1	Cytoplasm	other
8.782	Q9NP81		SARS2	seryl-tRNA synthetase 2, mitochondrial	Cytoplasm	enzyme
8.679	P46940		IQGAP1	IQ motif containing GTPase activating protein 1	Cytoplasm	other
7.795	Q4KMR2		JAG1	jagged 1	Extracellular Space	growth factor
7.641	Q96IZ0		PAWR	PRKC, apoptosis, WT1, regulator	Nucleus	transcription regulator
7.340	O94855		SEC24D	SEC24 family member D	Cytoplasm	transporter
7.318	Q02952		AKAP12	A kinase (PRKA) anchor protein 12	Cytoplasm	transporter
7.175	Q9Y4C2		TCAF1	TRPM8 channel-associated factor 1	Plasma Membrane	other
7.028	P08727		KRT19	keratin 19, type I	Cytoplasm	other
6.790	Q9UHN6		TMEM2	transmembrane protein 2	Cytoplasm	other
6.638	P60903		S100A10	S100 calcium binding protein A10	Cytoplasm	other
6.626	P02769	D	ALB	albumin	Extracellular Space	transporter	aldoxorubicin
6.565	P02751		FN1	fibronectin 1	Extracellular Space	enzyme	ocriplasmin, L19-IL2 monoclonal antibody-cytokine fusion protein
6.285	Q9Y5Z4		HEBP2	heme binding protein 2	Cytoplasm	other
6.285	Q96A49		SYAP1	synapse associated protein 1	Nucleus	other
6.212	F8VVA7		COPZ1	coatomer protein complex, subunit zeta 1	Cytoplasm	transporter
5.993	Q8IWE2		FAM114A1	family with sequence similarity 114, member A1	Extracellular Space	other
5.886	Q68CZ2		TNS3	tensin 3	Plasma Membrane	phosphatase
5.785	Q9H3S7		PTPN23	protein tyrosine phosphatase, non-receptor type 23	Cytoplasm	phosphatase
5.505	Q96EY8		MMAB	methylmalonic aciduria (cobalamin deficiency) cblB type	Cytoplasm	enzyme
5.505	O75688		PPM1B	protein phosphatase, Mg2+/Mn2+ dependent, 1B	Cytoplasm	phosphatase
5.140	Q6URC4		DIAPH1	diaphanous-related formin 1	Plasma Membrane	other
5.140	Q29RF7		PDS5A	PDS5 cohesin associated factor A	Nucleus	other
5.135	O94925		GLS	glutaminase	Cytoplasm	enzyme	CB-839
5.030	P12429		ANXA3	annexin A3	Cytoplasm	enzyme
4.894	Q9NQ94		A1CF	APOBEC1 complementation factor	Nucleus	other
4.893	P27105		STOM	stomatin	Plasma Membrane	other
4.714	P49207		RPL34	ribosomal protein L34	Cytoplasm	other
4.573	Q16576		RBBP7	retinoblastoma binding protein 7	Nucleus	transcription regulator
4.457	O75165		DNAJC13	DnaJ (Hsp40) homolog, subfamily C, member 13	Cytoplasm	other
4.457	P11177		PDHB	pyruvate dehydrogenase (lipoamide) beta	Cytoplasm	enzyme
4.435	P49753		ACOT2	acyl-CoA thioesterase 2	Cytoplasm	enzyme
4.305	P21980		TGM2	transglutaminase 2	Cytoplasm	enzyme
4.279	O95573		ACSL3	acyl-CoA synthetase long-chain family member 3	Cytoplasm	enzyme
4.238	Q99442		SEC62	SEC62 homolog (S. cerevisiae)	Cytoplasm	transporter
4.172	Q15836		VAMP3	vesicle-associated membrane protein 3	Plasma Membrane	other
4.107	C0JYY2		APOB	apolipoprotein B	Extracellular Space	transporter	mipomersen
3.945	Q9UHB9		SRP68	signal recognition particle 68kDa	Nucleus	other
3.916	Q15293		RCN1	reticulocalbin 1, EF-hand calcium binding domain	Cytoplasm	other
3.916	Q14694		USP10	ubiquitin specific peptidase 10	Cytoplasm	peptidase
3.868	Q09666		AHNAK	AHNAK nucleoprotein	Nucleus	other
3.849	P17302		GJA1	gap junction protein, alpha 1, 43kDa	Plasma Membrane	transporter
3.788	Q9Y2A7		NCKAP1	NCK-associated protein 1	Plasma Membrane	other
3.782	P02675		FGB	fibrinogen beta chain	Extracellular Space	other	F2
3.738	Q15274		QPRT	quinolinate phosphoribosyltransferase	Cytoplasm	enzyme	atorvastatin/niacin, nicotinic acid/pioglitazone, nicotinic acid, lovastatin/niacin
3.711	Q86TG7		PEG10	paternally expressed 10	Nucleus	other
3.670	P04632		CAPNS1	calpain, small subunit 1	Cytoplasm	peptidase
3.670	P62280		RPS11	ribosomal protein S11	Cytoplasm	other
3.649	Q13637		RAB32	RAB32, member RAS oncogene family	Cytoplasm	enzyme
3.636	P35221		CTNNA1	catenin (cadherin-associated protein), alpha 1, 102kDa	Plasma Membrane	other
3.565	Q96PU8		QKI	QKI, KH domain containing, RNA binding	Nucleus	other
3.530	Q14240		EIF4A2	eukaryotic translation initiation factor 4A2	Cytoplasm	translation regulator
3.452	Q99519		NEU1	sialidase 1 (lysosomal sialidase)	Cytoplasm	enzyme
3.407	E9PGT6		COPS8	COP9 signalosome subunit 8	Nucleus	other
3.407	P28482		MAPK1	mitogen-activated protein kinase 1	Cytoplasm	kinase	MAP kinase1 inhibitor, binimetinib, BVD-523, LY-3007113, pexmetinib
3.338	Q9P265		DIP2B	disco-interacting protein 2 homolog B	Cytoplasm	other
3.337	Q9NSE4		IARS2	isoleucyl-tRNA synthetase 2, mitochondrial	Cytoplasm	enzyme
3.300	Q9BVK6		TMED9	transmembrane emp24 protein transport domain containing 9	Cytoplasm	transporter
3.288	Q99700		ATXN2	ataxin 2	Nucleus	other
3.288	Q02750		MAP2K1	mitogen-activated protein kinase kinase 1	Cytoplasm	kinase	selumetinib, pimasertib, trametinib, refametinib, cobimetinib, dabrafenib/trametinib, MKK1 inhibitor
3.252	Q9H223		EHD4	EH-domain containing 4	Plasma Membrane	enzyme
3.215	Q9H6F5		CCDC86	coiled-coil domain containing 86	Nucleus	other
3.215	Q9NP79		VTA1	vesicle (multivesicular body) trafficking 1	Cytoplasm	other
3.142	P47755		CAPZA2	capping protein (actin filament) muscle Z-line, alpha 2	Cytoplasm	other
3.120	P43304		GPD2	glycerol-3-phosphate dehydrogenase 2 (mitochondrial)	Cytoplasm	enzyme
3.118	P29317		EPHA2	EPH receptor A2	Plasma Membrane	kinase	dasatinib, regorafenib, dasatinib/dexamethasone/vincristine
3.069	Q6FID4		SAR1A	secretion associated, Ras related GTPase 1A	Cytoplasm	enzyme
3.038	P49748		ACADVL	acyl-CoA dehydrogenase, very long chain	Cytoplasm	enzyme
3.033	O15145		ARPC3	actin related protein 2/3 complex, subunit 3, 21kDa	Cytoplasm	other
3.029	Q16850		CYP51A1	cytochrome P450, family 51, subfamily A, polypeptide 1	Cytoplasm	enzyme	posaconazole, tioconazole, luliconazole, betamethasone/clotrimazole, econazole, itraconazole, clotrimazole, fluconazole, miconazole, bifonazole, ketoconazole, sertaconazole, oxiconazole, terconazole, voriconazole
3.025	Q9NP72		RAB18	RAB18, member RAS oncogene family	Cytoplasm	enzyme
-3.003	P53634		CTSC	cathepsin C	Cytoplasm	peptidase
-3.004	Q5T9B7		AK1	adenylate kinase 1	Cytoplasm	kinase
-3.004	Q6P1J9		CDC73	cell division cycle 73	Nucleus	other
-3.004	P35251		RFC1	replication factor C (activator 1) 1, 145kDa	Nucleus	transcription regulator
-3.056	P12268		IMPDH2	IMP (inosine 5'-monophosphate) dehydrogenase 2	Cytoplasm	enzyme	thioguanine, VX-944, pegintron/ribavirin, interferon alfacon-1/ribavirin, interferon alfa-2b/ribavirin, mycophenolate mofetil, mycophenolic acid, ribavirin
-3.068	P30043		BLVRB	biliverdin reductase B	Cytoplasm	enzyme
-3.072	B4DRT2		MRPS27	mitochondrial ribosomal protein S27	Cytoplasm	other
-3.118	O15078		CEP290	centrosomal protein 290kDa	Cytoplasm	transcription regulator
-3.122	O43175		PHGDH	phosphoglycerate dehydrogenase	Cytoplasm	enzyme
-3.172	Q9BY32		ITPA	inosine triphosphatase (nucleoside triphosphate pyrophosphatase)	Cytoplasm	enzyme
-3.172	Q15067		ACOX1	acyl-CoA oxidase 1, palmitoyl	Cytoplasm	enzyme
-3.179	P37268		FDFT1	farnesyl-diphosphate farnesyltransferase 1	Cytoplasm	enzyme	lapaquistat, zoledronic acid
-3.180	O95433		AHSA1	AHA1, activator of heat shock 90kDa protein ATPase homolog 1 (yeast)	Cytoplasm	other
-3.180	Q96CN7		ISOC1	isochorismatase domain containing 1	Cytoplasm	enzyme
-3.194	Q07666		KHDRBS1	KH domain containing, RNA binding, signal transduction associated 1	Nucleus	transcription regulator	CWP232291
-3.208	P18077		RPL35A	ribosomal protein L35a	Cytoplasm	other
-3.226	P16278		GLB1	galactosidase, beta 1	Cytoplasm	enzyme
-3.241	Q7Z417		NUFIP2	nuclear fragile X mental retardation protein interacting protein 2	Cytoplasm	other
-3.242	P24539		ATP5F1	ATP synthase, H+ transporting, mitochondrial Fo complex, subunit B1	Cytoplasm	transporter
-3.242	Q15102		PAFAH1B3	platelet-activating factor acetylhydrolase 1b, catalytic subunit 3 (29kDa)	Cytoplasm	enzyme
-3.250	P55084		HADHB	hydroxyacyl-CoA dehydrogenase/3-ketoacyl-CoA thiolase/enoyl-CoA hydratase (trifunctional protein), beta subunit	Cytoplasm	enzyme
-3.266	Q9UQ88		CDK11A	cyclin-dependent kinase 11A	Nucleus	kinase
-3.266	P61586		RHOA	ras homolog family member A	Cytoplasm	enzyme
-3.274	O60832		DKC1	dyskeratosis congenita 1, dyskerin	Nucleus	enzyme
-3.288	Q86WL3		TROVE2	TROVE domain family, member 2	Nucleus	other
-3.288	Q92688		ANP32B	acidic (leucine-rich) nuclear phosphoprotein 32 family, member B	Nucleus	other
-3.315	P53602		MVD	mevalonate (diphospho) decarboxylase	Cytoplasm	enzyme
-3.337	Q14166		TTLL12	tubulin tyrosine ligase-like family member 12	Other	other
-3.432	Q7Z4W1		DCXR	dicarbonyl/L-xylulose reductase	Cytoplasm	enzyme
-3.449	Q06AH7		TF	transferrin	Extracellular Space	transporter	ferric carboxymaltose
-3.494	Q03426		MVK	mevalonate kinase	Cytoplasm	kinase
-3.494	P23381		WARS	tryptophanyl-tRNA synthetase	Cytoplasm	enzyme
-3.504	Q7L2H7		EIF3M	eukaryotic translation initiation factor 3, subunit M	Other	other
-3.573	Q14684		RRP1B	ribosomal RNA processing 1B	Nucleus	other
-3.573	O43290		SART1	squamous cell carcinoma antigen recognized by T cells 1	Nucleus	other
-3.573	Q7Z503		SUCLA2	succinate-CoA ligase, ADP-forming, beta subunit	Cytoplasm	enzyme
-3.573	P40121		CAPG	capping protein (actin filament), gelsolin-like	Nucleus	other
-3.621	Q08J23		NSUN2	NOP2/Sun RNA methyltransferase family, member 2	Nucleus	enzyme
-3.646	Q13085		ACACA	acetyl-CoA carboxylase alpha	Cytoplasm	enzyme
-3.678	O60828		PQBP1	polyglutamine binding protein 1	Nucleus	transcription regulator
-3.724	Q9H488		POFUT1	protein O-fucosyltransferase 1	Cytoplasm	enzyme
-3.743	Q9NZT2		OGFR	opioid growth factor receptor	Plasma Membrane	other	enkephalin, methionine
-3.743	Q07954		LRP1	low density lipoprotein receptor-related protein 1	Plasma Membrane	transmembrane receptor	paclitaxel-angiopep-2 conjugate
-3.810	Q9UMS4		PRPF19	pre-mRNA processing factor 19	Nucleus	other
-3.879	P09936		UCHL1	ubiquitin carboxyl-terminal esterase L1 (ubiquitin thiolesterase)	Cytoplasm	peptidase
-3.944	Q6IPX4		RPS16	ribosomal protein S16	Cytoplasm	other
-4.005	Q96N67		DOCK7	dedicator of cytokinesis 7	Plasma Membrane	other
-4.005	Q96C86		DCPS	decapping enzyme, scavenger	Nucleus	enzyme
-4.073	Q9NVP1		DDX18	DEAD (Asp-Glu-Ala-Asp) box polypeptide 18	Nucleus	enzyme
-4.130	P08243		ASNS	asparagine synthetase (glutamine-hydrolyzing)	Cytoplasm	enzyme
-4.130	Q16822		PCK2	phosphoenolpyruvate carboxykinase 2 (mitochondrial)	Cytoplasm	kinase
-4.147	P36551		CPOX	coproporphyrinogen oxidase	Cytoplasm	enzyme
-4.289	Q9Y6H1		CHCHD2	coiled-coil-helix-coiled-coil-helix domain containing 2	Cytoplasm	other
-4.289	P04275		VWF	von Willebrand factor	Extracellular Space	other
-4.395	O75400		PRPF40A	PRP40 pre-mRNA processing factor 40 homolog A	Nucleus	other
-4.488	P09601		HMOX1	heme oxygenase 1	Cytoplasm	enzyme	tin mesoporphyrin
-4.527	P04792		HSPB1	heat shock 27kDa protein 1	Cytoplasm	other
-4.552	Q9H0S4		DDX47	DEAD (Asp-Glu-Ala-Asp) box polypeptide 47	Nucleus	enzyme
-4.597	P62318		SNRPD3	small nuclear ribonucleoprotein D3 polypeptide 18kDa	Nucleus	other
-4.862	P30566		ADSL	adenylosuccinate lyase	Cytoplasm	enzyme
-4.865	Q93009		USP7	ubiquitin specific peptidase 7 (herpes virus-associated)	Nucleus	peptidase
-4.865	P46459		NSF	N-ethylmaleimide-sensitive factor	Cytoplasm	transporter
-5.113	P22760		AADAC	arylacetamide deacetylase	Cytoplasm	enzyme
-5.290	P55786		NPEPPS	aminopeptidase puromycin sensitive	Cytoplasm	peptidase
-5.290	Q6NXE6		ARMC6	armadillo repeat containing 6	Other	other
-5.328	Q10570		CPSF1	cleavage and polyadenylation specific factor 1, 160kDa	Nucleus	other
-5.331	Q9P2J5		LARS	leucyl-tRNA synthetase	Cytoplasm	enzyme
-5.362	P43897		TSFM	Ts translation elongation factor, mitochondrial	Cytoplasm	translation regulator
-5.575	P07602		PSAP	prosaposin	Extracellular Space	other
-5.610	P19823		ITIH2	inter-alpha-trypsin inhibitor heavy chain 2	Extracellular Space	other
-5.644	B4DFQ6		ACSF2	acyl-CoA synthetase family member 2	Cytoplasm	enzyme
-5.814	Q15185		PTGES3	prostaglandin E synthase 3 (cytosolic)	Cytoplasm	enzyme
-5.860	P27144		AK4	adenylate kinase 4	Cytoplasm	kinase
-5.947	Q3LXA3		TKFC	triokinase/FMN cyclase	Cytoplasm	kinase
-6.076	Q9NVX2		NLE1	notchless homolog 1 (Drosophila)	Nucleus	enzyme
-6.175	P20339		RAB5A	RAB5A, member RAS oncogene family	Cytoplasm	enzyme
-6.235	O43837		IDH3B	isocitrate dehydrogenase 3 (NAD+) beta	Cytoplasm	enzyme
-6.429	Q96A33		CCDC47	coiled-coil domain containing 47	Extracellular Space	other
-6.650	Q96PZ0		PUS7	pseudouridylate synthase 7 (putative)	Other	other
-6.732	Q6UN15		FIP1L1	factor interacting with PAPOLA and CPSF1	Nucleus	other
-6.732	P04183		TK1	thymidine kinase 1, soluble	Cytoplasm	kinase
-7.008	P05089		ARG1	arginase 1	Cytoplasm	enzyme
-7.008	O75122		CLASP2	cytoplasmic linker associated protein 2	Cytoplasm	other
-7.008	Q9NVI1		FANCI	Fanconi anemia, complementation group I	Nucleus	other
-8.009	Q8NCW5		APOA1BP	apolipoprotein A-I binding protein	Extracellular Space	enzyme
-8.976	P53985		SLC16A1	solute carrier family 16 (monocarboxylate transporter), member 1	Plasma Membrane	transporter	AZD-3965
-8.984	Q9NYL4		FKBP11	FK506 binding protein 11, 19 kDa	Cytoplasm	enzyme
-9.221	P54577		YARS	tyrosyl-tRNA synthetase	Cytoplasm	enzyme
-10.012	Q53GS9		USP39	ubiquitin specific peptidase 39	Nucleus	peptidase
-10.098	P42126		ECI1	enoyl-CoA delta isomerase 1	Cytoplasm	enzyme
-11.298	Q15631		TSN	translin	Nucleus	other
-12.847	Q15042		RAB3GAP1	RAB3 GTPase activating protein subunit 1 (catalytic)	Cytoplasm	other
-13.437	Q9P258		RCC2	regulator of chromosome condensation 2	Nucleus	other
